# Supplementary material for: Perturbation and stability of PAM50 subtyping in population-based primary invasive breast cancer
Source: NPJ Breast Cancer. 2023 Oct 19;9:83. doi: 10.1038/s41523-023-00589-0 (PMC10587090; doi:10.1038/s41523-023-00589-0)
Supplement: Supplementary file 2 — Supplementary Table 1 [file 41523_2023_589_MOESM2_ESM.xlsx]

## Sheet: Annotations
Supplementary Table 1. Clinicopathological and PAM50 subtype data for the 6233 sample SCAN-B cohort.
rba	FU	Sample	Case	Patient	ReferenceYear	ER	PR	HER2	LN	NHG	Age	Size_mm	Final_4_evalGroups	EvalGroup_ERpHER2nLNn50	DRFI	DRFIbin	OS	OSbin	NCN_PAM50	majorityClass	majoritySecondBestClass	meanBasal	meanHer2	meanLumA	meanLumB	meanNormal	Fredlund.Stroma	Fredlund.Lipid	Fredlund.ImmuneResponse	Fredlund.MitoticCheckpoint	Fredlund.MitoticProgression	Fredlund.Basal	Fredlund.EarlyResponse	Fredlund.SteroidResponse
S000001.l.r.m.c.lib.g.k2.a.t	TRUE	S000001	C009086	Q009061	2010	Positive	Positive	Negative	0	2	85	13	ERpHER2n	ERpHER2nLNn_Endo_50	7.69609856262834	0	9.07049965776865	1	LumA	LumA	LumB	-0.645886194477791	-0.0835572629051621	0.587802160864346	0.137499159663866	0.0798617046818728	526232	195769	679910	163444	163932	62644	79630	159667
S000002.l.r.m.c.lib.g2.k2.a.t	TRUE	S000002	C009085	Q009043	2010	Negative	Negative	Negative	0	3	70	16	TNBC		4.94182067077344	0	11.2087611225188	0	Basal	Basal	Her2	0.722933013205282	0.0183769507803121	-0.662648739495798	-0.0756350540216087	-0.0955515006002401	479746	192180	940331	318992	312567	123607	81290	102263
S000006.l.r.m.c.lib.g.k2.a.t	TRUE	S000006	C009081	Q009032	2010	Positive	Negative	Negative	0	3	60	18	ERpHER2n	ERpHER2nLNn_ChemoEndo_50	1.75770020533881	1	2.39561943874059	1	Basal	Basal	Normal	0.803806962785114	-0.0604619447779112	-0.645376230492197	-0.237137094837935	0.0576883553421369	522862	208878	995226	281403	261614	123236	90249	101705
S000008.l.r.m.c.lib.g.k2.a.t	TRUE	S000008	C009079	Q009012	2010	Positive	Positive	Negative	0	2	40	9	ERpHER2n		4.04380561259411	0	11.1348391512663	0	LumA	LumA	Normal	-0.34542424969988	-0.384393757503001	0.518757262905162	-0.061719087635054	0.199646578631453	572540	192710	946502	213115	205180	115410	75620	160887
S000011.l.r.m.c.lib.g.k2.a.t	TRUE	S000011	C009076	Q009057	2010	Positive	Positive	Negative	1	2	80	18	ERpHER2n	ERpHER2nLNp_Endo_50	5.18001368925394	0	11.192334017796	0	LumA	LumA	Normal	-0.460387034813926	-0.297721968787515	0.606122448979592	-0.0245051620648259	0.235825210084034	533276	184712	1056363	193751	190593	95651	92766	163223
S000012.l.r.m.c.lib.g.k2.a.t	TRUE	S000012	C009075	Q009027	2010	Negative	Negative	Negative	1	3	60	25	TNBC		10.9103353867214	0	11.2032854209446	0	Basal	Basal	Her2	0.703120288115246	0.0496134453781513	-0.689575990396158	-0.0754074429771909	-0.119166386554622	416615	149237	870299	323398	317086	97392	62741	88423
S000013.l.r.m.c.lib.g.k2.a.t	TRUE	S000013	C009074	Q009058	2010	Positive	Positive	Negative	1	2	80	27	ERpHER2n	ERpHER2nLNp_Endo_50	1.1937029431896	0	4.83778234086242	1	LumB	LumB	LumA	-0.238003361344538	-0.0256019207683073	0.0656662665066026	0.209886194477791	-0.304751020408163	595614	170298	804678	209578	201404	51341	69737	143484
S000014.l.r.m.c.lib.g.k2.a.t	TRUE	S000014	C009073	Q009031	2010	Positive	Positive	Negative	1	3	60	14	ERpHER2n	ERpHER2nLNp_Endo_50	1.26762491444216	1	1.99863107460643	1	LumA	LumA	Normal	-0.419859783913565	-0.289105402160864	0.564867226890756	-0.116187274909964	0.345403121248499	566224	181598	858814	214383	203736	116558	73618	160085
S000015.l.r.m.c.lib.g.k2.a.t	TRUE	S000015	C009072	Q009023	2010	Positive	Positive	Negative	0	2	55	18	ERpHER2n	ERpHER2nLNn_Endo_50	10.5160848733744	0	11.1266255989049	0	LumA	LumA	Normal	-0.475818487394958	-0.311166386554622	0.78519087635054	-0.167231692677071	0.360339975990396	568991	180820	725028	170303	171815	111495	87347	163040
S000017.l.r.m.c.lib.g.k2.a.t	TRUE	S000017	C009069	Q009030	2010	Positive	Positive	Positive	0	2	60	15	HER2pERp		10.1574264202601	1	11.151266255989	0	LumB	LumB	LumA	-0.432131572629052	-0.157344537815126	0.235577430972389	0.324122929171669	-0.179948139255702	501790	149916	1020094	237945	223063	92101	83785	156820
S000019.l.r.m.c.lib.g.k2.a.t	TRUE	S000019	C009068	Q009021	2010	Positive	Positive	Positive	0	3	55	32	HER2pERp		5.01026694045175	0	11.1348391512663	0	LumB	LumB	Her2	-0.232400480192077	0.306029291716687	-0.0991414165666267	0.5969181272509	-0.479505402160864	550424	155143	1103247	232879	223763	47493	76614	153832
S000020.l.r.m.c.lib.g.k2.a.t	TRUE	S000020	C009067	Q009041	2010	Negative	Negative	Positive	0	3	65	15	HER2pERn		10.8747433264887	0	11.1676933607118	0	Her2	Her2	Normal	0.081347418967587	0.333419447779112	0.0526885954381753	-0.316474429771909	0.213580792316927	579775	197807	814167	214846	202549	125607	84534	134148
S000021.l.r.m.c.lib.g.k2.a.t	TRUE	S000021	C009066	Q009013	2010	Positive	Positive	Negative	0	2	45	10	ERpHER2n		10.8774811772758	0	11.170431211499	0	LumA	LumA	Normal	-0.248051860744298	-0.56756974789916	0.705620168067227	-0.382454741896759	0.698897478991597	511642	254204	882374	125766	124294	142148	92286	154219
S000022.l.r.m2.c.lib.g.k2.a.t	TRUE	S000022	C009065	Q009049	2010	Positive	Negative	Negative	0	2	70	23	ERpHER2n	ERpHER2nLNn_Endo_50	6.14373716632443	0	11.1567419575633	0	LumA	LumA	Normal	-0.298752460984394	-0.149994717887155	0.537106362545018	-0.239878991596639	0.367138535414166	589901	155932	747444	187586	187834	105113	79160	163900
S000023.l.r.m.c.lib.g.k2.a.t	TRUE	S000023	C009064	Q009045	2010	Positive	Positive	Negative	1	1	70	20	ERpHER2n	ERpHER2nLNp_Endo_50	10.8637919233402	0	11.1567419575633	0	LumA	LumA	Normal	-0.192003841536615	-0.451242256902761	0.441236014405762	-0.157478991596639	0.191329651860744	561377	193373	755269	227574	220189	103712	80114	152651
S000024.l.r.m.c.lib.g.k2.a.t	TRUE	S000024	C009063	Q009029	2010	Positive	Positive	Negative	0	3	60	33	ERpHER2n	ERpHER2nLNn_Endo_50	10.6365503080082	0	11.151266255989	0	LumA	LumA	Normal	-0.0941973589435774	-0.494336614645858	0.494608403361345	-0.27663481392557	0.366000480192077	559157	254900	1001107	203261	199681	131236	84283	150703
S000025.l.r.m.c.lib.g.k2.a.t	TRUE	S000025	C009062	Q009011	2010	Positive	Negative	Negative	1	2	40	45	ERpHER2n		10.7515400410678	0	11.129363449692	0	LumA	LumA	Normal	-0.206506602641056	-0.252970948379352	0.562800480192077	-0.382491236494598	0.491035774309724	580169	213989	923549	201985	199383	143236	84705	152950
S000028.l.r.lib2.g.k2.a.t	TRUE	S000028	C009059	Q009015	2010	Positive	Positive	Negative	1	3	45	25	ERpHER2n		10.1081451060917	0	11.1156741957563	0	LumA	LumA	Normal	-0.0631049219687875	-0.261588475390156	0.221889075630252	-0.0936643457382953	0.0469685474189676	512270	171856	851004	255494	253591	113065	88225	165514
S000029.l.r.m.c.lib.g.k2.a.t	TRUE	S000029	C009058	Q009042	2010	Positive	Positive	Negative	0	3	65	26	ERpHER2n	ERpHER2nLNn_Endo_50	5.04585900068446	0	11.1375770020534	0	LumB	LumB	LumA	-0.569963025210084	-0.00456758703481392	0.247466026410564	0.427373829531813	-0.326254981992797	584945	169319	771932	233366	223510	60260	83641	156225
S000031.l.r.m.c.lib.g.k2.a.t	TRUE	S000031	C009056	Q009046	2010	Positive	Positive	Negative	0	2	70	7	ERpHER2n	ERpHER2nLNn_Endo_50	5.11430527036276	0	11.1101984941821	0	LumA	LumA	Normal	-0.485976470588235	-0.347696518607443	0.734641056422569	-0.158897478991597	0.348583913565426	547826	229416	956455	177785	173737	100851	76681	160851
S000032.l.r.m.c.lib.g.k2.a.t	TRUE	S000032	C009055	Q009056	2010	Positive	Positive	Positive	0	1	75	12	HER2pERp		5.05681040383299	0	11.1101984941821	0	LumA	LumA	Normal	-0.311823289315726	-0.409965906362545	0.575255702280912	-0.209086194477791	0.466749579831933	552486	228904	933236	167564	160686	113831	92477	162671
S000033.l.r.m.c.lib.g.k2.a.t	TRUE	S000033	C009054	Q009048	2010	Positive	Negative	Negative	0	2	70	21	ERpHER2n	ERpHER2nLNn_Endo_50	10.631074606434	0	11.1457905544148	0	LumA	LumA	Normal	-0.356509003601441	-0.369066026410564	0.737904441776711	-0.288532052821128	0.475215366146459	590918	256141	777633	177299	175471	106873	75441	159154
S000034.l.r.m.c.lib.g.k2.a.t	TRUE	S000034	C009053	Q009040	2010	Positive	Positive	Negative	0	2	65	14	ERpHER2n	ERpHER2nLNn_Endo_50	10.6557152635181	0	11.170431211499	0	LumB	LumB	LumA	-0.331015606242497	0.0746304921968788	0.0836196878751501	0.417526050420168	-0.364339975990396	379863	151673	912838	270835	273993	48462	75931	159782
S000036.l.r.m.c.lib.g.k2.a.t	TRUE	S000036	C009051	Q009018	2010	Positive	Positive	Positive	0	2	50	21	HER2pERp		5.27036276522929	0	5.27036276522929	1	LumA	LumA	Normal	-0.511487154861945	-0.160121968787515	0.633692196878752	-0.0665699879951981	0.293602881152461	519471	167135	781464	205822	198819	112892	80029	166300
S000037.l.r.m.c.lib.g.k2.a.t	TRUE	S000037	C009050	Q009059	2010	Positive	Positive	Negative	1	3	80	37	ERpHER2n	ERpHER2nLNp_Endo_50	3.62217659137577	1	5.38809034907598	1	Basal	Basal	LumB	0.343787755102041	-0.212617527010804	-0.380080672268908	0.117163025210084	-0.151097238895558	480933	227442	1097179	284540	252980	114009	84373	154360
S000038.l.r.m.c.lib.g.k2.a.t	TRUE	S000038	C009049	Q009062	2010	Positive	Positive	Negative	0	2	90	22	ERpHER2n	ERpHER2nLNn_Endo_50	10.6201232032854	0	11.1348391512663	0	LumA	LumA	LumB	-0.689606722689076	-0.129319567827131	0.512560864345738	0.291345018007203	-0.0602448979591837	442912	176122	790995	198626	200633	70483	92811	152411
S000039.l.r.m.c.lib.g.k2.a.t	TRUE	S000039	C009048	Q009009	2010	Negative	Negative	Negative	1	3	40	17	TNBC		10.8637919233402	0	11.1567419575633	0	Basal	Basal	Normal	0.794036014405762	-0.121119807923169	-0.555172148859544	-0.32038031212485	0.145952460984394	492897	112347	801216	320814	299520	150962	59584	84966
S000041.l.r.m.c.lib.g.k2.a.t	TRUE	S000041	C009047	Q009025	2010	Positive	Negative	Negative	0	3	55	25	ERpHER2n	ERpHER2nLNn_Endo_50	10.5626283367556	0	11.0773442847365	0	LumB	LumB	Her2	-0.263665786314526	0.287108763505402	-0.197913085234094	0.470401920768307	-0.433964945978391	503273	233318	786943	253718	249083	70628	85490	154211
S000042.l.r.m.c.lib.g.k2.a.t	TRUE	S000042	C009046	Q009034	2010	Positive	Positive	Negative	0	2	60	10	ERpHER2n	ERpHER2nLNn_None_50	6.58726899383984	0	11.1156741957563	0	LumA	LumA	Normal	-0.503879951980792	-0.175046338535414	0.540672268907563	0.101860264105642	0.198872509003601	485612	195311	877925	223614	213439	103647	80813	154789
S000043.l.r.m2.c.lib.g.k2.a.t	TRUE	S000043	C009045	Q009047	2010	Negative	Negative	Negative	0	2	70	21	TNBC		1.02669404517454	0	11.0800821355236	0	LumA	LumA	Normal	-0.233739255702281	0.0471039615846339	0.344890276110444	-0.323796398559424	0.260469627851141	580970	224336	811565	172060	167242	79037	85812	129799
S000044.l.r.m.c.lib.g.k2.a.t	TRUE	S000044	C009044	Q009035	2010	Positive	Positive	Negative	1	2	65	50	ERpHER2n	ERpHER2nLNp_ChemoEndo_50	1.05681040383299	0	2.8062970568104	1	LumA	LumA	Normal	-0.307577430972389	-0.52609843937575	0.704587755102041	-0.310351980792317	0.614279951980792	539795	211880	706795	173221	174293	137371	75952	163716
S000045.l.r.m2.c.lib.g.k2.a.t	TRUE	S000045	C009043	Q009033	2010	Positive	Positive	Negative	1	3	60	11	ERpHER2n	ERpHER2nLNp_ChemoEndo_50	9.44832306639288	1	11.1266255989049	0	LumA	LumA	LumB	-0.453042977190876	-0.0591548619447779	0.321536614645858	0.299926050420168	-0.243828091236495	531746	198214	861579	218580	202789	54743	76753	159146
S000047.l.r.m.c.lib.g.k2.a.t	TRUE	S000047	C009041	Q009026	2010	Positive	Positive	Negative	0	2	55	42	ERpHER2n	ERpHER2nLNn_Endo_50	4.98836413415469	0	6.56262833675565	1	LumA	LumA	Normal	-0.321757503001201	-0.390624729891957	0.575099159663865	-0.0425085234093637	0.275418007202881	536632	281991	745479	186476	187872	98784	86219	159392
S000048.l.r.m.c.lib.g.k2.a.t	TRUE	S000048	C009040	Q009024	2010	Positive	Negative	Negative	0	2	55	20	ERpHER2n	ERpHER2nLNn_Endo_50	10.6913073237509	0	11.2060232717317	0	LumB	LumB	LumA	-0.45395150060024	0.140832653061224	0.232546458583433	0.45545450180072	-0.324378391356543	483271	173038	743227	204181	203299	58403	75832	153065
S000049.l.r.m.c.lib.g.k2.a.t	TRUE	S000049	C009039	Q009036	2010	Negative	Negative	Negative	0	3	65	10	TNBC		10.8172484599589	0	11.1101984941821	0	Basal	Basal	Normal	0.758375990396158	-0.0469464585834334	-0.601855462184874	-0.214074429771909	0.0221464585834334	503773	191262	895767	321838	319282	139576	73265	83657
S000050.l.r.m.c.lib.g.k2.a.t	TRUE	S000050	C009038	Q009020	2010	Positive	Positive	Negative	0	2	50	25	ERpHER2n		10.8336755646817	0	11.1266255989049	0	LumA	LumA	Normal	-0.456343817527011	-0.411084753901561	0.685739255702281	-0.0532436974789916	0.320474429771909	487107	145639	818465	194291	184655	110852	66557	163918
S000053.l.r.m.c.lib.g.k2.a.t	TRUE	S000053	C009035	Q009037	2010	Positive	Negative	Negative	0	3	65	23	ERpHER2n	ERpHER2nLNn_Endo_50	10.5817932922656	0	11.0965092402464	0	LumB	LumB	Her2	-0.0578641056422569	0.106556542617047	-0.0865709483793517	0.271046338535414	-0.328098919567827	586618	141332	858063	263979	239432	102460	78225	155812
S000054.l.r.m.c.lib.g.k2.a.t	TRUE	S000054	C009031	Q009055	2010	Negative	Negative	Negative	0	3	75	12	TNBC		9.10609171800137	0	11.0965092402464	0	Basal	Basal	Her2	0.806715006002401	0.0710607442977191	-0.717267707082833	-0.136207442977191	-0.104544537815126	528864	170171	1104970	317115	309993	127964	85008	88705
S000056.l.r.m.c.lib.g.k2.a.t	TRUE	S000056	C009029	Q009016	2010	Negative	Negative	Positive	1	NA	50	20	HER2pERn		0.804928131416838	1	1.47022587268994	1	Basal	Basal	Normal	0.755812725090036	-0.168945978391357	-0.495946218487395	-0.353340696278511	0.230973349339736	526114	221579	907150	278751	261302	145365	58559	123361
S000057.l.r.m.c.lib.g.k2.a.t	TRUE	S000057	C009028	Q008993	2010	Positive	Positive	Negative	1	2	60	17	ERpHER2n	ERpHER2nLNp_ChemoEndo_50	10.4339493497604	0	11.0800821355236	0	LumB	LumB	Her2	-0.370685234093637	0.251757983193277	0.0936201680672269	0.456310204081633	-0.337767106842737	449555	107718	603864	262176	258137	99651	71318	164059
S000058.l.r.m.c.lib.g.k2.a.t	TRUE	S000058	C009027	Q008991	2010	Positive	Positive	Negative	0	2	60	25	ERpHER2n	ERpHER2nLNn_Endo_50	10.1957563312799	0	11.0773442847365	0	LumA	LumA	LumB	-0.441703721488595	0.0232153661464586	0.315591836734694	0.225646098439376	-0.124926770708283	591237	123323	851769	217834	207371	95661	73843	159812
S000059.l.r.m.c.lib.g.k2.a.t	TRUE	S000059	C009026	Q008999	2010	Positive	Negative	Negative	0	3	75	34	ERpHER2n	ERpHER2nLNn_Endo_50	NA	NA	0.473648186173854	1	LumB	LumB	Her2	-0.598521008403361	0.344054741896759	0.173073709483794	0.687953901560624	-0.498452821128451	380090	121600	796229	258672	237517	59362	60910	166781
S000060.l.r.m.c.lib.g.k2.a.t	TRUE	S000060	C009025	Q008994	2010	Positive	Positive	Negative	1	2	65	65	ERpHER2n	ERpHER2nLNp_ChemoEndo_50	2.59000684462697	1	5.23477070499658	1	LumA	LumA	Normal	-0.282606482593037	-0.306734213685474	0.694395198079232	-0.410787995198079	0.600815366146459	524205	259465	687863	156432	161654	116169	90753	148674
S000062.l.r.m.c.lib.g.k2.a.t	TRUE	S000062	C009022	Q008987	2010	Negative	Negative	Negative	1	3	55	32	TNBC		2.39835728952772	0	11.0581793292266	0	Basal	Basal	Her2	0.516323649459784	0.131678271308523	-0.58414693877551	0.0160172869147659	-0.270488355342137	481971	158104	967806	311143	298594	111963	71853	109139
S000063.l.r.m2.c.lib.g.k2.a.t	TRUE	S000063	C009021	Q008985	2010	Positive	Positive	Negative	0	1	55	13	ERpHER2n	ERpHER2nLNn_Endo_50	5.02121834360027	0	11.0609171800137	0	LumA	LumA	Normal	-0.484773109243697	-0.401027611044418	0.859308523409364	-0.273003601440576	0.534045618247299	543868	245751	884517	169093	166450	118932	84116	160027
S000064.l.r.m.c.lib.g.k2.a.t	TRUE	S000064	C009020	Q008995	2010	Positive	Positive	Negative	1	1	65	20	ERpHER2n	ERpHER2nLNp_Endo_50	10.8035592060233	0	11.0965092402464	0	LumA	LumA	Normal	-0.342734213685474	-0.403833853541417	0.790167587034814	-0.382718847539016	0.584256422569028	599386	225307	670504	136690	136670	128885	89095	157120
S000065.l.r.m.c.lib.g.k2.a.t	TRUE	S000065	C009019	Q008983	2010	Positive	Positive	Negative	1	2	55	28	ERpHER2n	ERpHER2nLNp_ChemoEndo_50	10.8035592060233	0	11.0965092402464	0	LumA	LumA	Normal	-0.268710684273709	-0.428182472989196	0.636429291716687	-0.273156302521008	0.411752220888355	589241	183407	772805	201887	192334	137416	75883	157966
S000066.l.r.m.c.lib.g.k2.a.t	TRUE	S000066	C009018	Q009006	2010	Positive	Positive	Negative	0	2	95	10	ERpHER2n	ERpHER2nLNn_None_50	3.01437371663244	0	3.01437371663244	1	LumB	LumB	LumA	-0.572539735894358	0.0723198079231693	0.279272028811525	0.500386074429772	-0.43542569027611	574441	153424	825611	212965	202367	45546	88336	160922
S000067.l.r.m.c.lib.g.k2.a.t	TRUE	S000067	C009017	Q009001	2010	Positive	Negative	Positive	0	2	75	33	HER2pERp		1.57973990417522	1	2.33264887063655	1	Her2	Her2	LumA	-0.225677791116447	0.474883073229292	0.0643927971188475	-0.0238309723889556	-0.0569805522208884	567683	128058	679908	216190	216428	75920	78582	144787
S000069.l.r.lib.g.k2.a.t	TRUE	S000069	C009015	Q008980	2010	Positive	Positive	Negative	0	2	45	9	ERpHER2n		10.7871321013005	0	11.0800821355236	0	Normal	Normal	LumA	-0.0732158463385354	-0.595812725090036	0.590815846338535	-0.590874429771909	0.847947178871549	497568	278993	776347	113020	119233	144941	94378	127801
S000070.l.r.m.c.lib.g.k2.a.t	TRUE	S000070	C009014	Q008982	2010	Positive	Negative	Negative	0	3	50	11	ERpHER2n		10.8528405201917	0	11.0800821355236	0	LumB	LumB	Her2	-0.226513325330132	0.0865056422569028	-0.190199279711885	0.60839087635054	-0.57665306122449	445405	153920	947061	283540	271901	77901	68065	157094
S000072.l.r.m.c.lib.g.k2.a.t	TRUE	S000072	C009012	Q009004	2010	Positive	Positive	Negative	0	2	85	14	ERpHER2n	ERpHER2nLNn_Endo_50	7.46064339493498	0	7.52635181382615	1	LumA	LumA	LumB	-0.660940216086435	0.0249709483793517	0.443772388955582	0.410619927971188	-0.259471788715486	566355	135152	769400	192747	191264	59160	90789	162522
S000073.l.r.lib.g.k2.a.t	TRUE	S000073	C009011	Q008989	2010	Positive	Negative	Negative	0	2	60	11	ERpHER2n	ERpHER2nLNn_Endo_50	10.5215605749487	0	11.0390143737166	0	LumA	LumA	LumB	-0.389852581032413	-0.147807923169268	0.392573349339736	0.0666160864345738	0.0476859543817527	585383	207938	1115194	204391	192325	78007	85952	151821
S000074.l.r.m.c.lib.g.k2.a.t	TRUE	S000074	C009010	Q008997	2010	Positive	Positive	Negative	0	3	70	15	ERpHER2n	ERpHER2nLNn_Endo_50	3.38672142368241	1	3.50171115674196	1	LumB	LumB	LumA	-0.500354381752701	-0.0895126050420168	0.200538775510204	0.428525330132053	-0.286469147659064	392297	131831	864175	254094	245634	70839	61999	161688
S000075.l.r.m.c.lib.g.k2.a.t	TRUE	S000075	C009009	Q009002	2010	Positive	Positive	Negative	0	1	80	22	ERpHER2n	ERpHER2nLNn_Endo_50	5.37713894592745	0	5.37713894592745	1	LumA	LumA	Normal	-0.365301320528211	-0.499022328931573	0.776370708283313	-0.328874909963986	0.486064825930372	562855	208822	723301	192070	188919	130803	81065	163463
S000076.l.r.m.c.lib.g.k2.a.t	TRUE	S000076	C009008	Q008998	2010	Negative	Negative	Negative	1	3	75	28	TNBC		6.90212183436003	0	7.75359342915811	1	Her2	Her2	Normal	-0.125380072028811	0.365090996398559	0.0410132052821129	-0.129484753901561	0.109961104441777	557658	155505	861401	210026	203208	89950	76144	133087
S000077.l.r.lib.g.k2.a.t	TRUE	S000077	C009007	Q008984	2010	Positive	Positive	Negative	0	2	55	7	ERpHER2n	ERpHER2nLNn_Endo_50	5.14715947980835	0	11.0718685831622	0	LumA	LumA	Normal	-0.26561056422569	-0.383719567827131	0.709844897959184	-0.471775270108043	0.573437695078031	577584	241782	832491	137814	144909	141919	79509	157490
S000079.l.r.m.c.lib.g.k2.a.t	TRUE	S000079	C009005	Q009003	2010	Positive	Positive	Negative	0	2	85	60	ERpHER2n	ERpHER2nLNn_None_50	7.79739904175222	0	8.5886379192334	1	LumA	LumA	Normal	-0.690573829531813	-0.109403121248499	0.557685474189676	0.1080393757503	0.113473229291717	486843	241513	1006569	209725	203946	90385	88193	155738
S000080.l.r.m.c.lib.g.k2.a.t	TRUE	S000080	C009004	Q008981	2010	Positive	Positive	Positive	0	NA	45	15	HER2pERp		10.8528405201917	0	11.0609171800137	0	Normal	Normal	LumA	0.135841536614646	-0.460699159663866	0.333791116446579	-0.703797358943577	0.731545738295318	479877	269278	1130907	154614	151013	138010	59771	126789
S000081.l.r.m.c.lib.g.k2.a.t	TRUE	S000081	C009003	Q008986	2010	Positive	Positive	Negative	0	2	55	19	ERpHER2n	ERpHER2nLNn_Endo_50	10.3764544832307	1	11.0691307323751	0	LumA	LumA	Normal	-0.580361104441777	-0.248852821128451	0.724292917166867	-0.0746890756302521	0.18893637454982	586149	217933	1035954	173953	168311	80360	81766	156991
S000082.l.r.m.c.lib.g.k2.a.t	TRUE	S000082	C009002	Q009000	2010	Positive	Positive	Negative	0	1	75	7	ERpHER2n	ERpHER2nLNn_Endo_50	10.5462012320329	0	11.0609171800137	0	LumA	LumA	Normal	-0.528795198079232	-0.100799039615846	0.584260264105642	-0.0470050420168067	0.186151260504202	567534	258355	784275	196358	182264	100032	88979	148403
S000083.l.r.m.c.lib.g.k2.a.t	TRUE	S000083	C009001	Q009005	2010	Positive	Positive	Negative	0	2	85	3	ERpHER2n	ERpHER2nLNn_None_50	2.48870636550308	0	2.48870636550308	1	LumB	LumB	Her2	-0.317159183673469	0.00477887154861945	-0.0863884753901561	0.466007202881152	-0.411368067226891	434019	106206	732202	269491	270427	45448	61296	157912
S000084.l.r.m.c.lib.g.k2.a.t	TRUE	S000084	C009000	Q008909	2010	Positive	Negative	Positive	1	3	40	51	HER2pERp		10.611909650924	0	11.0499657768652	0	LumA	LumA	Normal	-0.295692677070828	0.102289555822329	0.287416086434574	0.0248009603841537	0.141530852340936	482759	216228	989371	261392	254783	120969	91407	155113
S000086.l.r.m.c.lib.g.k2.a.t	TRUE	S000086	C008998	Q008927	2010	Positive	Positive	Negative	0	1	60	10	ERpHER2n	ERpHER2nLNn_Endo_50	5.23203285420945	0	11.0554414784394	0	LumA	LumA	Normal	-0.417055462184874	-0.426938775510204	0.808802881152461	-0.317167827130852	0.578320288115246	591421	268443	749015	124655	134526	109462	94481	153331
S000088.l.r.m.c.lib.g.k2.a.t	TRUE	S000088	C008996	Q008922	2010	Positive	Positive	Negative	0	2	55	25	ERpHER2n	ERpHER2nLNn_Endo_50	10.5544147843943	0	11.0499657768652	0	LumA	LumA	Normal	-0.512354381752701	-0.250860024009604	0.696253541416567	-0.0982280912364946	0.255355582232893	576501	143724	816531	180360	184353	92989	75141	163523
S000089.l.r.m.c.lib.g.k2.a.t	TRUE	S000089	C008995	Q008923	2010	Positive	Positive	Positive	1	2	55	19	HER2pERp		10.5023956194387	0	11.0527036276523	0	LumA	LumA	Normal	-0.291164465786314	-0.149871788715486	0.43091668667467	-0.211798319327731	0.264728931572629	569820	225461	995037	229219	211634	120480	87499	156907
S000090.l.r.m.c.lib.g.k2.a.t	TRUE	S000090	C008994	Q008958	2010	Positive	Positive	Negative	0	3	70	14	ERpHER2n	ERpHER2nLNn_Endo_50	10.5407255304586	0	11.0390143737166	0	LumB	LumB	LumA	-0.517042016806723	0.103535174069628	0.213278271308523	0.499348859543818	-0.346108043217287	452889	242311	783627	264720	256894	101027	82609	159812
S000093.l.r.m2.c.lib.g.k2.a.t	TRUE	S000093	C008990	Q008941	2010	Positive	Positive	Negative	0	1	65	8	ERpHER2n	ERpHER2nLNn_None_50	6.97604380561259	0	11.0773442847365	0	LumA	LumA	Normal	-0.601594237695078	-0.201905402160864	0.698329891956783	0.0715486194477791	0.128502280912365	582302	242378	699688	169191	170259	73096	91924	156363
S000096.l.r.m.c.lib.g.k2.a.t	TRUE	S000096	C008987	Q008930	2010	Positive	Positive	Negative	1	2	60	13	ERpHER2n	ERpHER2nLNp_Endo_50	4.9637234770705	0	11.0718685831622	0	LumA	LumA	Normal	-0.347284513805522	-0.385488595438175	0.715967346938776	-0.333174549819928	0.535961584633854	574904	199530	775496	173934	169480	117178	81849	157902
S000097.l.r.m.c.lib.g.k2.a.t	TRUE	S000097	C008986	Q008945	2010	Positive	Positive	Negative	0	1	65	15	ERpHER2n	ERpHER2nLNn_Endo_50	10.5763175906913	0	11.0910335386721	0	LumA	LumA	LumB	-0.535491956782713	-0.249679711884754	0.488296758703481	0.224625210084034	-0.111083793517407	564805	250367	686744	188307	185096	75700	94755	159585
S000098.l.r.m.c.lib.g.k2.a.t	TRUE	S000098	C008985	Q008961	2010	Positive	Negative	Negative	1	2	70	15	ERpHER2n	ERpHER2nLNp_ChemoEndo_50	7.71252566735113	0	7.71252566735113	1	LumA	LumA	Normal	-0.104850900360144	-0.484242016806723	0.542677551020408	-0.480355342136855	0.539083793517407	591365	208931	1071577	163381	156651	130511	85478	142512
S000099.l.r.m.c.lib.g.k2.a.t	TRUE	S000099	C008984	Q008968	2010	Positive	Negative	Negative	0	2	80	20	ERpHER2n	ERpHER2nLNn_Endo_50	7.46064339493498	0	7.46064339493498	1	LumB	LumB	Her2	-0.168792316926771	0.442380792316927	-0.287572629051621	0.475818487394958	-0.510399039615846	394130	173878	1184902	277442	258771	72218	71407	156624
S000100.l.r.m.c.lib.g.k2.a.t	TRUE	S000100	C008983	Q008975	2010	Positive	Negative	Negative	1	3	85	37	ERpHER2n	ERpHER2nLNp_Endo_50	6.5927446954141	0	6.5927446954141	1	LumB	LumB	Her2	-0.301239855942377	0.0638309723889556	-0.110696758703481	0.572955582232893	-0.456910444177671	504578	212577	634843	255728	239365	63855	71207	156278
S000102.l.r.m.c.lib.g.k2.a.t	TRUE	S000102	C008981	Q008912	2010	Positive	Positive	Positive	0	3	45	8	HER2pERp		0.728268309377139	0	11.0746064339494	0	Her2	Her2	LumA	-0.118856182472989	0.310508523409364	0.125611524609844	0.0108235294117647	0.00635870348139256	410060	176735	1010724	261760	244288	116419	75982	153520
S000104.l.r.m.c.lib.g.k2.a.t	TRUE	S000104	C008979	Q008908	2010	Positive	Positive	Negative	0	1	40	7	ERpHER2n		10.4175222450376	0	11.0335386721424	0	LumA	LumA	Normal	-0.515046338535414	-0.30099399759904	0.667132773109244	-0.0152451380552221	0.187251860744298	583813	199727	951567	194601	187145	102879	75267	160850
S000105.l.r.m.c.lib.g.k2.a.t	TRUE	S000105	C008978	Q008947	2010	Positive	Negative	Negative	0	2	70	26	ERpHER2n	ERpHER2nLNn_Endo_50	9.21834360027379	1	11.0034223134839	0	LumA	LumA	Normal	-0.338566146458583	-0.362541176470588	0.70142424969988	-0.273482833133253	0.452006722689076	583517	165769	726594	193979	191139	132708	78109	156450
S000106.l.r.m.c.lib.g.k2.a.t	TRUE	S000106	C008977	Q008951	2010	Positive	Negative	Negative	0	3	70	6	ERpHER2n	ERpHER2nLNn_Endo_50	5.09514031485284	0	11.0143737166324	0	LumB	LumB	Her2	-0.00356974789915966	0.282923409363746	-0.442681392557023	0.643591836734694	-0.635137575030012	424343	146449	1057176	301918	285443	70421	63036	148164
S000107.l.r.m.c.lib.g.k2.a.t	TRUE	S000107	C008976	Q008929	2010	Positive	Positive	Negative	0	3	60	16	ERpHER2n	ERpHER2nLNn_Endo_50	10.5516769336071	0	11.0143737166324	0	LumB	LumB	Her2	-0.150052340936375	0.349586554621849	-0.294860984393757	0.534988715486195	-0.626538295318127	544148	177610	894071	283091	268103	80737	73222	160495
S000108.l.r.m.c.lib.g.k2.a.t	TRUE	S000108	C008975	Q008928	2010	Positive	Positive	Negative	0	2	60	60	ERpHER2n	ERpHER2nLNn_Endo_50	5.27036276522929	0	11.0527036276523	0	LumB	LumB	LumA	-0.546815846338535	0.118061944777911	0.330499879951981	0.401801680672269	-0.1584	514935	181529	696770	224683	206970	70750	73255	163437
S000109.l.r.m.c.lib.g.k2.a.t	TRUE	S000109	C008974	Q008935	2010	Positive	Positive	Positive	0	3	65	13	HER2pERp		5.35797399041752	1	9.05133470225873	1	LumA	LumA	Her2	-0.313659543817527	0.177879471788715	0.25890612244898	-0.0308436974789916	-0.00630492196878752	545621	146481	947183	211538	202678	104144	87647	149735
S000110.l.r.m2.c.lib.g.k2.a.t	TRUE	S000110	C008973	Q008971	2010	Negative	Negative	Negative	1	3	80	65	TNBC		3.75906913073237	0	3.90691307323751	1	Her2	Her2	LumB	-0.0258160864345738	0.606843697478992	-0.338634333733493	0.3224787515006	-0.423680192076831	568711	136571	787165	225702	212370	51053	77102	136287
S000111.l.r.m2.c.lib.g.k2.a.t	TRUE	S000111	C008972	Q008943	2010	Positive	Negative	Negative	0	2	65	32	ERpHER2n	ERpHER2nLNn_Endo_50	5.05681040383299	0	10.9952087611225	0	LumB	LumB	Her2	-0.579880912364946	0.373376230492197	0.242348139255702	0.575883793517407	-0.451050180072029	509634	137265	943260	226311	223523	46875	64157	164568
S000112.l.r.m.c.lib.g.k2.a.t	TRUE	S000112	C008971	Q008956	2010	Positive	Positive	Negative	0	2	70	10	ERpHER2n	ERpHER2nLNn_Endo_50	10.5160848733744	0	11.0335386721424	0	LumA	LumA	LumB	-0.313660504201681	-0.335908763505402	0.266386554621849	0.257242737094838	-0.0907159663865546	554868	233863	890038	234933	225129	90141	83070	157816
S000113.l.r.m.c.lib.g.k2.a.t	TRUE	S000113	C008970	Q008933	2010	Positive	Positive	Negative	1	1	65	11	ERpHER2n	ERpHER2nLNp_Endo_50	10.5598904859685	0	11.0335386721424	0	LumA	LumA	Her2	-0.412709723889556	0.073846818727491	0.259274909963986	-0.0755409363745498	0.0143807923169268	590147	173020	840965	235017	222097	87501	79170	156409
S000114.l.r.m.c.lib.g.k2.a.t	TRUE	S000114	C008969	Q008966	2010	Positive	Positive	Negative	1	2	75	12	ERpHER2n	ERpHER2nLNp_Endo_50	3.41683778234086	0	3.41683778234086	1	LumA	LumA	Normal	-0.241646098439376	-0.446886914765906	0.728259303721489	-0.424802881152461	0.653685474189676	507535	240713	695881	129947	132850	147776	93991	154525
S000115.l.r.m.c.lib.g.k2.a.t	TRUE	S000115	C008968	Q008954	2010	Positive	Negative	Negative	1	1	70	12	ERpHER2n	ERpHER2nLNp_Endo_50	10.5544147843943	0	11.0143737166324	0	LumA	LumA	Normal	-0.423557262905162	-0.0980494597839136	0.580638655462185	-0.0713296518607443	0.166229051620648	594045	192409	769551	186864	176569	93438	84454	155999
S000116.l.r.m.c.lib.g.k2.a.t	TRUE	S000116	C008967	Q008960	2010	Positive	Positive	Negative	1	2	70	17	ERpHER2n	ERpHER2nLNp_Endo_50	10.5544147843943	0	11.0143737166324	0	LumA	LumA	Normal	-0.26845906362545	-0.518786074429772	0.728870108043217	-0.350812004801921	0.495227851140456	568515	226877	946525	153591	153677	123309	84061	160268
S000117.l.r.m2.c.lib.g.k2.a.t	TRUE	S000117	C008966	Q008911	2010	Positive	Positive	Negative	0	2	45	18	ERpHER2n		10.776180698152	0	11.0034223134839	0	LumA	LumA	Normal	-0.430812965186074	-0.334013925570228	0.679480432172869	-0.197747899159664	0.313574069627851	559759	160097	770787	203743	197701	112586	84826	159679
S000118.l.r.m.c.lib.g.k2.a.t	TRUE	S000118	C008965	Q008973	2010	Positive	Positive	Negative	0	2	85	11	ERpHER2n	ERpHER2nLNn_Endo_50	9.00205338809035	0	9.00205338809035	1	Basal	Basal	Normal	0.290710204081633	-0.0982741896758704	-0.241446338535414	-0.0984672268907563	-0.057421368547419	578821	290608	1068224	199925	193693	76719	83466	125398
S000119.l.r.m2.c.lib.g.k2.a.t	TRUE	S000119	C008964	Q008950	2010	Positive	Positive	Negative	0	2	70	11	ERpHER2n	ERpHER2nLNn_Endo_50	5.30595482546201	0	11.0581793292266	0	LumA	LumA	Normal	-0.47403025210084	-0.372586794717887	0.655408403361345	-0.0785325330132053	0.341954381752701	534731	236482	760184	198759	196758	109926	78658	146788
S000120.l.r.m.c.lib.g.k2.a.t	TRUE	S000120	C008963	Q008959	2010	Positive	Positive	Negative	0	2	70	8	ERpHER2n	ERpHER2nLNn_None_50	5.17180013689254	0	10.9952087611225	0	LumA	LumA	LumB	-0.296633853541417	-0.153717166866747	0.411592797118848	0.0354833133253301	-0.0359212484993998	550900	225220	773916	195053	195309	85899	84242	151880
S000121.l.r.m.c.lib.g.k2.a.t	TRUE	S000121	C008962	Q008977	2010	Positive	Positive	Negative	0	2	85	29	ERpHER2n	ERpHER2nLNn_Endo_50	10.6146475017112	0	11.129363449692	0	LumA	LumA	LumB	-0.565925570228091	-0.0766060024009604	0.382492196878752	0.360359183673469	-0.204228571428571	538033	174170	805424	204423	200754	38254	80507	157745
S000125.l.r.m.c.lib.g.k2.a.t	TRUE	S000125	C008958	Q008914	2010	Positive	Positive	Negative	0	3	45	15	ERpHER2n		5.67282683093771	1	11.0362765229295	0	LumA	LumA	LumB	-0.472415846338535	-0.0886079231692677	0.438529651860744	0.122032172869148	0.0191548619447779	576846	217207	920975	221919	217474	95322	83925	158546
S000126.l.r.m.c.lib.g.k2.a.t	TRUE	S000126	C008957	Q008917	2010	Positive	Negative	Negative	1	2	50	15	ERpHER2n		10.6748802190281	0	11.0527036276523	0	Normal	Normal	Basal	0.116332292917167	-0.213328211284514	0.0403524609843938	-0.355571668667467	0.246370228091236	523282	208814	1070844	232118	221921	130532	81143	153292
S000127.l.r.m.c.lib.g.k2.a.t	TRUE	S000127	C008956	Q008942	2010	Positive	Positive	Negative	1	3	65	18	ERpHER2n	ERpHER2nLNp_ChemoEndo_50	10.6584531143053	0	11.0390143737166	0	LumB	LumB	LumA	-0.275768547418968	-0.0762727490996399	0.121971668667467	0.344061464585834	-0.215833853541417	404145	165153	825510	240315	222116	74418	75119	150592
S000128.l.r.m.c.lib.g.k2.a.t	TRUE	S000128	C008955	Q008937	2010	Positive	Positive	Positive	0	3	65	30	HER2pERp		2.00684462696783	1	2.42299794661191	1	Normal	Normal	LumA	0.00567298919567827	-0.36089699879952	0.344316926770708	-0.372601200480192	0.426330852340936	454011	182422	784802	237130	227739	147801	78835	153252
S000129.l.r.m.c.lib.g.k2.a.t	TRUE	S000129	C008954	Q008948	2010	Positive	Positive	Negative	0	2	70	12	ERpHER2n	ERpHER2nLNn_Endo_50	10.590006844627	0	11.0362765229295	0	LumA	LumA	Normal	-0.641110204081633	-0.251565906362545	0.706143577430972	0.00845042016806723	0.192130612244898	576568	167361	1088050	179092	168194	86440	78901	162825
S000131.l.r.m.c.lib.g.k2.a.t	TRUE	S000131	C008952	Q008963	2010	Positive	Positive	Negative	1	2	75	31	ERpHER2n	ERpHER2nLNp_Endo_50	10.0123203285421	0	10.0123203285421	1	LumB	LumB	LumA	-0.5080787515006	0.0372696278511405	0.175116446578631	0.593131332533013	-0.35118943577431	390775	168429	960923	251121	238654	44799	71960	160391
S000133.l.r.m.c.lib.g.k2.a.t	TRUE	S000133	C008950	Q008964	2010	Positive	Positive	Negative	0	2	75	12	ERpHER2n	ERpHER2nLNn_Endo_50	10.4969199178645	0	10.839151266256	1	LumA	LumA	LumB	-0.69974549819928	0.0399615846338535	0.600825930372149	0.286574789915966	-0.104980552220888	560347	152572	749796	185568	182224	71828	83890	161992
S000134.l.r.m.c.lib.g.k2.a.t	TRUE	S000134	C008949	Q008957	2010	Positive	Positive	Negative	1	3	70	22	ERpHER2n	ERpHER2nLNp_Endo_50	6.78165639972621	0	11.0198494182067	0	LumB	LumB	Her2	-0.183788715486194	0.127149099639856	-0.143467947178872	0.54812581032413	-0.556610804321729	454886	122679	1049395	279049	268182	91779	68290	143506
S000135.l.r.m.c.lib.g.k2.a.t	TRUE	S000135	C008948	Q008932	2010	Positive	Positive	Negative	1	2	65	13	ERpHER2n	ERpHER2nLNp_Endo_50	10.7378507871321	0	11.0335386721424	0	LumA	LumA	Normal	-0.21500600240096	-0.512570468187275	0.539979831932773	-0.266802400960384	0.429016086434574	547848	218017	787273	206847	193308	129999	83991	162610
S000138.l.r.m.c.lib.g.k2.a.t	TRUE	S000138	C008945	Q008946	2010	Positive	Positive	Negative	0	1	65	11	ERpHER2n	ERpHER2nLNn_Endo_50	3.89869952087611	0	3.89869952087611	1	LumA	LumA	Normal	-0.371744537815126	-0.524728931572629	0.736258343337335	-0.2870424969988	0.534834093637455	574918	276899	820698	157549	157128	109586	94793	160221
S000140.l.r.m.c.lib.g.k2.a.t	TRUE	S000140	C008943	Q008910	2010	Positive	Positive	Negative	0	2	40	14	ERpHER2n		10.7515400410678	0	10.9787816563997	0	LumB	LumB	LumA	-0.466015846338535	-0.0133042016806723	0.218939735894358	0.36176518607443	-0.312082593037215	530806	160500	801434	225554	212627	44498	85230	162535
S000141.l.r.m.c.lib.g.k2.a.t	TRUE	S000141	C008942	Q008939	2010	Positive	Positive	Positive	1	3	65	26	HER2pERp		10.7542778918549	0	10.9787816563997	0	Her2	Her2	LumB	-0.292831692677071	0.77168787515006	-0.201079471788715	0.540399519807923	-0.638455702280912	568826	135991	903295	268525	254309	64250	69346	155102
S000143.l.r.m.c.lib.g.k2.a.t	TRUE	S000143	C008940	Q008949	2010	Positive	Negative	Negative	0	2	70	25	ERpHER2n	ERpHER2nLNn_Endo_50	4.03559206023272	0	10.9733059548255	0	LumA	LumA	Normal	-0.399434333733493	-0.110814885954382	0.569086194477791	0.0665719087635054	0.226176230492197	577582	240081	842046	195269	193037	99505	85111	159867
S000144.l.r.m.c.lib.g.k2.a.t	TRUE	S000144	C008939	Q008976	2010	Positive	Negative	Negative	1	2	85	23	ERpHER2n	ERpHER2nLNp_Endo_50	0.219028062970568	1	1.16906228610541	1	LumA	LumA	LumB	-0.713288835534214	0.212889315726291	0.481196638655462	0.369232172869148	-0.193894837935174	591067	224099	858530	187812	185958	62904	91370	160204
S000145.l.r.m.c.lib.g.k2.a.t	TRUE	S000145	C008938	Q008944	2010	Positive	Positive	Negative	1	1	65	11	ERpHER2n	ERpHER2nLNp_Endo_50	4.94182067077344	0	11.0006844626968	0	LumA	LumA	Normal	-0.355439135654262	-0.453516446578631	0.748072989195678	-0.407108763505402	0.562720768307323	561385	242627	918732	168740	160538	128658	85662	157148
S000146.l.r.m.c.lib.g.k2.a.t	TRUE	S000146	C008937	Q008921	2010	Positive	Positive	Negative	1	2	50	11	ERpHER2n		5.49760438056126	0	10.9815195071869	0	LumA	LumA	Normal	-0.326619927971188	-0.440732773109244	0.566636254501801	-0.0476062424969988	0.175436254501801	574129	190460	815022	188277	184912	90882	78612	159173
S000149.l.r.m.c.lib.g.k2.a.t	TRUE	S000149	C008934	Q008924	2010	Positive	Positive	Negative	0	2	55	14	ERpHER2n	ERpHER2nLNn_Endo_50	5.1170431211499	0	10.9760438056126	0	LumA	LumA	Normal	-0.426849459783914	-0.348184393757503	0.712031692677071	-0.226307803121248	0.413501080432173	586414	208736	780661	189268	184252	113305	86609	162918
S000150.l.r.m.c.lib.g.k2.a.t	TRUE	S000150	C008933	Q008920	2010	Positive	Positive	Negative	0	2	50	20	ERpHER2n		10.7077344284736	0	11.0034223134839	0	LumB	LumB	LumA	-0.490207923169268	0.0631260504201681	0.25198943577431	0.495234573829532	-0.369827611044418	565448	157349	763442	244209	232098	59859	80811	161426
S000151.l.r.m.c.lib.g.k2.a.t	TRUE	S000151	C008932	Q008919	2010	Positive	Positive	Negative	0	3	50	19	ERpHER2n		10.6885694729637	0	10.984257357974	0	LumB	LumB	LumA	-0.411614885954382	0.0460542617046819	0.0999030012004802	0.328270828331333	-0.340081632653061	545779	150426	1025592	239946	224752	46050	79316	156014
S000152.l.r.m.c.lib.g.k2.a.t	TRUE	S000152	C008931	Q008936	2010	Positive	Positive	Negative	1	2	65	12	ERpHER2n	ERpHER2nLNp_ChemoEndo_50	10.7077344284736	0	11.0034223134839	0	LumB	LumB	LumA	-0.559247058823529	0.105836254501801	0.200817286914766	0.554070588235294	-0.449324369747899	535008	192229	673831	244490	228041	64836	54329	162506
S000154.l.r.m2.c.lib.g.k2.a.t	TRUE	S000154	C008930	Q008979	2010	Negative	Negative	Negative	1	3	90	32	TNBC		8.05749486652977	0	8.08487337440109	1	Basal	Basal	Her2	0.616969027611044	0.076422569027611	-0.638793757503001	-0.176024009603842	-0.0452734693877551	569481	177679	1058913	279966	281507	96487	92671	104148
S000155.l.r.m.c.lib.g.k2.a.t	TRUE	S000155	C008929	Q008916	2010	Positive	Positive	Negative	1	1	50	20	ERpHER2n		10.7241615331964	0	11.0198494182067	0	LumA	LumA	Normal	-0.538509483793517	-0.196938295318127	0.736199759903961	-0.049846818727491	0.207373829531813	589796	182979	764034	184321	182263	99645	81054	159877
S000156.l.r.m.c.lib.g.k2.a.t	TRUE	S000156	C008928	Q008965	2010	Negative	Negative	Negative	1	3	75	50	TNBC		6.17111567419576	0	10.9623545516769	0	Basal	Basal	Her2	0.690778391356543	0.0752259303721489	-0.709449219687875	-0.0867466986794718	-0.128921008403361	470599	118829	854133	331121	305499	128106	67525	115629
S000157.l.r.m.c.lib.g.k2.a.t	TRUE	S000157	C008927	Q008938	2010	Positive	Positive	Negative	0	2	65	11	ERpHER2n	ERpHER2nLNn_Endo_50	5.14442162902122	0	10.9733059548255	0	LumB	LumB	LumA	-0.25081968787515	-0.0285647058823529	0.0556542617046819	0.355810804321729	-0.255253781512605	442247	198616	888379	249333	251494	80833	81858	159960
S000158.l.r.m.c.lib.g.k2.a.t	TRUE	S000158	C008926	Q008915	2010	Positive	Positive	Negative	1	2	50	14	ERpHER2n		5.54688569472964	0	10.9760438056126	0	LumA	LumA	LumB	-0.298207923169268	-0.1814818727491	0.239250900360144	0.184811524609844	-0.0997224489795918	522582	222057	898824	219930	221156	88173	91987	162726
S000159.l2.r.m.c.lib.g.k2.a.t	TRUE	S000159	C008925	Q008940	2010	Positive	Negative	Negative	0	2	65	13	ERpHER2n	ERpHER2nLNn_Endo_50	4.91718001368925	0	10.9568788501027	0	LumA	LumA	Normal	-0.401193757503001	-0.400921968787515	0.722955102040816	-0.166148379351741	0.366168547418968	531161	231498	773846	165355	166220	117390	93162	155600
S000160.l.r.m.c.lib.g.k2.a.t	TRUE	S000160	C008897	Q008846	2010	Negative	Negative	Negative	0	3	30	12	TNBC		10.5817932922656	0	11.0225872689938	0	Basal	Basal	Normal	0.711052100840336	-0.0379025210084034	-0.582373109243697	-0.188162304921969	0.0517147659063625	439731	197457	998253	328453	322140	146958	88255	91057
S000161.l.r.m.c.lib.g.k2.a.t	TRUE	S000161	C008896	Q008873	2010	Positive	Positive	Negative	0	1	70	12	ERpHER2n	ERpHER2nLNn_Endo_50	10.2505133470226	0	11.0116358658453	0	LumA	LumA	Normal	-0.327424729891957	-0.401338775510204	0.756588715486194	-0.415047298919568	0.652221848739496	579181	280192	905392	137617	138148	123943	90443	151168
S000162.l.r.m.c.lib.g.k2.a.t	TRUE	S000162	C008895	Q008859	2010	Positive	Positive	Negative	0	1	55	12	ERpHER2n	ERpHER2nLNn_Endo_50	9.85626283367557	0	10.9623545516769	0	LumA	LumA	LumB	-0.659011764705882	-0.0303654261704682	0.639434333733493	0.176287154861945	0.010777430972389	586825	158580	598669	173998	170249	58072	78389	157627
S000163.l.r.m.c.lib.g.k2.a.t	TRUE	S000163	C008894	Q008856	2010	Positive	Positive	Negative	1	2	55	22	ERpHER2n	ERpHER2nLNp_ChemoEndo_50	9.26762491444216	0	10.9541409993155	0	LumA	LumA	LumB	-0.784000960384154	0.0106737094837935	0.592000960384154	0.270014885954382	-0.0601555822328932	493940	149425	622167	171976	163018	60852	67375	162849
S000164.l.r.m.c.lib.g.k2.a.t	TRUE	S000164	C008893	Q008871	2010	Positive	Negative	Negative	0	2	70	10	ERpHER2n	ERpHER2nLNn_None_50	6.27515400410678	1	9.20739219712526	1	LumA	LumA	Normal	-0.268679951980792	-0.367734933973589	0.73099543817527	-0.398778391356543	0.581873709483794	512141	228899	893437	169922	168954	142101	86615	154628
S000165.l.r.m.c.lib.g.k2.a.t	TRUE	S000165	C008892	Q008852	2010	Positive	Positive	Negative	0	2	50	19	ERpHER2n		10.5571526351814	0	10.9377138945927	0	LumA	LumA	Normal	-0.568805762304922	-0.291886674669868	0.764641536614646	-0.147234573829532	0.351256662665066	585375	187298	733966	146203	147156	71941	86271	163487
S000166.l.r.m4.c.lib.g.k2.a.t	TRUE	S000166	C008891	Q008865	2010	Positive	Positive	Negative	1	2	65	21	ERpHER2n	ERpHER2nLNp_ChemoEndo_50	5.40451745379877	0	10.9377138945927	0	LumA	LumA	LumB	-0.678380792316927	-0.0634986794717887	0.629370468187275	0.209637454981993	-0.0356897959183673	455895	125045	806001	190410	183454	76761	74271	162507
S000167.l.r.m3.c.lib.g.k2.a.t	TRUE	S000167	C008890	Q008855	2010	Positive	Positive	Negative	0	2	55	7	ERpHER2n	ERpHER2nLNn_Endo_50	10.4859685147159	0	10.984257357974	0	LumA	LumA	Normal	-0.367447779111645	-0.469066026410564	0.655179831932773	-0.20372725090036	0.405308043217287	538407	239423	909456	190855	188250	112705	85823	152968
S000168.l.r.m3.c.lib.g.k2.a.t	TRUE	S000168	C008889	Q008870	2010	Positive	Positive	Negative	0	2	65	21	ERpHER2n	ERpHER2nLNn_Endo_50	10.4613278576318	0	10.9787816563997	0	LumA	LumA	Normal	-0.36774549819928	-0.322600720288115	0.467683073229292	0.046593037214886	0.120396638655462	581950	164024	813600	217669	211078	111193	79366	161571
S000169.l.r.m3.c.lib.g.k2.a.t	TRUE	S000169	C008888	Q008864	2010	Positive	Positive	Negative	0	3	65	13	ERpHER2n	ERpHER2nLNn_Endo_50	4.91991786447639	0	11.0006844626968	0	LumA	LumA	Normal	-0.224581992797119	-0.371277791116447	0.312592557022809	-0.0312460984393758	0.127895318127251	558673	174798	794986	234923	233531	131861	78061	155340
S000170.l.r.m3.c.lib.g.k2.a.t	TRUE	S000170	C008887	Q008868	2010	Positive	Positive	Negative	0	3	65	12	ERpHER2n	ERpHER2nLNn_Endo_50	10.5516769336071	0	10.9924709103354	0	LumB	LumB	Her2	-0.24701368547419	0.13198943577431	-0.0881008403361344	0.517741176470588	-0.525042977190876	567870	241132	949346	240113	231499	63202	81245	150083
S000171.l.r.m3.c.lib.g.k2.a.t	TRUE	S000171	C008886	Q008876	2010	Positive	Positive	Negative	1	2	75	40	ERpHER2n	ERpHER2nLNp_Endo_50	4.92539356605065	0	8.11498973305955	1	LumB	LumB	LumA	-0.4591606242497	-0.165576950780312	0.313512605042017	0.33723793517407	-0.256433133253301	439545	165191	684778	224845	222541	79399	75796	162610
S000173.l.r.m4.c.lib.g.k2.a.t	TRUE	S000173	C008885	Q008869	2010	Positive	Negative	Negative	1	3	65	35	ERpHER2n	ERpHER2nLNp_Endo_50	5.13620807665982	0	10.9568788501027	0	LumB	LumB	Her2	-0.207211524609844	0.217221608643457	-0.2118424969988	0.439743577430972	-0.460230492196879	527633	191371	1144618	245211	231031	53686	91763	158279
S000174.l.r.lib.g.k2.a.t	TRUE	S000174	C008884	Q008858	2010	Positive	Positive	Negative	0	1	55	13	ERpHER2n	ERpHER2nLNn_Endo_50	10.5790554414784	0	11.0937713894593	0	LumA	LumA	Normal	-0.419799279711885	-0.467137575030012	0.697280192076831	-0.187080912364946	0.516846098439376	514859	228332	779060	176866	172777	123928	85966	156663
S000175.l.r.m3.c.lib.g.k2.a.t	TRUE	S000175	C008883	Q008880	2010	Positive	Positive	Negative	0	2	90	27	ERpHER2n	ERpHER2nLNn_Endo_50	2.20396988364134	0	2.20396988364134	1	LumA	LumA	LumB	-0.707219207683073	-0.001293637454982	0.558775510204082	0.264142136854742	-0.118400960384154	568416	116388	776031	164799	168406	52759	72578	158158
S000176.l.r.lib.g.k2.a.t	TRUE	S000176	C008882	Q008879	2010	Positive	Positive	Positive	1	3	85	20	HER2pERp		3.60027378507871	0	3.60027378507871	1	LumB	LumB	Her2	-0.326610324129652	0.321407923169268	-0.0939879951980793	0.41483793517407	-0.524971908763505	512632	140440	735472	268992	247448	91192	60708	145444
S000177.l.r.m3.c.lib.g.k2.a.t	TRUE	S000177	C008881	Q008877	2010	Negative	Negative	Positive	1	3	80	28	HER2pERn		10.6830937713895	0	10.9787816563997	0	Her2	Her2	Basal	0.0447529411764706	0.452523409363746	-0.257142857142857	-0.0337421368547419	-0.164655942376951	583071	142812	892566	230046	203915	88718	75628	137788
S000179.l.r.m3.c.lib.g.k2.a.t	TRUE	S000179	C008879	Q008851	2010	Positive	Positive	Negative	1	1	50	17	ERpHER2n		10.6885694729637	0	10.984257357974	0	LumA	LumA	Normal	-0.445698919567827	-0.338179111644658	0.665305162064826	-0.0957070828331332	0.327287394957983	532343	176761	739501	223226	214948	113505	82962	165019
S000180.l.r.m3.c.lib.g.k2.a.t	TRUE	S000180	C008878	Q008848	2010	Positive	Positive	Negative	0	2	35	15	ERpHER2n		5.30869267624914	1	8.89253935660506	1	Her2	Her2	LumA	-0.378652581032413	0.317830492196879	0.140512845138055	0.0519932773109244	-0.0546996398559424	571813	167604	901276	205441	205498	78574	78253	150686
S000182.l.r.m3.c.lib.g.k2.a.t	TRUE	S000182	C008876	Q008878	2010	Positive	Positive	Negative	0	2	80	23	ERpHER2n	ERpHER2nLNn_Endo_50	4.19712525667351	0	10.9404517453799	0	LumA	LumA	Normal	-0.351612965186074	-0.570849459783914	0.767945258103241	-0.32036974789916	0.522748619447779	555346	234792	737956	155580	158617	125367	88412	158547
S000183.l.r.m3.c.lib.g.k2.a.t	TRUE	S000183	C008875	Q008857	2010	Positive	Positive	Negative	0	1	55	16	ERpHER2n	ERpHER2nLNn_Endo_50	10.4640657084189	0	10.9815195071869	0	LumA	LumA	Normal	-0.535883793517407	-0.318771668667467	0.758012965186074	-0.169566386554622	0.347345018007203	584883	191182	743454	162452	167872	102236	92798	156504
S000184.l2.r.m.c.lib.g.k2.a.t	TRUE	S000184	C008874	Q008861	2010	Positive	Negative	Negative	0	2	60	18	ERpHER2n	ERpHER2nLNn_Endo_50	10.5106091718001	0	11.0362765229295	0	Normal	Normal	LumA	-0.145164945978391	-0.4862424969988	0.59639855942377	-0.538379831932773	0.752195918367347	481694	272788	740348	136777	131946	142878	90410	145988
S000185.l.r.m3.c.lib.g.k2.a.t	TRUE	S000185	C008873	Q008847	2010	Negative	Negative	Negative	0	3	30	18	TNBC		10.7488021902806	0	10.9596167008898	0	Basal	Basal	Her2	0.787116446578631	0.112385114045618	-0.804424489795918	-0.0909397358943578	-0.201580792316927	461576	169746	981428	319474	313402	127412	82817	82388
S000186.l.r.m3.c.lib.g.k2.a.t	TRUE	S000186	C008872	Q008867	2010	Negative	Negative	Negative	0	3	65	14	TNBC		10.7186858316222	0	10.943189596167	0	Basal	Basal	Normal	0.817871788715486	-0.0547111644657863	-0.614847539015606	-0.325971668667467	0.121304201680672	490694	170709	901513	301854	279827	143077	81310	105425
S000187.l.r.m3.c.lib.g.k2.a.t	TRUE	S000187	C008871	Q008874	2010	Positive	Negative	Negative	1	1	75	23	ERpHER2n	ERpHER2nLNp_Endo_50	1.10609171800137	0	10.9377138945927	0	LumA	LumA	Normal	-0.387381512605042	-0.382732292917167	0.64641824729892	-0.233027611044418	0.384831692677071	574094	235736	874248	183458	181111	109974	86617	157541
S000189.l2.r.m.c.lib.g.k2.a.t	TRUE	S000189	C008864	Q008860	2010	Positive	Positive	Negative	1	2	60	24	ERpHER2n	ERpHER2nLNp_ChemoEndo_50	8.55852156057495	0	10.9760438056126	0	Normal	Normal	LumA	-0.206056182472989	-0.495377671068427	0.688500360144058	-0.553613445378151	0.700535894357743	576443	282867	793622	158126	158598	124270	72843	152409
S000190.l.r.m4.c.lib.g.k2.a.t	TRUE	S000190	C008863	Q008854	2010	Negative	Negative	Positive	1	3	50	7	HER2pERn		9.48665297741273	0	10.9623545516769	0	Her2	Her2	LumB	0.0730314525810324	0.707188475390156	-0.475436254501801	0.417675870348139	-0.529476110444178	457876	162939	1027529	312274	304578	82400	77816	135692
S000192.l2.r.m2.c.lib.g.k2.a.t	TRUE	S000192	C008861	Q008829	2010	Positive	Positive	Negative	0	2	60	33	ERpHER2n	ERpHER2nLNn_Endo_50	6.16563997262149	0	10.9568788501027	0	LumA	LumA	Normal	-0.252715486194478	-0.533422328931573	0.691686914765906	-0.389216806722689	0.623969267707083	538486	286526	979356	167290	166031	122063	83787	154832
S000194.l.r.m3.c.lib.g.k2.a.t	TRUE	S000194	C008859	Q008822	2010	Positive	Positive	Negative	0	1	50	15	ERpHER2n		8.57768651608487	0	10.9568788501027	0	LumA	LumA	LumB	-0.648227611044418	0.0564216086434574	0.387565906362545	0.290189675870348	-0.203883793517407	576339	214755	707391	196963	189626	57260	84929	161181
S000195.l.r.m3.c.lib.g.k2.a.t	TRUE	S000195	C008858	Q008836	2010	Positive	Negative	Negative	1	3	70	27	ERpHER2n	ERpHER2nLNp_ChemoEndo_50	5.49486652977413	0	10.9623545516769	0	Basal	Basal	Her2	0.276902761104442	0.14073181272509	-0.264267947178872	0.12408643457383	-0.176011524609844	550788	191047	955147	272859	265544	116735	70491	152503
S000196.l.r.m2.c.lib.g.k2.a.t	TRUE	S000196	C008857	Q008831	2010	Positive	Positive	Negative	1	1	65	18	ERpHER2n	ERpHER2nLNp_Endo_50	5.27310061601643	0	10.9760438056126	0	LumA	LumA	Normal	-0.332700120048019	-0.452088355342137	0.713476110444178	-0.304805762304922	0.438084993997599	585414	189507	839297	168464	167479	126493	81276	161240
S000198.l.r.m2.c.lib.g.k2.a.t	TRUE	S000198	C008855	Q008833	2010	Positive	Positive	Negative	0	1	65	18	ERpHER2n	ERpHER2nLNn_Endo_50	10.4750171115674	0	10.9924709103354	0	LumA	LumA	Normal	-0.492723169267707	-0.340096038415366	0.595502521008403	-0.0852590636254502	0.336852821128451	533284	219539	760063	159560	169520	88962	79873	163726
S000199.l.r.m2.c.lib.g.k2.a.t	TRUE	S000199	C008854	Q008823	2010	Positive	Positive	Negative	1	2	50	22	ERpHER2n		10.6392881587953	0	10.9349760438056	0	LumA	LumA	Normal	-0.450357743097239	-0.322031212484994	0.676061464585834	-0.248675150060024	0.453132292917167	506747	256148	933943	174861	177327	115411	76637	164692
S000200.l.r.m2.c.lib.g.k2.a.t	TRUE	S000200	C008853	Q008815	2010	Negative	Negative	Negative	0	3	40	13	TNBC		10.4695414099932	0	10.9349760438056	0	Basal	Basal	Normal	0.670640096038415	-0.166666986794718	-0.362021608643457	-0.459772388955582	0.26977575030012	546072	174157	837780	255212	223568	140191	88064	104410
S000201.l.r.m3.c.lib.g.k2.a.t	TRUE	S000201	C008852	Q008842	2010	Positive	Positive	Negative	1	2	80	32	ERpHER2n	ERpHER2nLNp_Endo_50	9.19096509240246	0	9.19096509240246	1	LumA	LumA	Normal	-0.268567587034814	-0.604992076830732	0.610446098439376	-0.290839855942377	0.40982280912365	593189	157224	799134	158822	160352	110358	73283	154838
S000203.l.r.m2.c.lib.g.k2.a.t	TRUE	S000203	C008850	Q008819	2010	Positive	Positive	Negative	0	2	45	15	ERpHER2n		10.611909650924	0	10.9075975359343	0	LumA	LumA	LumB	-0.662267466986795	-0.164729891956783	0.542816806722689	0.268684753901561	-0.0998482593037215	571409	123688	704573	193443	186849	68415	79269	161576
S000204.l.r.m2.c.lib.g.k2.a.t	TRUE	S000204	C008849	Q008839	2010	Negative	Negative	Negative	0	2	75	10	TNBC		7.34839151266256	0	10.9952087611225	0	LumB	LumB	Her2	-0.281064105642257	0.0382492196878752	-0.0546352941176471	0.525519327731092	-0.486278031212485	508387	157818	824617	259344	246050	70099	84973	165104
S000207.l.r.m3.c.lib.g.k2.a.t	TRUE	S000207	C008848	Q008828	2010	Positive	Positive	Negative	1	3	55	25	ERpHER2n	ERpHER2nLNp_ChemoEndo_50	1.78507871321013	1	4.45448323066393	1	LumB	LumB	Her2	-0.0219726290516206	0.164944057623049	-0.343235534213685	0.459236494597839	-0.637179351740696	575290	187806	864396	282011	269884	64678	71332	153669
S000208.l.r.lib2.g.k2.a.t	TRUE	S000208	C008847	Q008837	2010	Positive	Positive	Negative	0	2	70	26	ERpHER2n	ERpHER2nLNn_Endo_50	10.4832306639288	0	11.0006844626968	0	LumB	LumB	Her2	-0.511185594237695	0.435296038415366	0.0189138055222089	0.725596158463385	-0.455628331332533	477414	130200	748773	276470	268300	78691	77199	151840
S000209.l.r.m2.c.lib.g.k2.a.t	TRUE	S000209	C008846	Q008834	2010	Negative	Negative	Negative	1	3	65	35	TNBC		0.960985626283368	1	2.3709787816564	1	Her2	Her2	Basal	0.121372388955582	0.384724129651861	-0.363966386554622	0.0351769507803121	-0.258237695078031	564297	212743	924277	237073	235798	89406	82744	132630
S000210.l.r.m2.c.lib.g.k2.a.t	TRUE	S000210	C008845	Q008845	2010	Positive	Positive	Negative	0	2	95	20	ERpHER2n	ERpHER2nLNn_Endo_50	NA	NA	2.9596167008898	1	LumA	LumA	LumB	-0.596733733493397	0.0223759903961585	0.373753661464586	0.357924609843938	-0.317490516206483	541313	129070	961104	207774	203636	60295	72179	158294
S000212.l.r.m2.c.lib.g.k2.a.t	TRUE	S000212	C008843	Q008820	2010	Positive	Positive	Negative	1	2	50	20	ERpHER2n		10.6830937713895	0	10.9787816563997	0	LumA	LumA	Normal	-0.429354141656663	-0.333914045618247	0.583477551020408	-0.0239337334933974	0.100710684273709	573903	250497	795013	212883	209872	103808	82491	160364
S000213.l.r.m2.c.lib.g.k2.a.t	TRUE	S000213	C008842	Q008826	2010	Negative	Negative	Negative	0	3	55	10	TNBC		5.42094455852156	0	5.42094455852156	1	Basal	Basal	Her2	0.75799087635054	0.0239078031212485	-0.667883793517407	-0.159830012004802	-0.0680873949579832	449663	187992	1124974	281542	263691	120790	79367	108387
S000214.l.r.m2.c.lib.g.k2.a.t	TRUE	S000214	C008841	Q008841	2010	Positive	Positive	Positive	0	3	75	25	HER2pERp		3.88774811772758	0	3.88774811772758	1	Her2	Her2	LumB	-0.220988235294118	0.719175990396158	-0.274707322929172	0.398005282112845	-0.568714525810324	573076	129131	805690	270327	256658	58353	73649	144904
S000215.l.r.m2.c.lib.g.k2.a.t	TRUE	S000215	C008840	Q008818	2010	Negative	Negative	Negative	0	3	45	9	TNBC		10.6228610540726	0	10.9185489390828	0	Basal	Basal	Normal	0.755230732292917	-0.0488326530612245	-0.525462665066026	-0.410865786314526	0.228151740696278	453219	112068	1002875	287001	263382	146699	73030	94078
S000216.l.r.m2.c.lib.g.k2.a.t	TRUE	S000216	C008839	Q008838	2010	Negative	Negative	Negative	0	3	75	17	TNBC		10.5106091718001	0	10.9760438056126	0	LumA	LumA	Normal	-0.269232172869148	-0.408295798319328	0.715111644657863	-0.484920048019208	0.648275630252101	548762	253731	854808	152069	151353	143438	79770	148331
S000219.l.r.m3.c.lib.g.k2.a.t	TRUE	S000219	C008830	Q008798	2010	Negative	Negative	Negative	1	3	55	11	TNBC		10.7132101300479	0	10.9240246406571	0	Basal	Basal	Normal	0.697624969987995	-0.158692917166867	-0.452599279711885	-0.341106362545018	0.164777911164466	535566	188459	776260	267017	264109	147976	75185	87269
S000220.l.r.m2.c.lib.g.k2.a.t	TRUE	S000220	C008829	Q008806	2010	Positive	Positive	Negative	0	3	70	23	ERpHER2n	ERpHER2nLNn_Endo_50	10.3983572895277	0	10.9158110882957	0	LumA	LumA	LumB	-0.498203121248499	-0.437376230492197	0.5664393757503	0.125551020408163	0.0937286914765906	362064	153175	603465	206085	206319	95078	63194	157892
S000221.l.r.m2.c.lib.g.k2.a.t	TRUE	S000221	C008828	Q008813	2010	Positive	Positive	Negative	1	2	85	22	ERpHER2n	ERpHER2nLNp_Endo_50	3.1211498973306	0	3.87405886379192	1	LumA	LumA	LumB	-0.533115966386555	-0.185134213685474	0.403154861944778	0.36885762304922	-0.217440576230492	442396	151241	753956	186738	190779	62985	90373	157509
S000224.l.r.m2.c.lib.g.k2.a.t	TRUE	S000224	C008825	Q008785	2010	Positive	Positive	Negative	0	2	45	18	ERpHER2n		4.18069815195072	0	10.880219028063	0	LumA	LumA	LumB	-0.448740456182473	0.0958924369747899	0.290720768307323	0.100460024009604	-0.165676830732293	577780	265068	895397	221036	216339	51048	86334	161703
S000225.l.r.m2.c.lib.g.k2.a.t	TRUE	S000225	C008824	Q008786	2010	Positive	Positive	Negative	1	2	45	29	ERpHER2n		5.24845995893224	1	10.0670773442847	1	LumA	LumA	LumB	-0.661711404561825	0.00783865546218488	0.453954381752701	0.375905882352941	-0.277494357743097	571227	151201	772636	189150	185021	52493	77846	164086
S000226.l.r.m2.c.lib.g.k2.a.t	TRUE	S000226	C008823	Q008784	2010	Positive	Positive	Negative	1	1	40	15	ERpHER2n		10.6064339493498	0	10.90212183436	0	LumA	LumA	Normal	-0.621221608643457	-0.228076830732293	0.674139735894358	0.0418516206482593	0.0883082833133253	574736	199558	835935	192514	188036	83115	72641	154690
S000227.l.r.m2.c.lib.g.k2.a.t	TRUE	S000227	C008822	Q008789	2010	Negative	Negative	Positive	1	2	45	55	HER2pERn		10.6967830253251	0	10.9075975359343	0	Her2	Her2	Basal	0.0987975990396159	0.653441536614646	-0.357155342136855	-0.0185642256902761	-0.187959663865546	575296	173548	1011525	238076	222017	97455	78038	120241
S000228.l.r.m2.c.lib.g.k2.a.t	TRUE	S000228	C008821	Q008805	2010	Positive	Positive	Negative	0	2	65	7	ERpHER2n	ERpHER2nLNn_None_50	5.96577686516085	0	5.96577686516085	1	LumB	LumB	Her2	-0.216505162064826	0.0143202881152461	0.0136048019207683	0.225361824729892	-0.233324369747899	501280	213042	884780	229769	216058	77506	77887	163910
S000229.l.r.m2.c.lib.g.k2.a.t	TRUE	S000229	C008820	Q008811	2010	Positive	Positive	Negative	1	3	75	22	ERpHER2n	ERpHER2nLNp_Endo_50	10.5544147843943	0	10.9349760438056	0	LumB	LumB	Her2	-0.439673469387755	0.108236254501801	-0.000978631452581026	0.624195918367347	-0.471567827130852	454988	166266	1059759	281320	267927	62483	73614	157796
S000230.l.r.lib.g.k2.a.t	TRUE	S000230	C008819	Q008792	2010	Positive	Positive	Negative	1	2	50	15	ERpHER2n		10.6283367556468	0	10.9240246406571	0	LumB	LumB	Her2	-0.466469147659064	0.1038818727491	0.0913507803121248	0.403866506602641	-0.23926818727491	566739	223798	741079	217221	208012	67458	85321	149963
S000231.l.r.m2.c.lib.g.k2.a.t	TRUE	S000231	C008818	Q008807	2010	Positive	Positive	Negative	1	2	75	16	ERpHER2n		6.09171800136893	0	10.9185489390828	0	LumA	LumA	Normal	-0.394629531812725	-0.311852100840336	0.650211764705882	-0.376048979591837	0.415748379351741	537157	219070	877088	193620	185819	123929	83350	163259
S000233.l.r.m2.c.lib.g.k2.a.t	TRUE	S000233	C008816	Q008801	2010	Positive	Negative	Positive	0	3	60	35	HER2pERp		10.6255989048597	0	10.92128678987	0	LumB	LumB	LumA	-0.406221368547419	0.16182569027611	0.174480672268908	0.488930612244898	-0.289697959183674	364597	150662	550455	235309	229985	59098	73188	153633
S000234.l.r.m2.c.lib.g.k2.a.t	TRUE	S000234	C008815	Q008812	2010	Positive	Positive	Negative	0	2	80	19	ERpHER2n	ERpHER2nLNn_Endo_50	1.62354551676934	0	1.62354551676934	1	LumA	LumA	LumB	-0.537080432172869	-0.217787274909964	0.441125570228091	0.20633181272509	-0.113076590636254	550181	129231	797277	215232	204563	92350	67518	157678
S000235.l.r.m2.c.lib.g.k2.a.t	TRUE	S000235	C008814	Q008810	2010	Positive	Negative	Negative	0	3	75	11	ERpHER2n	ERpHER2nLNn_Endo_50	10.5571526351814	0	10.9568788501027	0	LumB	LumB	LumA	-0.47986362545018	0.257626890756303	0.300026890756302	0.325677791116447	-0.280630012004802	468844	146934	766794	207861	206164	61825	74141	166023
S000236.l.r.m2.c.lib.g.k2.a.t	TRUE	S000236	C008813	Q008803	2010	Negative	Negative	Negative	0	3	65	30	TNBC		3.48528405201917	0	10.9787816563997	0	Basal	Basal	Normal	0.774164705882353	0.000698199279711884	-0.567872268907563	-0.297387755102041	0.0362842737094838	542555	164539	889799	306007	291553	147919	87118	85446
S000237.l.r.m2.c.lib.g.k2.a.t	TRUE	S000237	C008812	Q008809	2010	Negative	Negative	Negative	0	3	75	28	TNBC		1.73853524982888	1	2.6694045174538	1	Basal	Basal	Her2	0.561526050420168	0.190944537815126	-0.724862424969988	0.0722516206482593	-0.254406722689076	361806	155136	690658	325722	335929	99864	69344	92306
S000238.l.r.m2.c.lib.g.k2.a.t	TRUE	S000238	C008811	Q008788	2011	Positive	Positive	Negative	0	2	45	8	ERpHER2n		10.5544147843943	0	10.8501026694045	0	LumA	LumA	Normal	-0.477428091236495	-0.372893157262905	0.690372148859544	-0.210068667466987	0.414275150060024	592768	258495	688193	172417	169064	106545	90793	152414
S000239.l.r.m2.c.lib.g.k2.a.t	TRUE	S000239	C008810	Q008814	2010	Positive	Negative	Positive	0	1	85	10	HER2pERp		5.77686516084873	0	10.9541409993155	0	Her2	Her2	LumB	-0.226901320528211	0.679502521008403	-0.0933224489795918	0.347975990396158	-0.395251860744298	556632	223631	926534	212474	195652	48086	92393	142763
S000240.l.r.m3.c.lib.g.k2.a.t	TRUE	S000240	C008809	Q008794	2010	Positive	Positive	Negative	0	2	50	16	ERpHER2n		10.6283367556468	0	10.9240246406571	0	LumA	LumA	Normal	-0.387768547418968	-0.455349819927971	0.777363745498199	-0.286777430972389	0.535374789915966	547667	229172	736565	185132	180769	130050	76358	163430
S000241.l.r.m2.c.lib.g.k2.a.t	TRUE	S000241	C008808	Q008787	2010	Positive	Positive	Negative	0	2	45	17	ERpHER2n		5.09514031485284	0	10.9048596851472	0	LumA	LumA	LumB	-0.293607683073229	-0.29457575030012	0.336421608643457	0.0799548619447779	0.00179207683073229	463345	191648	1047681	233045	222063	99281	82044	164223
S000242.l.r.m2.c.lib.g.k2.a.t	TRUE	S000242	C008807	Q008791	2010	Positive	Positive	Negative	0	2	50	17	ERpHER2n		10.6283367556468	0	10.9240246406571	0	LumA	LumA	LumB	-0.674007202881152	-0.00287442977190876	0.44180456182473	0.356824009603842	-0.246728451380552	550849	163275	668619	197593	193858	80957	81516	162213
S000243.l.r.m2.c.lib.g.k2.a.t	TRUE	S000243	C008806	Q008804	2010	Positive	Positive	Negative	0	2	65	16	ERpHER2n	ERpHER2nLNn_Endo_50	10.3874058863792	0	10.9048596851472	0	LumA	LumA	LumB	-0.575021368547419	-0.295678271308523	0.506336614645858	0.133947659063625	0.0621963985594238	508501	236344	943421	189341	192380	75646	68301	151429
S000246.l.r.m2.c.lib.g.k2.a.t	TRUE	S000246	C008796	Q008767	2010	Positive	Positive	Negative	1	2	45	20	ERpHER2n		10.5544147843943	0	10.9349760438056	0	LumA	LumA	LumB	-0.639186554621849	-0.0631980792316927	0.559441056422569	0.223200960384154	-0.0129325330132053	568212	200914	790751	206484	203111	80796	87543	162762
S000247.l.r.m.c.lib.g.k2.a.t	TRUE	S000247	C008795	Q008777	2010	Positive	Negative	Negative	1	3	65	32	ERpHER2n	ERpHER2nLNp_ChemoEndo_50	10.590006844627	0	10.8856947296372	0	LumB	LumB	Her2	-0.194276110444178	0.335515006002401	-0.276462905162065	0.571541896758703	-0.58394237695078	384316	161143	727849	305172	301138	47747	70122	148886
S000248.l.r.m.c.lib.g.k2.a.t	TRUE	S000248	C008794	Q008771	2011	Positive	Positive	Negative	0	2	55	14	ERpHER2n	ERpHER2nLNn_Endo_50	10.3846680355921	0	10.8473648186174	0	LumA	LumA	LumB	-0.58741512605042	-0.124684753901561	0.513524129651861	0.202221368547419	-0.105244657863145	575309	247977	855408	199476	190579	78889	88077	163957
S000249.l.r.m.c.lib.g.k2.a.t	TRUE	S000249	C008793	Q008780	2010	Positive	Negative	Negative	0	3	70	9	ERpHER2n	ERpHER2nLNn_Endo_50	10.4175222450376	0	10.9349760438056	0	LumA	LumA	LumB	-0.398900360144058	-0.0719884753901561	0.356966146458583	0.134043697478992	-0.0375807923169268	564484	249822	773988	255653	237408	118734	80715	151080
S000250.l.r.m.c.lib.g.k2.a.t	TRUE	S000250	C008792	Q008769	2010	Positive	Positive	Negative	1	2	50	14	ERpHER2n		10.6228610540726	0	10.9185489390828	0	LumA	LumA	Normal	-0.254881152460984	-0.345476110444178	0.466673709483793	0.0650756302521008	0.0912499399759904	584189	159030	748015	227369	206548	108867	83262	160568
S000252.l.r.m.c.lib.g.k2.a.t	TRUE	S000252	C008790	Q008783	2010	Negative	Negative	Negative	NA	3	90	20	TNBC		1.4839151266256	0	3.92881587953457	1	LumA	LumA	LumB	-0.411168307322929	-0.102723649459784	0.227107803121248	0.20976518607443	-0.116806722689076	561645	245673	815128	197874	195973	65680	90953	158744
S000253.l.r.m.c.lib.g.k2.a.t	TRUE	S000253	C008789	Q008774	2011	Positive	Negative	Negative	0	2	60	15	ERpHER2n	ERpHER2nLNn_Endo_50	9.94934976043806	0	10.8637919233402	0	LumA	LumA	Normal	-0.474560384153661	-0.374618007202881	0.756494597839136	-0.194748619447779	0.36313181272509	586829	277122	828927	150484	154313	87203	79411	157221
S000254.l.r.m.c.lib.g.k2.a.t	TRUE	S000254	C008788	Q008766	2011	Positive	Positive	Negative	0	2	45	27	ERpHER2n		8.10403832991102	0	10.8473648186174	0	LumA	LumA	Normal	-0.323289315726291	-0.288719327731092	0.595679231692677	-0.365236014405762	0.474232893157263	565993	194822	901998	181435	173334	104987	70409	164283
S000255.l.r.m.c.lib.g.k2.a.t	TRUE	S000255	C008787	Q008775	2010	Positive	Positive	Negative	0	2	65	10	ERpHER2n	ERpHER2nLNn_Endo_50	5.22381930184805	0	10.9760438056126	0	LumA	LumA	LumB	-0.317643217286915	-0.218629531812725	0.331854981992797	0.217372388955582	0.0185709483793517	501248	208383	896829	225894	223073	95300	90640	157818
S000256.l.r.m.c.lib.g.k2.a.t	TRUE	S000256	C008786	Q008770	2010	Positive	Positive	Negative	0	2	50	15	ERpHER2n		10.1957563312799	0	10.9240246406571	0	LumB	LumB	LumA	-0.3630818727491	-0.0889767106842737	0.117212965186074	0.364732773109244	-0.35889843937575	498230	179384	770212	252069	240255	92332	93199	166353
S000257.l.r.m.c.lib.g.k2.a.t	TRUE	S000257	C008785	Q008779	2010	Positive	Positive	Negative	0	2	70	18	ERpHER2n	ERpHER2nLNn_Endo_50	5.15537303216975	0	10.9240246406571	0	LumA	LumA	Normal	-0.527127010804322	-0.464289075630252	0.849644177671068	-0.192152701080432	0.440880672268907	508848	228916	729286	161635	162762	117990	90453	160418
S000258.l.r.m.c.lib.g.k2.a.t	TRUE	S000258	C008784	Q008778	2011	Positive	Positive	Negative	0	1	70	8	ERpHER2n	ERpHER2nLNn_None_50	0.591375770020534	0	1.05407255304586	1	LumA	LumA	Normal	-0.440447539015606	-0.361266746698679	0.523969267707083	0.0650669867947179	0.0679711884753901	582877	265863	823274	195863	189709	90852	89339	156761
S000259.l.r.m.c.lib.g.k2.a.t	TRUE	S000259	C008783	Q008768	2010	Positive	Positive	Negative	1	1	50	21	ERpHER2n		10.6228610540726	0	10.9185489390828	0	LumA	LumA	Normal	-0.446905162064826	-0.332045138055222	0.698711164465786	-0.0243841536614646	0.305111164465786	540152	177098	775291	211118	204960	105789	87281	165187
S000260.l.r.m.c.lib.g.k2.a.t	TRUE	S000260	C008782	Q008781	2010	Positive	Negative	Negative	1	2	75	60	ERpHER2n	ERpHER2nLNp_Endo_50	10.6830937713895	0	10.9787816563997	0	Normal	Normal	LumA	-0.197488595438175	-0.525082352941176	0.70124849939976	-0.454322208883553	0.704695318127251	548637	288724	670169	117898	121442	131407	94877	147043
S000261.l.r.m.c.lib.g.k2.a.t	TRUE	S000261	C008778	Q008755	2011	Positive	Negative	Positive	1	3	70	30	HER2pERp		10.6064339493498	0	10.8309377138946	0	LumB	LumB	Her2	-0.455878031212485	0.554201200480192	0.0432969987995198	0.585070828331333	-0.428848979591837	505195	175827	1150019	232747	215921	55567	81000	152747
S000262.l.r.m.c.lib.g.k2.a.t	TRUE	S000262	C008777	Q008763	2010	Negative	Negative	Negative	0	2	85	20	TNBC		1.19096509240246	1	1.28678986995209	1	Basal	Basal	Normal	0.688974789915966	-0.236919087635054	-0.42898631452581	-0.411211524609844	0.223951020408163	545562	171700	760908	265374	244806	143483	70298	91784
S000263.l.r.m.c.lib.g.k2.a.t	TRUE	S000263	C008776	Q008750	2010	Positive	Positive	Negative	0	2	60	18	ERpHER2n	ERpHER2nLNn_Endo_50	10.3709787816564	0	10.8884325804244	0	LumA	LumA	LumB	-0.59811668667467	-0.114150300120048	0.645787274909964	0.127277791116447	0.00410276110444178	508660	201482	809037	178826	177634	74961	69651	162816
S000264.l.r.m.c.lib.g.k2.a.t	TRUE	S000264	C008775	Q008748	2010	Positive	Positive	Positive	0	3	40	22	HER2pERp		2.77618069815195	0	2.49418206707734	0	Her2	Her2	LumB	-0.495664825930372	0.369890996398559	0.219702280912365	0.319746458583433	-0.351195198079232	517728	201894	1109224	254644	238657	98283	87065	153921
S000266.l.r.m.c.lib.g.k2.a.t	TRUE	S000266	C008773	Q008751	2011	Positive	Positive	Negative	1	2	65	37	ERpHER2n	ERpHER2nLNp_ChemoEndo_50	10.5352498288843	0	10.8665297741273	0	LumB	LumB	LumA	-0.649783433373349	0.0719798319327731	0.284387034813926	0.539209603841537	-0.299855942376951	524453	244494	898271	219436	210896	82571	80352	162201
S000267.l.r.m.c.lib.g.k2.a.t	TRUE	S000267	C008772	Q008754	2011	Positive	Positive	Negative	1	2	70	55	ERpHER2n	ERpHER2nLNp_Endo_50	10.3846680355921	0	10.8446269678303	0	LumA	LumA	Normal	-0.36500456182473	-0.261691236494598	0.40450612244898	0.0692072028811525	0.135657142857143	496187	227554	876621	233548	231461	101914	72638	153989
S000271.l.r.m.c.lib.g.k2.a.t	TRUE	S000271	C008768	Q008760	2011	Positive	Positive	Negative	0	2	80	11	ERpHER2n	ERpHER2nLNn_Endo_50	1.13347022587269	0	1.13347022587269	1	LumA	LumA	LumB	-0.724140216086435	0.192528211284514	0.487718607442977	0.450866746698679	-0.229989915966387	538907	169013	770394	207479	202277	43210	80447	163368
S000272.l.r.m.c.lib.g.k2.a.t	TRUE	S000272	C008767	Q008762	2010	Positive	Positive	Negative	0	2	85	22	ERpHER2n	ERpHER2nLNn_Endo_50	4.12046543463381	0	4.12046543463381	1	LumA	LumA	LumB	-0.588089315726291	-0.0787351740696278	0.407570708283313	0.319120288115246	-0.249340696278511	545495	145399	712574	206040	208155	63729	85211	160442
S000273.l.r.m.c.lib.g.k2.a.t	TRUE	S000273	C008766	Q008761	2010	Positive	Positive	Negative	0	2	85	10	ERpHER2n	ERpHER2nLNn_Endo_50	3.20054757015743	0	3.52908966461328	1	Normal	Normal	LumA	-0.25965906362545	-0.595321968787515	0.694341416566627	-0.46257575030012	0.705408883553421	561900	291373	938781	135518	135444	124555	93294	144407
S000274.l.r.m.c.lib.g.k2.a.t	TRUE	S000274	C008765	Q008757	2010	Positive	Negative	Negative	0	3	75	14	ERpHER2n	ERpHER2nLNn_Endo_50	4.94455852156057	0	10.9158110882957	0	Basal	Basal	Her2	0.401654741896759	0.371864585834334	-0.652185354141657	0.132033613445378	-0.414421128451381	574545	151610	951413	257074	239842	58559	75584	125465
S000275.l.r.m.c.lib.g.k2.a.t	TRUE	S000275	C008764	Q008759	2010	Positive	Positive	Negative	0	3	75	25	ERpHER2n	ERpHER2nLNn_Endo_50	5.12799452429843	0	10.9377138945927	0	LumA	LumA	LumB	-0.375050180072029	-0.102541176470588	0.373871788715486	0.236056662665066	-0.0141647058823529	577193	137466	915203	226243	212784	86009	74356	159000
S000276.l.r.m.c.lib.g.k2.a.t	TRUE	S000276	C008763	Q008758	2010	Negative	Negative	Positive	1	3	75	NA	HER2pERn		10.6584531143053	0	10.9541409993155	0	Her2	Her2	LumB	-0.056252581032413	0.783284513805522	-0.507882833133253	0.469898679471789	-0.67208643457383	519721	136182	951069	303046	283954	46944	74988	120376
S000280.l.r.m.c.lib.g.k2.a.t	TRUE	S000280	C008750	Q008732	2011	Positive	Positive	Negative	0	2	75	15	ERpHER2n	ERpHER2nLNn_Endo_50	5.08966461327858	0	10.8501026694045	0	LumB	LumB	LumA	-0.570520048019208	0.164842256902761	0.263111644657863	0.448024969987995	-0.405721008403361	565929	143086	701496	233461	224906	66224	68441	163093
S000282.l.r.m.c.lib.g.k2.a.t	TRUE	S000282	C008748	Q008728	2011	Positive	Positive	Negative	0	1	65	14	ERpHER2n	ERpHER2nLNn_Endo_50	10.3244353182752	0	10.8418891170431	0	LumA	LumA	Normal	-0.483317166866747	-0.461601920768307	0.75979543817527	-0.24695606242497	0.428509963985594	565109	230468	710431	167932	159611	97702	85470	164822
S000283.l.r.m.c.lib.g.k2.a.t	TRUE	S000283	C008747	Q008736	2011	Negative	Positive	Positive	1	3	80	23	HER2pERn		1.99315537303217	1	2.01779603011636	1	Her2	Her2	LumB	-0.173431932773109	0.711671548619448	-0.282473949579832	0.297431932773109	-0.441650900360144	561234	167463	958254	265025	254124	46945	86838	141003
S000284.l.r.m.c.lib.g.k2.a.t	TRUE	S000284	C008746	Q008722	2011	Positive	Negative	Negative	1	3	55	18	ERpHER2n	ERpHER2nLNp_ChemoEndo_50	2.24503764544832	1	2.46406570841889	1	Normal	Normal	LumA	0.0799193277310924	-0.157309963985594	0.138040816326531	-0.126256902761104	0.207817527010804	489782	242109	898742	254007	242828	125991	89006	155373
S000285.l.r.m.c.lib.g.k2.a.t	TRUE	S000285	C008745	Q008725	2011	Negative	Negative	Negative	0	3	60	25	TNBC		10.5982203969884	0	10.8227241615332	0	Basal	Basal	Her2	0.551266266506603	0.154359663865546	-0.681530852340936	-0.0615779111644658	-0.139775270108043	408794	149129	1058437	310101	297335	89685	77711	90966
S000287.l.r.m.c.lib.g.k2.a.t	TRUE	S000287	C008743	Q008720	2010	Negative	Negative	Positive	0	2	45	8	HER2pERn		10.6694045174538	0	10.9650924024641	0	Her2	Her2	LumB	-0.376486914765906	0.576553181272509	0.0254799519807923	0.206463385354142	-0.233519327731092	537229	197887	796015	209764	202858	54028	85064	139931
S000288.l.r.m.c.lib.g.k2.a.t	TRUE	S000288	C008742	Q008726	2011	Positive	Positive	Negative	0	2	65	12	ERpHER2n	ERpHER2nLNn_Endo_50	10.3326488706366	0	10.8501026694045	0	LumA	LumA	LumB	-0.617243697478992	-0.141794957983193	0.537808403361345	0.122736134453782	0.0201642256902761	563871	164825	679532	211785	207936	89672	86737	164821
S000289.l.r.m.c.lib.g.k2.a.t	TRUE	S000289	C008741	Q008734	2010	Positive	Positive	Negative	1	2	80	46	ERpHER2n	ERpHER2nLNp_Endo_50	5.18275154004107	0	8.59411362080767	1	LumA	LumA	Normal	-0.200852821128451	-0.56771668667467	0.691370948379352	-0.442636254501801	0.689131332533013	506428	278360	715756	137988	141533	146505	88543	157788
S000290.l.r.m.c.lib.g.k2.a.t	TRUE	S000290	C008740	Q008727	2011	Positive	Negative	Negative	0	3	65	19	ERpHER2n	ERpHER2nLNn_Endo_50	10.4093086926762	0	10.8473648186174	0	LumB	LumB	Her2	-0.315999039615846	0.177547178871549	-0.0763361344537815	0.474133973589436	-0.411785834333734	474850	185382	608178	288787	261874	73299	66163	152356
S000291.l.r.m.c.lib.g.k2.a.t	TRUE	S000291	C008739	Q008723	2011	Positive	Positive	Negative	1	3	55	30	ERpHER2n	ERpHER2nLNp_ChemoEndo_50	5.35797399041752	0	10.8227241615332	0	LumA	LumA	LumB	-0.450021608643457	-0.137149579831933	0.449182232893157	0.162650660264106	-0.0273594237695078	546554	153691	781255	220035	204430	97539	74954	159857
S000292.l.r.m.c.lib.g.k2.a.t	TRUE	S000292	C008738	Q008724	2011	Positive	Positive	Negative	0	1	60	17	ERpHER2n	ERpHER2nLNn_Endo_50	4.18617385352498	0	4.30937713894593	1	LumA	LumA	Normal	-0.497682593037215	-0.292051860744298	0.687851140456183	0.0210842737094838	0.113486674669868	584899	184659	785578	175652	178409	82591	81475	153455
S000293.l.r.m.c.lib.g.k2.a.t	TRUE	S000293	C008737	Q008729	2011	Positive	Positive	Negative	0	2	65	15	ERpHER2n	ERpHER2nLNn_ChemoEndo_50	2.23682409308693	0	8.72826830937714	1	LumA	LumA	Normal	-0.430096518607443	-0.357740216086435	0.579270108043217	0.0835726290516206	0.125272509003601	560829	253295	805394	215063	196765	107557	87892	156738
S000294.l.r.lib.g.k2.a.t	TRUE	S000294	C008736	Q008735	2010	Negative	Negative	Negative	0	2	80	16	TNBC		7.16221765913758	0	7.16221765913758	1	LumA	LumA	Normal	-0.452535894357743	0.0804225690276111	0.519380552220888	-0.170978151260504	0.301294597839136	441821	186297	647053	170027	170271	90903	87392	142379
S000295.l.r.m.c.lib.g.k2.a.t	TRUE	S000295	C008735	Q008719	2011	Negative	Negative	Positive	0	3	45	1	HER2pERn		5.76865160848734	0	10.8473648186174	0	Her2	Her2	Normal	0.131155822328932	0.289211044417767	0.0184240096038415	-0.351422809123649	0.176270828331333	508618	180175	821535	233472	209177	126696	84993	127393
S000297.l.r.m.c.lib.g.k2.a.t	TRUE	S000297	C008729	Q008689	2011	Positive	Positive	Positive	1	2	50	20	HER2pERp		10.5270362765229	0	10.8227241615332	0	LumA	LumA	LumB	-0.543290276110444	-0.10371668667467	0.630884033613445	0.0973829531812725	0.0610218487394958	550826	178280	896819	212682	201646	103330	75908	163383
S000298.l.r.m.c.lib.g.k2.a.t	TRUE	S000298	C008728	Q008710	2010	Positive	Positive	Negative	0	1	75	11	ERpHER2n	ERpHER2nLNn_Endo_50	10.3764544832307	0	10.8993839835729	0	LumA	LumA	Normal	-0.598494117647059	-0.234472989195678	0.847138535414166	-0.095949099639856	0.255657142857143	590384	217634	682333	148606	151856	72440	88045	162462
S000299.l.r.m.c.lib.g.k2.a.t	TRUE	S000299	C008727	Q008701	2011	Positive	Negative	Negative	0	3	65	25	ERpHER2n	ERpHER2nLNn_ChemoEndo_50	1.63175906913073	1	2.11088295687885	1	Basal	Basal	Normal	0.886879231692677	-0.0684139255702281	-0.617000720288115	-0.243279711884754	0.0442938775510204	433981	133993	719176	300583	294613	133289	76911	90514
S000300.l.r.m.c.lib.g.k2.a.t	TRUE	S000300	C008726	Q008700	2011	Positive	Positive	Negative	0	1	65	11	ERpHER2n	ERpHER2nLNn_Endo_50	10.3107460643395	0	10.7926078028747	0	LumA	LumA	LumB	-0.592213205282113	-0.140024969987995	0.467983673469388	0.373691236494598	-0.128987274909964	410539	195593	717355	168868	165109	53155	76597	153945
S000303.l.r.m.c.lib.g.k2.a.t	TRUE	S000303	C008723	Q008704	2010	Negative	Negative	Negative	1	2	70	12	TNBC		8.65708418891171	1	9.97946611909651	1	Her2	Her2	LumA	-0.282527731092437	0.388783673469388	0.0993085234093637	0.0667198079231693	-0.112083553421369	579273	156385	719825	188058	179435	68575	71865	127696
S000304.l.r.m.c.lib.g.k2.a.t	TRUE	S000304	C008722	Q008716	2011	Positive	Positive	Negative	0	2	85	16	ERpHER2n	ERpHER2nLNn_Endo_50	10.3490759753593	0	10.8665297741273	0	LumB	LumB	LumA	-0.420185354141657	0.140112364945978	0.172076830732293	0.510691956782713	-0.407021368547419	511559	187703	864443	237721	233731	60092	85238	154834
S000305.l.r.m.c.lib.g.k2.a.t	TRUE	S000305	C008721	Q008695	2011	Positive	Positive	Negative	0	2	60	20	ERpHER2n	ERpHER2nLNn_Endo_50	10.3052703627652	0	10.8227241615332	0	LumB	LumB	LumA	-0.601249459783914	0.160129651860744	0.338939735894358	0.391245138055222	-0.307676350540216	547815	182888	1082860	192643	186161	53617	78859	156873
S000306.l.r.m.c.lib.g.k2.a.t	TRUE	S000306	C008720	Q008692	2011	Positive	Positive	Negative	0	2	55	17	ERpHER2n	ERpHER2nLNn_Endo_50	10.299794661191	0	10.8254620123203	0	LumB	LumB	LumA	-0.159934693877551	-0.217179351740696	0.111298919567827	0.349171668667467	-0.230218487394958	496869	226978	800583	227910	218003	54429	88607	159542
S000307.l.r.m.c.lib.g.k2.a.t	TRUE	S000307	C008719	Q008702	2011	Positive	Positive	Negative	1	3	65	17	ERpHER2n	ERpHER2nLNp_Endo_50	10.5352498288843	0	10.8309377138946	0	LumB	LumB	Her2	-0.386771668667467	0.250624729891957	-0.0659870348139256	0.633831452581032	-0.563388235294118	497222	162295	718704	274974	267938	94146	84153	160234
S000308.l.r.m.c.lib.g.k2.a.t	TRUE	S000308	C008718	Q008690	2011	Positive	Negative	Positive	0	3	50	5	HER2pERp		5.95482546201232	0	10.8035592060233	0	Her2	Her2	Basal	0.10311356542617	0.380169027611044	-0.0698737094837935	-0.169941896758703	0.0920076830732293	506188	223781	1171853	240514	215469	113750	84757	127078
S000309.l.r.m.c.lib.g.k2.a.t	TRUE	S000309	C008717	Q008713	2011	Positive	Positive	Negative	0	3	80	20	ERpHER2n	ERpHER2nLNn_Endo_50	10.280629705681	0	10.7843942505133	0	LumB	LumB	Her2	-0.238122448979592	0.299377671068427	-0.211730132052821	0.571095318127251	-0.597236014405762	468842	191267	809512	286629	280222	45823	77591	159764
S000310.l.r.m.c.lib.g.k2.a.t	TRUE	S000310	C008716	Q008706	2011	Positive	Positive	Negative	0	2	70	18	ERpHER2n	ERpHER2nLNn_Endo_50	10.2915811088296	0	10.7871321013005	0	LumB	LumB	LumA	-0.378970468187275	0.0268043217286915	0.129139975990396	0.506904201680672	-0.33670300120048	515086	115675	841755	252840	254487	44917	65243	159130
S000311.l.r.m.c.lib.g.k2.a.t	TRUE	S000311	C008715	Q008698	2011	Positive	Positive	Negative	0	2	65	10	ERpHER2n	ERpHER2nLNn_Endo_50	3.61122518822724	0	10.8418891170431	0	LumA	LumA	Normal	-0.379400720288115	-0.290488355342137	0.503714765906363	-0.0163322929171669	0.0775875150060024	585351	168647	805268	215529	202579	109025	75744	160903
S000312.l.r.m.c.lib.g.k2.a.t	TRUE	S000312	C008714	Q008691	2011	Positive	Positive	Negative	0	1	55	17	ERpHER2n	ERpHER2nLNn_Endo_50	9.76043805612594	0	10.8309377138946	0	LumA	LumA	Normal	-0.558097478991597	-0.259972148859544	0.722526770708283	-0.100749099639856	0.232190156062425	584278	140562	752057	179054	175499	96682	76644	160473
S000313.l.r.m.c.lib.g.k2.a.t	TRUE	S000313	C008713	Q008708	2011	Positive	Positive	Negative	0	2	75	11	ERpHER2n	ERpHER2nLNn_Endo_50	5.28952772073922	0	10.8501026694045	0	Normal	Normal	LumA	-0.165185114045618	-0.555975030012005	0.662104201680672	-0.571943337334934	0.776601200480192	466647	229693	664187	111148	109706	145257	91743	150081
S000314.l.r.m.c.lib.g.k2.a.t	TRUE	S000314	C008712	Q008688	2011	Positive	Positive	Negative	1	3	40	15	ERpHER2n		5.35523613963039	0	10.8227241615332	0	LumA	LumA	LumB	-0.563751260504202	-0.0402007202881152	0.369241776710684	0.153153421368547	-0.0144364945978391	544838	130625	850052	221488	214335	88126	75540	156047
S000315.l.r.m2.c.lib.g.k2.a.t	TRUE	S000315	C008711	Q008696	2011	Positive	Positive	Negative	0	1	60	15	ERpHER2n	ERpHER2nLNn_Endo_50	5.07871321013005	0	10.8309377138946	0	LumA	LumA	Normal	-0.615201920768307	-0.238140696278511	0.842456662665066	-0.0857613445378151	0.37178487394958	505948	137516	766663	141774	133210	76168	73359	155725
S000316.l.r.m.c.lib.g.k2.a.t	TRUE	S000316	C008710	Q008703	2011	Negative	Negative	Negative	0	3	65	20	TNBC		6.20396988364134	0	10.8035592060233	0	Basal	Basal	Normal	0.665676830732293	-0.194128211284514	-0.377126530612245	-0.444600240096038	0.26394237695078	533727	210817	1078723	248956	200522	144287	87011	93551
S000317.l.r.m.c.lib.g.k2.a.t	TRUE	S000317	C008709	Q008699	2011	Positive	Positive	Negative	0	2	65	12	ERpHER2n	ERpHER2nLNn_Endo_50	3.6933607118412	1	7.14031485284052	1	LumA	LumA	Normal	-0.210531572629052	-0.471226890756302	0.360635774309724	-0.180937334933974	0.311958703481393	558610	239087	1031804	214481	208444	125224	89397	147242
S000318.l.r.m.c.lib.g.k2.a.t	TRUE	S000318	C008708	Q008694	2011	Negative	Negative	Negative	0	3	60	13	TNBC		9.68925393566051	0	10.8035592060233	0	Basal	Basal	Her2	0.634488355342137	0.0653848739495798	-0.561941896758703	-0.116502280912365	-0.0836081632653061	427090	145210	925173	299729	286124	113268	78372	95442
S000319.l.r.lib2.g.k2.a.t	TRUE	S000319	C008707	Q008709	2010	Positive	Positive	Negative	1	2	75	10	ERpHER2n	ERpHER2nLNp_Endo_50	10.590006844627	0	10.8856947296372	0	LumB	LumB	Her2	-0.40565762304922	0.233231212484994	0.0448768307322929	0.403838655462185	-0.464366866746699	579415	157312	739687	239117	238284	78696	67526	153723
S000320.l.r.m.c.lib.g.k2.a.t	TRUE	S000320	C008706	Q008715	2011	Positive	Positive	Negative	0	2	85	23	ERpHER2n	ERpHER2nLNn_Endo_50	3.89048596851472	0	3.89048596851472	1	LumA	LumA	Normal	-0.40242881152461	-0.261993757503001	0.450159903961585	-0.0499246098439376	0.257934213685474	479109	172696	777449	190678	186935	92374	76535	164021
S000321.l.r.m.c.lib.g.k2.a.t	TRUE	S000321	C008705	Q008687	2011	Positive	Positive	Negative	0	1	40	21	ERpHER2n		10.5352498288843	0	10.8309377138946	0	LumB	LumB	LumA	-0.590251140456183	0.0484533013205282	0.352583913565426	0.485458823529412	-0.415372869147659	523314	120771	814389	213784	203336	54985	72228	161855
S000322.l.r.m.c.lib.g.k2.a.t	TRUE	S000322	C008704	Q008712	2011	Positive	Positive	Negative	0	1	80	30	ERpHER2n	ERpHER2nLNn_Endo_50	10.3271731690623	0	10.8446269678303	0	LumA	LumA	LumB	-0.595525570228091	0.011324849939976	0.516848019207683	0.328682833133253	-0.207039615846339	555138	121563	770890	176807	170863	60448	78536	156005
S000323.l.r.m.c.lib.g.k2.a.t	TRUE	S000323	C008703	Q008711	2011	Positive	Positive	Negative	1	3	80	26	ERpHER2n	ERpHER2nLNp_Endo_50	10.570841889117	0	10.8665297741273	0	LumA	LumA	LumB	-0.600783673469388	-0.270119567827131	0.597782472989196	0.205184153661465	0.0333714285714286	575056	204399	789452	200911	202701	89691	89846	158570
S000324.l.r.m.c.lib.g.k2.a.t	TRUE	S000324	C008702	Q008705	2010	Positive	Positive	Negative	1	2	70	13	ERpHER2n	ERpHER2nLNp_Endo_50	5.21560574948665	1	6.69130732375086	1	LumB	LumB	Her2	-0.227183673469388	0.450402881152461	-0.213263865546218	0.49963793517407	-0.453937094837935	583856	145466	871169	237426	228335	76573	80333	150277
S000325.l.r.m.c.lib.g.k2.a.t	TRUE	S000325	C008698	Q008683	2011	Positive	Positive	Negative	1	2	70	22	ERpHER2n	ERpHER2nLNp_Endo_50	10.4421629021218	0	10.8227241615332	0	LumA	LumA	Normal	-0.450282833133253	-0.429441536614646	0.725515486194478	-0.0355274909963986	0.233731572629052	558954	248718	929822	163456	165428	90734	88849	150944
S000326.l.r.m.c.lib.g.k2.a.t	TRUE	S000326	C008697	Q008685	2011	Positive	Positive	Positive	0	3	85	27	HER2pERp		2.20670773442847	0	2.20670773442847	1	LumB	LumB	LumA	-0.476264105642257	-0.0146996398559424	0.0414876350540216	0.635046338535414	-0.456058583433373	489561	190927	727832	289253	278347	79626	70607	164466
S000327.l.r.m.c.lib.g.k2.a.t	TRUE	S000327	C008696	Q008681	2011	Positive	Negative	Negative	0	3	55	45	ERpHER2n	ERpHER2nLNn_Endo_50	1.21834360027379	1	1.25941136208077	1	Basal	Basal	Her2	0.5375606242497	0.128626170468187	-0.594835054021609	-0.110735174069628	-0.0570237695078031	438620	111318	925098	284434	263028	83495	67884	103208
S000328.l.r.m.c.lib.g2.k2.a.t	TRUE	S000328	C008695	Q008682	2011	Negative	Negative	Negative	0	3	60	16	TNBC		6.10540725530459	0	10.8035592060233	0	Basal	Basal	Her2	0.752564705882353	0.0573262905162065	-0.595592797118847	-0.284265066026411	0.0292273709483794	550735	117644	870203	281183	271887	138429	66717	91888
S000329.l.r.m.c.lib.g.k2.a.t	TRUE	S000329	C008694	Q008684	2011	Positive	Positive	Negative	1	2	75	20	ERpHER2n	ERpHER2nLNp_Endo_50	5.60711841204654	0	10.7843942505133	0	LumA	LumA	Normal	-0.53619399759904	-0.48023337334934	0.845023769507803	-0.217788235294118	0.469129411764706	559977	232547	779386	164884	166663	87229	81684	162025
S000330.l.r.m.c.lib.g.k2.a.t	TRUE	S000330	C008693	Q008656	2011	Positive	Positive	Negative	0	3	60	20	ERpHER2n	ERpHER2nLNn_Endo_50	10.321697467488	0	10.7843942505133	0	LumB	LumB	Her2	-0.372996878751501	0.167498679471789	-0.0440547418967587	0.514054261704682	-0.521732533013205	453505	135343	704065	271299	263555	59536	69712	162365
S000332.l.r.m.c.lib.g.k2.a.t	TRUE	S000332	C008691	Q008641	2011	Positive	Positive	Negative	0	2	40	14	ERpHER2n		8.94729637234771	0	10.8035592060233	0	LumB	LumB	LumA	-0.497526050420168	0.011137575030012	0.295667707082833	0.340008643457383	-0.324528211284514	587482	197866	859228	219836	211329	58125	78412	161750
S000333.l.r.m.c.lib.g.k2.a.t	TRUE	S000333	C008690	Q008655	2011	Positive	Negative	Negative	0	2	60	13	ERpHER2n	ERpHER2nLNn_Endo_50	10.2833675564682	0	10.8008213552361	0	LumA	LumA	Normal	-0.646452821128451	-0.311273949579832	0.871057863145258	-0.078584393757503	0.381780552220888	542889	203976	803987	146702	147936	85301	88085	161789
S000334.l.r.m2.c.lib.g.k2.a.t	TRUE	S000334	C008689	Q008665	2011	Positive	Positive	Positive	0	3	70	18	HER2pERp		5.16906228610541	0	10.8035592060233	0	LumB	LumB	Her2	-0.446356782713085	0.308879711884754	0.239993277310924	0.451183673469388	-0.292850900360144	506531	160611	906467	217719	206973	77173	72055	158224
S000335.l.r.m2.c.lib.g.k2.a.t	TRUE	S000335	C008688	Q008677	2011	Negative	Negative	Negative	0	3	80	32	TNBC		2.13004791238877	0	10.8090349075975	0	Basal	Basal	Her2	0.406248259303721	0.104193037214886	-0.485188955582233	-0.0396552220888355	-0.134335654261705	592716	161745	1055578	216676	209917	93670	81997	101472
S000336.l.r.m2.c.lib.g.k2.a.t	TRUE	S000336	C008687	Q008678	2011	Positive	Positive	Negative	1	3	85	25	ERpHER2n	ERpHER2nLNp_Endo_50	5.16906228610541	0	7.26351813826146	1	LumA	LumA	LumB	-0.535164465786314	-0.172355342136855	0.491105882352941	0.24383481392557	-0.136141176470588	573424	272416	846541	194321	186093	48833	88055	160576
S000337.l.r.m2.c.lib.g.k2.a.t	TRUE	S000337	C008686	Q008676	2011	Positive	Negative	Negative	0	3	80	25	ERpHER2n	ERpHER2nLNn_Endo_50	5.08145106091718	0	8.33949349760438	1	LumB	LumB	Her2	-0.210152220888355	0.287792557022809	-0.134387515006002	0.493094837935174	-0.486018727490996	335640	129220	761600	280570	283097	67552	62219	163469
S000340.l.r.m2.c.lib.g.k2.a.t	TRUE	S000340	C008685	Q008663	2011	Positive	Negative	Positive	0	3	70	6	HER2pERp		10.3600273785079	0	10.8008213552361	0	LumA	LumA	LumB	-0.396787515006002	0.133027611044418	0.345865066026411	0.140971908763505	-0.0449094837935174	551359	223688	1015672	213775	208035	103029	92313	145349
S000341.l.r.m2.c.lib.g.k2.a.t	TRUE	S000341	C008684	Q008670	2010	Positive	Positive	Negative	1	2	75	12	ERpHER2n	ERpHER2nLNp_Endo_50	10.6228610540726	0	10.9185489390828	0	LumA	LumA	LumB	-0.646631452581032	-0.143330612244898	0.600137334933974	0.0945642256902761	0.0817488595438175	573394	209723	796900	220621	209560	94605	86019	162127
S000342.l.r.m2.c.lib.g.k2.a.t	TRUE	S000342	C008683	Q008642	2011	Positive	Positive	Positive	1	3	40	25	HER2pERp		10.5297741273101	0	10.8254620123203	0	Her2	Her2	LumB	-0.202081152460984	0.736404321728692	-0.322305882352941	0.576470588235294	-0.732723169267707	528008	115178	808494	291208	282892	71785	71983	151828
S000344.l.r.m2.c.lib.g.k2.a.t	TRUE	S000344	C008671	Q008668	2011	Positive	Positive	Negative	0	2	70	8	ERpHER2n	ERpHER2nLNn_None_50	7.94250513347023	0	7.94250513347023	1	LumA	LumA	Normal	-0.625106362545018	-0.421422328931573	0.841078511404562	-0.135703241296519	0.395348859543818	560074	179917	812350	147087	142012	94483	92245	165893
S000345.l.r.m2.c.lib.g.k2.a.t	TRUE	S000345	C008670	Q008651	2011	Positive	Positive	Negative	0	2	55	13	ERpHER2n	ERpHER2nLNn_Endo_50	10.299794661191	0	10.7624914442163	0	LumA	LumA	Normal	-0.452297719087635	-0.552052821128451	0.750696758703481	-0.170446098439376	0.39190300120048	570067	236600	938747	159231	159553	88552	91558	158849
S000346.l.r.m2.c.lib.g.k2.a.t	TRUE	S000346	C008669	Q008671	2011	Negative	Negative	Positive	0	3	75	12	HER2pERn		5.97672826830938	0	10.7515400410678	0	Her2	Her2	LumB	0.0592364945978391	0.632177671068427	-0.296568547418968	0.157307082833133	-0.313196638655462	586927	193651	1082352	219763	199348	52855	81459	123261
S000347.l.r.m2.c.lib.g.k2.a.t	TRUE	S000347	C008668	Q008674	2011	Positive	Positive	Negative	0	1	75	21	ERpHER2n	ERpHER2nLNn_Endo_50	10.2642026009582	0	10.7679671457906	0	LumB	LumB	LumA	-0.590621848739496	0.040116206482593	0.324942136854742	0.471754141656663	-0.206752460984394	261757	119384	590005	185732	189858	31956	69708	165288
S000349.l.r.m2.c.lib.g.k2.a.t	TRUE	S000349	C008666	Q008648	2011	Positive	Positive	Positive	0	3	50	25	HER2pERp		10.4887063655031	0	10.7843942505133	0	LumB	LumB	Her2	-0.0665642256902761	0.442228091236495	-0.456363025210084	0.454933013205282	-0.594337575030012	446061	112088	901502	320948	308649	49295	65642	141775
S000352.l.r.m2.c.lib.g.k2.a.t	TRUE	S000352	C008662	Q008680	2011	Negative	Negative	Negative	1	3	90	22	TNBC		10.4722792607803	0	10.7679671457906	0	Her2	Her2	LumB	0.0679635054021609	0.606430732292917	-0.555345978391357	0.332737575030012	-0.502270348139256	477186	161400	1101944	282422	265706	51533	73689	120838
S000354.l.r.m2.c.lib.g.k2.a.t	TRUE	S000354	C008661	Q008654	2011	Positive	Positive	Negative	1	2	60	25	ERpHER2n	ERpHER2nLNp_Endo_50	10.5188227241615	0	10.7488021902806	0	LumA	LumA	Normal	-0.40578631452581	-0.442706362545018	0.590168547418968	-0.0748081632653061	0.277704681872749	554120	231308	812014	203135	194492	109309	88820	160837
S000355.l.r.m2.c.lib.g.k2.a.t	TRUE	S000355	C008660	Q008667	2011	Negative	Negative	Negative	1	3	70	38	TNBC		8.42710472279261	0	10.7652292950034	0	LumA	LumA	Normal	-0.249770948379352	0.0645647058823529	0.312176710684274	-0.169704681872749	0.165376230492197	566733	227627	851791	213670	200103	106128	75100	132322
S000359.l.r.m2.c.lib.g.k2.a.t	TRUE	S000359	C008656	Q008660	2011	Positive	Positive	Negative	1	3	65	21	ERpHER2n	ERpHER2nLNp_ChemoEndo_50	10.0533880903491	0	10.8035592060233	0	LumB	LumB	Her2	-0.405599039615846	0.0739822328931573	-0.00982088835534214	0.499341176470588	-0.482566146458583	534359	171173	956228	260014	245053	54659	74478	157654
S000361.l.r.m3.c.lib.g.k2.a.t	TRUE	S000361	C008654	Q008644	2011	Positive	Negative	Negative	0	3	45	23	ERpHER2n		4.23545516769336	0	10.7515400410678	0	Basal	Basal	Her2	0.496759663865546	0.176474429771909	-0.637586554621849	-0.0288297719087635	-0.155315246098439	517992	131539	1175106	294721	290967	117912	71355	92507
S000362.l.r.m2.c.lib.g.k2.a.t	TRUE	S000362	C008653	Q008640	2011	Positive	Positive	Positive	0	3	35	45	HER2pERp		5.4757015742642	0	10.7515400410678	0	Her2	Her2	LumA	-0.386868667466987	0.439860744297719	0.186188715486194	0.00515630252100841	-0.0913411764705882	570064	208685	756138	224731	208251	88153	77390	154257
S000363.l.r.m2.c.lib.g.k2.a.t	TRUE	S000363	C008652	Q008658	2011	Positive	Positive	Negative	0	2	65	15	ERpHER2n	ERpHER2nLNn_Endo_50	5.00479123887748	0	10.7460643394935	0	LumA	LumA	Normal	-0.342443217286915	-0.501624009603841	0.693415606242497	-0.414821608643457	0.538957022809124	600483	220124	796901	177635	174301	119841	76391	157389
S000364.l.r.m2.c.lib.g.k2.a.t	TRUE	S000364	C008651	Q008639	2011	Positive	Positive	Positive	0	3	35	23	HER2pERp		10.5242984257358	0	10.8199863107461	0	LumB	LumB	Her2	-0.337210084033613	0.00243553421368547	-0.0743750300120048	0.513648979591837	-0.423588955582233	514587	113928	705462	295807	283542	83982	81924	151242
S000365.l.r.m2.c.lib.g.k2.a.t	TRUE	S000365	C008647	Q008636	2011	Negative	Negative	Positive	1	3	55	24	HER2pERn		10.466803559206	0	10.7624914442163	0	Her2	Her2	LumB	-0.0384364945978391	0.651757983193277	-0.332085474189676	0.313763265306123	-0.474347178871549	469271	167091	1068497	269179	258109	81413	70436	145920
S000366.l.r.m2.c.lib.g.k2.a.t	TRUE	S000366	C008646	Q008637	2011	Positive	Positive	Negative	0	2	55	14	ERpHER2n	ERpHER2nLNn_Endo_50	10.2861054072553	0	10.7488021902806	0	LumA	LumA	LumB	-0.495016566626651	-0.129311884753902	0.459529411764706	0.190786074429772	-0.0481210084033613	562368	159146	696893	225104	222629	99245	83043	165478
S000367.l.r.m2.c.lib.g.k2.a.t	TRUE	S000367	C008648	Q008638	2011	Positive	Positive	Negative	1	2	65	13	ERpHER2n	ERpHER2nLNp_Endo_50	10.4229979466119	0	10.7542778918549	0	LumA	LumA	LumB	-0.520971908763505	-0.115120288115246	0.394262665066026	0.27304393757503	-0.170595918367347	564084	230333	886397	204887	198465	64346	95266	158966
S000370.l.r.m2.c.lib.g.k2.a.t	TRUE	S000370	C008637	Q008605	2011	Positive	Positive	Negative	1	2	50	11	ERpHER2n		10.4750171115674	0	10.7707049965777	0	LumA	LumA	LumB	-0.590563265306122	0.0685118847539016	0.462092677070828	0.347097238895558	-0.272016326530612	564992	130833	607934	205385	202208	64759	62945	166139
S000371.l.r.m2.c.lib.g.k2.a.t	TRUE	S000371	C008641	Q008606	2011	Positive	Positive	Positive	1	3	50	61	HER2pERp		6.81177275838467	1	7.61670088980151	1	LumB	LumB	Her2	-0.558963745498199	0.410860024009604	0.108757743097239	0.569684513805522	-0.415138535414166	554396	110970	817268	264528	246330	85350	73852	160000
S000372.l.r.m2.c.lib.g.k2.a.t	TRUE	S000372	C008639	Q008617	2011	Positive	Positive	Negative	0	3	65	8	ERpHER2n	ERpHER2nLNn_None_50	5.11156741957563	0	10.7843942505133	0	LumB	LumB	LumA	-0.461826650660264	-0.143011764705882	0.247749339735894	0.359441056422569	-0.212321728691477	546233	213786	665423	245888	248642	96448	89807	151804
S000373.l.r.m2.c.lib.g.k2.a.t	TRUE	S000373	C008644	Q008629	2011	Negative	Negative	Negative	1	3	75	15	TNBC		1.26488706365503	0	9.72210814510609	1	Her2	Her2	LumB	0.0240672268907563	0.437268667466987	-0.346903241296519	0.165808403361345	-0.344630972388956	554202	160218	977664	224093	210701	72554	74380	113842
S000374.l.r.m2.c.lib.g.k2.a.t	TRUE	S000374	C008643	Q008611	2011	Positive	Negative	Negative	1	1	60	21	ERpHER2n	ERpHER2nLNp_Endo_50	5.51129363449692	1	10.7843942505133	0	LumA	LumA	Normal	-0.518811044417767	-0.350775510204082	0.703284513805522	0.000455222088835535	0.261674909963986	567024	224444	743230	181465	173001	96357	92389	164936
S000375.l.r.m2.c.lib.g.k2.a.t	TRUE	S000375	C008638	Q008626	2011	Negative	Negative	Positive	1	3	70	14	HER2pERn		4.71457905544148	0	10.8035592060233	0	Her2	Her2	LumB	-0.13450756302521	0.626729411764706	-0.266136854741897	0.424353421368547	-0.485343577430972	496671	132586	869033	267510	251885	54234	57497	141044
S000377.l.r.m2.c.lib.g.k2.a.t	TRUE	S000377	C008640	Q008633	2011	Positive	Positive	Negative	0	3	85	35	ERpHER2n	ERpHER2nLNn_Endo_50	8.95277207392197	0	9.27857631759069	1	Her2	Her2	LumB	-0.173842977190876	0.453304201680672	-0.253527971188475	0.388554141656663	-0.470254981992797	412681	148813	1125308	264154	256587	44352	70390	153899
S000379.l.r.m2.c.lib.g.k2.a.t	TRUE	S000379	C008633	Q008604	2011	Positive	Positive	Positive	0	3	50	15	HER2pERp		10.4914442162902	0	10.7871321013005	0	LumB	LumB	Her2	-0.142691956782713	0.167437214885954	-0.077222569027611	0.273880432172869	-0.246164705882353	529851	201352	1053339	260330	246652	107267	81272	152656
S000380.l.r.m2.c.lib.g.k2.a.t	TRUE	S000380	C008635	Q008601	2011	Positive	Positive	Positive	1	2	50	25	HER2pERp		10.4585900068446	0	10.7542778918549	0	LumA	LumA	Normal	-0.683934693877551	-0.092121968787515	0.615898199279712	0.0621109243697479	0.0774991596638655	587222	170672	690520	192228	182288	79619	80610	158425
S000381.l.r.m2.c.lib.g.k2.a.t	TRUE	S000381	C008634	Q008628	2011	Negative	Negative	Negative	0	3	70	16	TNBC		6.86652977412731	0	9.39630390143737	1	Basal	Basal	Her2	0.507396878751501	0.0892465786314526	-0.613771908763505	-0.0221867947178872	-0.121866026410564	366406	128582	969927	326518	336262	110777	68945	85761
S000385.l.r.m3.c.lib.g.k2.a.t	TRUE	S000385	C008629	Q008627	2011	Positive	Positive	Negative	1	2	70	32	ERpHER2n	ERpHER2nLNp_Endo_50	10.3518138261465	0	10.7323750855578	0	LumA	LumA	LumB	-0.402198319327731	-0.418913805522209	0.448266026410564	0.226715006002401	0.0348629051620648	448219	211808	889694	195122	194546	76672	78155	160276
S000386.l.r.m2.c.lib.g.k2.a.t	TRUE	S000386	C008623	Q008618	2011	Positive	Positive	Positive	1	3	65	17	HER2pERp		5.13073237508556	1	5.37166324435318	1	LumB	LumB	Her2	-0.333202400960384	0.246333733493397	-0.115457382953181	0.663831932773109	-0.658242496998799	528705	131267	734534	280456	264334	68647	72589	153817
S000387.l.r.m2.c.lib.g.k2.a.t	TRUE	S000387	C008622	Q008622	2011	Positive	Negative	Negative	0	3	65	45	ERpHER2n	ERpHER2nLNn_Endo_50	1.98494182067077	0	1.98494182067077	1	LumB	LumB	Her2	-0.299660984393757	0.108675150060024	-0.12395006002401	0.463188475390156	-0.388568547418968	437965	162553	1054905	266678	266197	44469	77814	161326
S000389.l.r.m2.c.lib.g.k2.a.t	TRUE	S000389	C008636	Q008631	2011	Positive	Positive	Negative	0	2	85	12	ERpHER2n	ERpHER2nLNn_Endo_50	10.0698151950719	0	10.7488021902806	0	LumA	LumA	Normal	-0.320940216086435	-0.43682881152461	0.58878943577431	-0.129981272509004	0.414844657863145	485611	163747	644443	198570	198880	107964	74956	163100
S000390.l.r.m2.c.lib.g.k2.a.t	TRUE	S000390	C008624	Q008608	2011	Positive	Positive	Negative	1	2	55	17	ERpHER2n	ERpHER2nLNp_Endo_50	9.55783709787817	0	10.7488021902806	0	LumA	LumA	Normal	-0.345683553421369	-0.344546458583433	0.692929651860744	-0.420030732292917	0.575893397358944	573041	185285	823014	173879	172146	121350	89188	160959
S000391.l.r.m2.c.lib.g.k2.a.t	TRUE	S000391	C008625	Q008615	2011	Positive	Positive	Negative	1	2	60	19	ERpHER2n	ERpHER2nLNp_ChemoEndo_50	10.1793292265572	0	10.7542778918549	0	LumA	LumA	Normal	-0.329848739495798	-0.537496278511404	0.687940456182473	-0.273923649459784	0.474221368547419	502974	251984	798334	173179	164706	122565	88681	164281
S000392.l.r.m2.c.lib.g.k2.a.t	TRUE	S000392	C008616	Q008597	2011	Positive	Positive	Negative	0	1	45	6	ERpHER2n		10.4695414099932	0	10.7652292950034	0	LumA	LumA	Normal	-0.334860984393757	-0.475436254501801	0.759531332533013	-0.305762304921969	0.566948379351741	441105	194910	752209	151473	155122	133346	75464	165939
S000393.l.r.m2.c.lib.g.k2.a.t	TRUE	S000393	C008615	Q008600	2011	Positive	Positive	Negative	1	2	50	11	ERpHER2n		7.86584531143053	1	7.98083504449008	1	LumA	LumA	Normal	-0.585748859543818	-0.155675390156062	0.650012004801921	-0.0421224489795918	0.117760384153661	582359	184103	723982	198113	198128	89967	83104	164659
S000394.l.r.m2.c.lib.g.k2.a.t	TRUE	S000394	C008614	Q008610	2011	Positive	Positive	Negative	0	2	55	18	ERpHER2n	ERpHER2nLNn_Endo_50	6.06707734428474	0	7.10198494182067	0	LumA	LumA	Normal	-0.420350540216086	-0.340358223289316	0.837258103241297	-0.379332533013205	0.533698919567827	572659	218084	735302	157231	159189	118217	78029	160336
S000396.l.r.m2.c.lib.g.k2.a.t	TRUE	S000396	C008618	Q008621	2011	Positive	Positive	Negative	1	3	65	25	ERpHER2n	ERpHER2nLNp_Endo_50	1.97672826830938	1	2.21492128678987	1	LumA	LumA	LumB	-0.340305402160864	0.0299505402160864	0.195001200480192	0.165641296518607	-0.0574828331332533	552530	193350	769566	243863	227951	105306	74186	144406
S000397.l.r.m2.c.lib.g.k2.a.t	TRUE	S000397	C008619	Q008635	2011	Positive	Positive	Positive	1	3	90	45	HER2pERp		1.22381930184805	1	1.88364134154689	1	LumB	LumB	Her2	-0.516759663865546	0.21885906362545	0.144216086434574	0.532905642256903	-0.481906362545018	577286	116868	867751	240750	229844	49246	76407	158890
S000399.l.r.m3.c.lib.g.k2.a.t	TRUE	S000399	C008621	Q008607	2011	Negative	Negative	Negative	1	3	55	22	TNBC		10.4750171115674	0	10.7707049965777	0	Basal	Basal	Normal	0.767015606242497	-0.0800989195678271	-0.595403601440576	-0.299689795918367	0.128236254501801	436180	136730	891813	312382	314908	148817	62759	80831
S000401.l.r.m2.c.lib.g.k2.a.t	TRUE	S000401	C008620	Q008616	2011	Positive	Positive	Negative	0	2	60	11	ERpHER2n	ERpHER2nLNn_Endo_50	10.2258726899384	0	10.7433264887064	0	LumA	LumA	Normal	-0.304226650660264	-0.597552941176471	0.751191356542617	-0.340872989195678	0.566500840336134	554013	262447	838717	143173	146121	120913	93123	150703
S000402.l.r.m2.c.lib.g.k2.a.t	TRUE	S000402	C008604	Q008592	2011	Positive	Negative	Positive	NA	3	35	22	HER2pERp		2.42573579739904	1	3.46885694729637	1	Her2	Her2	LumB	-0.326223289315726	0.654446098439376	-0.0731380552220888	0.38545306122449	-0.503259543817527	563020	163085	757510	259484	245535	63738	77162	146862
S000403.l.r.m2.c.lib.g.k2.a.t	TRUE	S000403	C008602	Q008594	2011	Positive	Positive	Negative	0	2	85	25	ERpHER2n	ERpHER2nLNn_Endo_50	9.21013004791239	0	9.45927446954141	1	LumB	LumB	LumA	-0.689944777911164	0.126896518607443	0.374445138055222	0.46519087635054	-0.288817286914766	414374	150385	718009	199016	200881	66324	87643	165941
S000404.l.r.m2.c.lib.g.k2.a.t	TRUE	S000404	C008603	Q008593	2011	Positive	Positive	Negative	0	1	55	12	ERpHER2n	ERpHER2nLNn_Endo_50	5.19096509240246	0	10.6885694729637	0	LumB	LumB	LumA	-0.537868907563025	-0.0803649459783913	0.335732052821128	0.390165666266507	-0.250151260504202	579772	235967	761039	220148	228309	75078	85846	156284
S000405.l.r.m2.c.lib.g.k2.a.t	TRUE	S000405	C008600	Q008575	2011	Positive	Positive	Negative	0	1	45	16	ERpHER2n		10.4312114989733	0	10.7268993839836	0	LumA	LumA	Normal	-0.525018967587035	-0.365634573829532	0.692400480192077	-0.0475755102040816	0.192335174069628	525642	205412	916698	192906	184122	96128	92111	162881
S000406.l.r.m2.c.lib.g.k2.a.t	TRUE	S000406	C008599	Q008577	2011	Positive	Positive	Negative	0	2	50	16	ERpHER2n		10.2505133470226	0	10.715947980835	0	LumA	LumA	LumB	-0.480528211284514	-0.152121008403361	0.508083553421369	0.0988792316926771	0.00583625450180072	589665	177496	882708	195913	183374	78369	86062	159679
S000407.l.r.m2.c.lib.g.k2.a.t	TRUE	S000407	C008601	Q008590	2011	Positive	Positive	Negative	1	2	70	50	ERpHER2n	ERpHER2nLNp_Endo_50	8.01368925393566	0	10.7542778918549	0	LumA	LumA	Normal	-0.72410756302521	-0.0163649459783914	0.712248739495798	0.0129824729891957	0.116189195678271	565870	192213	715983	197832	188104	88261	69016	163673
S000408.l.r.m2.c.lib.g.k2.a.t	TRUE	S000408	C008593	Q008583	2011	Negative	Negative	Negative	1	2	60	26	TNBC		10.5160848733744	0	10.7268993839836	0	Basal	Basal	Normal	0.455676350540216	-0.178134933973589	-0.128616566626651	-0.471817527010804	0.411768547418968	583331	163520	894662	185666	182022	144641	81041	100323
S000411.l.r.m2.c.lib.g.k2.a.t	TRUE	S000411	C008595	Q008586	2011	Positive	Positive	Negative	1	2	65	29	ERpHER2n	ERpHER2nLNp_ChemoEndo_50	7.09103353867214	0	10.7515400410678	0	LumA	LumA	Normal	-0.378485474189676	-0.495554381752701	0.763841536614646	-0.325476110444178	0.557005522208884	478100	200848	826726	155164	155184	121884	82209	162435
S000412.l.r.m2.c.lib.g.k2.a.t	TRUE	S000412	C008590	Q008581	2011	Positive	Negative	Positive	0	3	55	12	HER2pERp		5.7138945927447	0	10.7734428473648	0	Her2	Her2	LumB	-0.281448259303721	0.70610612244898	-0.150567106842737	0.465603841536615	-0.491224009603842	554502	190433	960521	248422	237082	53649	73614	156177
S000413.l.r.m2.c.lib.g.k2.a.t	TRUE	S000413	C008594	Q008591	2011	Positive	Positive	Negative	0	2	75	13	ERpHER2n	ERpHER2nLNn_Endo_50	5.57973990417522	0	10.735112936345	0	Normal	Normal	LumA	-0.0823923169267707	-0.48515150060024	0.633923649459784	-0.559295078031212	0.714411524609844	582749	263753	860433	154803	155291	137750	92772	150606
S000415.l.r.m.c.lib.g.k2.a.t	TRUE	S000415	C008588	Q008584	2011	Positive	Positive	Positive	0	2	60	9	HER2pERp		4.94182067077344	0	10.6885694729637	0	LumA	LumA	Normal	-0.236431212484994	-0.518448979591837	0.685504921968788	-0.493791116446579	0.60949243697479	571889	282490	755578	151488	153320	132413	95133	149319
S000416.l.r.lib.g.k2.a.t	TRUE	S000416	C008598	Q008585	2011	Positive	Positive	Negative	1	2	65	20	ERpHER2n	ERpHER2nLNp_Endo_50	10.5160848733744	0	10.8117727583847	0	LumA	LumA	LumB	-0.492730852340936	-0.193851620648259	0.503219207683073	0.114684273709484	0.0170170468187275	523433	188522	839870	226548	225046	102400	78503	162772
S000418.l.r.m2.c.lib.g.k2.a.t	TRUE	S000418	C008597	Q008579	2011	Positive	Negative	Positive	0	3	50	12	HER2pERp		10.4394250513347	0	10.735112936345	0	LumB	LumB	LumA	-0.323335414165666	-0.0209267707082833	0.0942050420168067	0.323803121248499	-0.179206722689076	564239	246843	921339	217006	207474	56183	90011	160230
S000419.l.r.m2.c.lib.g.k2.a.t	TRUE	S000419	C008587	Q008582	2011	Positive	Positive	Negative	1	3	60	48	ERpHER2n	ERpHER2nLNp_ChemoEndo_50	3.09377138945927	1	4.92813141683778	1	LumB	LumB	LumA	-0.558904201680672	-0.0533128451380552	0.178498919567827	0.474289555822329	-0.335951980792317	511136	197009	939850	245754	231443	76040	80445	155666
S000420.l.r.m2.c.lib.g.k2.a.t	TRUE	S000420	C008586	Q008578	2011	Positive	Positive	Negative	1	2	50	19	ERpHER2n		10.4120465434634	0	10.7077344284736	0	LumB	LumB	LumA	-0.599186554621849	0.0598818727490996	0.369584633853541	0.388813445378151	-0.269071788715486	539865	217406	724370	220142	219011	68751	90148	161412
S000421.l.r.m2.c.lib.g.k2.a.t	TRUE	S000421	C008596	Q008587	2011	Positive	Positive	Negative	1	3	65	20	ERpHER2n		1.48665297741273	1	3.27173169062286	1	LumB	LumB	Her2	-0.0885435774309724	-0.0012984393757503	-0.214645858343337	0.250980072028812	-0.349310924369748	563249	206970	886998	247726	234457	50761	71622	151134
S000422.l.r.m3.c.lib.g.k2.a.t	TRUE	S000422	C008585	Q008576	2011	Positive	Positive	Negative	1	1	45	14	ERpHER2n		10.4284736481862	0	10.7241615331964	0	LumA	LumA	Normal	-0.566946458583433	-0.208434093637455	0.75660600240096	-0.178704441776711	0.370720768307323	549856	165582	796103	177373	176496	102783	78935	165648
S000424.l.r.m3.c.lib.g.k2.a.t	TRUE	S000424	C008577	Q008568	2011	Positive	Positive	Negative	1	3	70	27	ERpHER2n	ERpHER2nLNp_ChemoEndo_50	5.9356605065024	0	5.9356605065024	1	LumB	LumB	Her2	-0.0449911164465786	0.242613205282113	-0.409619207683073	0.393150540216086	-0.571411284513806	504179	152254	720278	303129	308097	45848	81163	148842
S000426.l.r.m3.c.lib.g.k2.a.t	TRUE	S000426	C008579	Q008565	2011	Positive	Positive	Negative	0	2	70	17	ERpHER2n	ERpHER2nLNn_Endo_50	10.17659137577	0	10.6721423682409	0	LumA	LumA	Normal	-0.474363505402161	-0.509948619447779	0.612749099639856	-0.00163457382953181	0.240489795918367	555224	209977	846719	171890	174125	86690	91770	157358
S000427.l.r.m3.c.lib.g.k2.a.t	TRUE	S000427	C008580	Q008560	2011	Positive	Positive	Negative	0	2	55	13	ERpHER2n	ERpHER2nLNn_Endo_50	10.1683778234086	0	10.6858316221766	0	LumA	LumA	Normal	-0.410451860744298	-0.383301800720288	0.612429291716687	-0.118728451380552	0.269813205282113	537925	187798	646602	200526	209661	106314	80278	161394
S000428.l.r.m3.c.lib.g.k2.a.t	TRUE	S000428	C008564	Q008559	2011	Positive	Positive	Negative	0	3	55	19	ERpHER2n	ERpHER2nLNn_Endo_50	10.1683778234086	0	10.6913073237509	0	LumA	LumA	LumB	-0.680420648259304	0.0956321728691477	0.46962881152461	0.155781992797119	-0.0363361344537815	562671	188841	719736	205870	206567	91298	85852	152231
S000430.l.r.m4.c.lib.g.k2.a.t	TRUE	S000430	C008570	Q008567	2011	Negative	Negative	Negative	0	3	70	10	TNBC		9.73579739904175	0	10.7323750855578	0	Basal	Basal	Normal	0.785635534213685	-0.0441699879951981	-0.52968643457383	-0.35544393757503	0.118396158463385	513838	114020	801217	308857	292268	146233	71398	84270
S000431.l.r.m3.c.lib.g.k2.a.t	TRUE	S000431	C008569	Q008564	2011	Positive	Positive	Negative	0	1	70	17	ERpHER2n	ERpHER2nLNn_Endo_50	10.0451745379877	0	10.715947980835	0	LumA	LumA	Normal	-0.526427851140456	-0.316242977190876	0.86158943577431	-0.253874669867947	0.481447298919568	551771	232787	699848	143714	144731	117678	81119	162796
S000433.l.r.m.c.lib.g.k2.a.t	TRUE	S000433	C008575	Q008572	2011	Positive	Negative	Negative	0	1	80	9	ERpHER2n	ERpHER2nLNn_None_50	5.20191649555099	0	10.7268993839836	0	LumA	LumA	Normal	-0.386159903961585	-0.417365666266507	0.621643217286915	0.0246271308523409	0.358312605042017	584525	262801	904673	169389	165281	95467	82859	152232
S000434.l.r.m3.c.lib.g.k2.a.t	TRUE	S000434	C008568	Q008558	2011	Positive	Negative	Negative	1	2	55	12	ERpHER2n	ERpHER2nLNp_ChemoEndo_50	5.24572210814511	0	10.7104722792608	0	LumA	LumA	LumB	-0.657349339735894	0.011194237695078	0.416786554621849	0.289375270108043	-0.15060456182473	572113	177159	743786	204963	195651	65322	73659	163118
S000435.l.r.m3.c.lib.g.k2.a.t	TRUE	S000435	C008567	Q008562	2011	Positive	Positive	Negative	0	2	60	15	ERpHER2n	ERpHER2nLNn_Endo_50	5.01848049281314	0	10.694045174538	0	LumB	LumB	LumA	-0.478858103241296	0.0391097238895558	0.159845378151261	0.40890756302521	-0.33739543817527	537812	197879	755350	255707	246454	89916	83304	158840
S000439.l.r.m3.c.lib.g.k2.a.t	TRUE	S000439	C008576	Q008557	2011	Negative	Negative	Negative	0	3	50	15	TNBC		10.4284736481862	0	10.7241615331964	0	Basal	Basal	Her2	0.535966386554622	0.18283793517407	-0.635356542617047	-0.147946218487395	-0.111199039615846	498633	135832	999790	300977	287558	95657	77545	99639
S000442.l.r.m3.c.lib.g.k2.a.t	TRUE	S000442	C008583	Q008571	2011	Positive	Negative	Negative	0	2	80	25	ERpHER2n	ERpHER2nLNn_Endo_50	10.2505133470226	0	10.7679671457906	0	LumA	LumA	LumB	-0.548797118847539	0.0875755102040817	0.492902761104442	0.2822424969988	-0.0939044417767107	526198	118106	721213	189894	205161	64882	71668	159796
S000443.l.r.m3.c.lib.g.k2.a.t	TRUE	S000443	C008582	Q008573	2011	Negative	Negative	Negative	1	3	90	18	TNBC		0.596851471594798	1	0.799452429842574	1	Basal	Basal	Her2	0.704888355342137	0.149450180072029	-0.685997599039616	-0.148597358943577	-0.0602765906362545	404860	127787	990593	302334	287387	130724	72513	108563
S000448.l.r.m3.c.lib.g.k2.a.t	TRUE	S000448	C008546	Q008548	2011	Positive	Positive	Negative	1	2	80	45	ERpHER2n	ERpHER2nLNp_Endo_50	4.03011635865845	0	4.03011635865845	1	LumA	LumA	Normal	-0.528170948379352	-0.380529171668668	0.725401200480192	-0.118283793517407	0.270200240096038	564638	269326	879576	166145	163444	80279	91977	155890
S000449.l.r.m3.c.lib.g.k2.a.t	TRUE	S000449	C008545	Q008533	2011	Positive	Negative	Positive	0	3	60	13	HER2pERp		10.4613278576318	0	10.6721423682409	0	Her2	Her2	LumB	0.00488451380552221	0.608542617046819	-0.225315726290516	0.125814165666266	-0.328988235294118	471514	152004	1069390	266250	247756	104773	82090	148200
S000451.l.r.m3.c.lib.g.k2.a.t	TRUE	S000451	C008540	Q008545	2011	Negative	Negative	Negative	0	3	80	28	TNBC		1.96577686516085	0	2.72689938398357	1	Basal	Basal	Normal	0.811516926770708	-0.11140456182473	-0.582419207683073	-0.307397839135654	0.0965915966386555	480051	161591	937433	278524	274867	146263	78155	88860
S000452.l.r.m3.c.lib.g.k2.a.t	TRUE	S000452	C008539	Q008543	2011	Negative	Negative	Negative	0	3	75	7	TNBC		4.98015058179329	0	9.00752908966461	1	LumA	LumA	Normal	-0.265452100840336	-0.450089795918367	0.687460264105642	-0.401282112845138	0.628302521008403	569141	258185	836551	155453	158199	124497	91689	152077
S000453.l.r.m3.c.lib.g.k2.a.t	TRUE	S000453	C008548	Q008531	2011	Negative	Negative	Negative	1	3	55	17	TNBC		10.4366872005476	0	10.7323750855578	0	Basal	Basal	Her2	0.762677551020408	0.109482833133253	-0.784707803121249	-0.0515332533013205	-0.192723169267707	539293	115600	955576	308089	302030	122824	63373	94739
S000454.l.r.m3.c.lib.g.k2.a.t	TRUE	S000454	C008543	Q008526	2011	Positive	Positive	Negative	0	3	45	20	ERpHER2n		5.66461327857632	0	10.7652292950034	0	Her2	Her2	Basal	0.0896201680672269	0.251993277310924	-0.161574069627851	-0.0306362545018007	-0.177811284513805	598797	138721	815740	216465	212888	82136	85892	142519
S000455.l.r2.lib.g.k2.a.t	TRUE	S000455	C008538	Q008535	2011	Positive	Negative	Negative	0	2	60	25	ERpHER2n	ERpHER2nLNn_Endo_50	5.13620807665982	0	10.6885694729637	0	LumB	LumB	LumA	-0.310345258103241	0.111724369747899	0.180572388955582	0.333751740696278	-0.222812004801921	551942	235173	980498	220404	218428	74689	89188	152702
S000456.l.r.m3.c.lib.g.k2.a.t	TRUE	S000456	C008542	Q008530	2011	Positive	Positive	Negative	1	3	55	15	ERpHER2n	ERpHER2nLNp_ChemoEndo_50	10.4339493497604	0	10.7296372347707	0	LumB	LumB	Her2	-0.221522208883553	0.492180552220888	-0.334731332533013	0.619094357743097	-0.648733733493397	496204	151764	824771	293381	281844	44002	79054	145632
S000457.l.r.m.c.lib.g.k2.a.t	TRUE	S000457	C008541	Q008528	2011	Positive	Positive	Negative	1	2	50	30	ERpHER2n		10.3901437371663	0	10.6858316221766	0	LumA	LumA	Normal	-0.509524129651861	-0.351071308523409	0.785612484993998	-0.137611524609844	0.367567827130852	542921	258527	772246	151936	148051	96101	91830	162805
S000458.l.r.m3.c.lib.g.k2.a.t	TRUE	S000458	C008537	Q008532	2011	Positive	Positive	Negative	0	1	55	9	ERpHER2n	ERpHER2nLNn_None_50	9.54962354551677	0	10.694045174538	0	LumA	LumA	LumB	-0.623564945978391	-0.0663174069627851	0.559714765906363	0.185499159663866	0.0199846338535414	589489	127625	671449	175134	170624	84604	73585	159280
S000461.l.r.m2.c.lib.g.k2.a.t	TRUE	S000461	C008533	Q008537	2011	Positive	Positive	Positive	1	3	65	21	HER2pERp		5.58247775496235	0	10.694045174538	0	LumB	LumB	Her2	-0.300533013205282	0.486797599039616	-0.0836513805522209	0.490491236494598	-0.594566146458584	539065	122740	1048390	275320	256248	34982	80287	159643
S000463.l.r.m2.c.lib.g.k2.a.t	TRUE	S000463	C008532	Q008540	2011	Positive	Positive	Negative	1	2	70	25	ERpHER2n	ERpHER2nLNp_Endo_50	10.2970568104038	0	10.6776180698152	0	LumB	LumB	Her2	-0.544908523409364	0.273518367346939	0.12369843937575	0.492182472989196	-0.396902761104442	570376	211237	924662	222362	217420	61231	87633	160502
S000466.l.r.m2.c.lib.g.k2.a.t	TRUE	S000466	C008530	Q008534	2011	Positive	Positive	Negative	0	3	60	9	ERpHER2n	ERpHER2nLNn_Endo_50	0.607802874743327	0	10.6694045174538	0	LumA	LumA	LumB	-0.619515966386555	-0.0112816326530612	0.525348379351741	0.226122448979592	-0.103651380552221	543503	231761	800158	201133	190746	48826	73825	163893
S000468.l.r.m2.c.lib.g.k2.a.t	TRUE	S000468	C008528	Q008514	2011	Positive	Positive	Negative	0	2	65	15	ERpHER2n	ERpHER2nLNn_Endo_50	10.2067077344285	0	10.6694045174538	0	LumA	LumA	Normal	-0.370143577430972	-0.407205762304922	0.722082112845138	-0.386824489795918	0.570413445378151	546467	209680	882961	191731	180095	121048	88897	155812
S000469.l2.r.m.c.lib.g.k2.a.t	TRUE	S000469	C008527	Q008523	2011	Positive	Negative	Negative	0	2	90	12	ERpHER2n	ERpHER2nLNn_Endo_50	8.91718001368925	0	8.91718001368925	1	LumA	LumA	Normal	-0.375385354141657	-0.379368067226891	0.658336614645858	-0.229844897959184	0.42981512605042	572539	294230	811033	137332	147266	76393	95205	152861
S000472.l.r.m2.c.lib.g.k2.a.t	TRUE	S000472	C008524	Q008507	2011	Positive	Positive	Negative	1	2	50	32	ERpHER2n		7.03901437371663	1	10.6885694729637	0	LumB	LumB	LumA	-0.57897430972389	-0.0262472989195678	0.299840576230492	0.472923889555822	-0.375558223289316	559810	156578	650461	232156	232603	73769	77536	161754
S000474.l.r.m2.c.lib.g.k2.a.t	TRUE	S000474	C008522	Q008510	2011	Positive	Negative	Positive	0	2	55	15	HER2pERp		5.16358658453114	0	10.6502395619439	0	LumA	LumA	Normal	-0.436565666266507	-0.394765906362545	0.723880912364946	-0.184296758703481	0.461956302521008	517507	214293	710778	205870	198523	122397	85813	159964
S000475.l.r.m2.c.lib.g.k2.a.t	TRUE	S000475	C008520	Q008512	2011	Positive	Positive	Negative	0	1	65	9	ERpHER2n	ERpHER2nLNn_None_50	10.4093086926762	0	10.7049965776865	0	LumA	LumA	Normal	-0.389870828331333	-0.365933253301321	0.717614405762305	-0.194695798319328	0.334909963985594	579275	203024	857055	196588	198737	109265	81310	164494
S000476.l.r.m2.c.lib.g.k2.a.t	TRUE	S000476	C008517	Q008502	2011	Positive	Positive	Positive	1	3	40	41	HER2pERp		10.444900752909	0	10.6557152635181	0	Her2	Her2	Basal	0.0434612244897959	0.393993757503001	-0.220774069627851	0.0294828331332533	-0.0902415366146459	538257	216271	947013	259222	242660	113512	88078	152517
S000477.l.r.m2.c.lib.g.k2.a.t	TRUE	S000477	C008516	Q008519	2011	Positive	Positive	Negative	0	2	70	12	ERpHER2n	ERpHER2nLNn_Endo_50	5.07597535934292	0	10.6913073237509	0	LumA	LumA	Her2	-0.416694357743097	0.0906890756302521	0.451075150060024	-0.0169200480192077	0.0634420168067227	596056	244660	758554	181479	177555	76922	87234	155377
S000478.l.r.m2.c.lib.g.k2.a.t	TRUE	S000478	C008515	Q008505	2011	Positive	Positive	Negative	0	3	45	7	ERpHER2n		10.2915811088296	0	10.6721423682409	0	LumB	LumB	LumA	-0.344101800720288	-0.0640998799519808	0.00843985594237695	0.428124849939976	-0.323078031212485	443101	206163	833455	284416	278908	94263	91900	152634
S000479.l.r.m.c.lib.g.k2.a.t	TRUE	S000479	C008514	Q008513	2011	Positive	Positive	Negative	1	1	65	27	ERpHER2n	ERpHER2nLNp_Endo_50	5.18001368925394	0	6.6009582477755	1	Normal	Normal	LumA	-0.124827851140456	-0.552290036014406	0.635411284513805	-0.580680912364946	0.772655942376951	488504	291127	868153	137795	139063	141835	88926	138831
S000483.l.r.m2.c.lib.g.k2.a.t	TRUE	S000483	C008510	Q008521	2011	Positive	Negative	Negative	0	3	75	17	ERpHER2n	ERpHER2nLNn_Endo_50	10.1711156741958	0	10.6694045174538	0	LumA	LumA	Normal	-0.269826650660264	-0.334902280912365	0.411437214885954	-0.0806108043217287	0.288002881152461	545838	223022	998575	214261	205983	122295	94262	143704
S000485.l.r.m2.c.lib.g.k2.a.t	TRUE	S000485	C008513	Q008506	2011	Positive	Positive	Negative	0	2	45	15	ERpHER2n		10.0068446269678	0	10.6584531143053	0	Her2	Her2	LumA	-0.437107322929172	0.224600240096038	0.127409363745498	0.0805205282112845	-0.19282881152461	589432	160591	852672	214363	207034	51825	83459	155448
S000486.l.r.m2.c.lib.g.k2.a.t	TRUE	S000486	C008512	Q008503	2011	Positive	Positive	Negative	0	2	40	27	ERpHER2n		5.15263518138261	0	10.6502395619439	0	LumA	LumA	Normal	-0.207179831932773	-0.400576230492197	0.374364465786314	-0.031563025210084	0.173554861944778	550902	201367	869103	235244	216859	116826	74895	159677
S000487.l.r.m3.c.lib.g.k2.a.t	TRUE	S000487	C008511	Q008504	2011	Positive	Positive	Negative	0	3	45	30	ERpHER2n		5.55783709787817	0	10.6885694729637	0	LumB	LumB	LumA	-0.41368643457383	-0.0718511404561825	0.208929651860744	0.44506218487395	-0.373146698679472	558077	127567	677618	213937	204484	41560	69647	158300
S000488.l.r.m2.c.lib.g.k2.a.t	TRUE	S000488	C008521	Q008508	2011	Negative	Negative	Negative	0	3	55	18	TNBC		6.08898015058179	0	8.56125941136208	0	Basal	Basal	Her2	0.694051380552221	0.104162304921969	-0.716756782713085	-0.0687126050420168	-0.172788475390156	473936	179071	1186888	299675	277125	114584	68582	104977
S000489.l.r.m2.c.lib.g.k2.a.t	TRUE	S000489	C008470	Q008476	2011	Positive	Positive	Negative	0	1	75	21	ERpHER2n	ERpHER2nLNn_Endo_50	10.1875427789185	0	10.7049965776865	0	LumB	LumB	LumA	-0.602265546218487	-0.0645743097238896	0.389105402160864	0.394172388955582	-0.15567731092437	477021	116808	631966	199221	204931	48563	67027	157164
S000491.l.r.m2.c.lib.g.k2.a.t	TRUE	S000491	C008490	Q008483	2011	Positive	Positive	Positive	1	3	45	30	HER2pERp		0.435318275154004	1	2.94592744695414	1	LumB	LumB	Her2	-0.127498679471789	0.296378391356543	-0.269763265306122	0.321722929171669	-0.449654741896759	581914	139883	644270	232611	217791	73931	78018	142304
S000492.l.r.m3.c.lib.g.k2.a.t	TRUE	S000492	C008492	Q008487	2011	Positive	Positive	Positive	1	2	55	25	HER2pERp		4.37234770704997	0	10.6420260095825	0	LumA	LumA	LumB	-0.654046578631453	0.0294962785114046	0.575955822328932	0.247915486194478	-0.114961824729892	562996	194481	709480	178688	177062	50605	88545	163883
S000494.l.r.m2.c.lib.g.k2.a.t	TRUE	S000494	C008498	Q008488	2011	Negative	Negative	Negative	0	2	55	10	TNBC		10.4010951403149	0	10.6967830253251	0	Normal	Normal	LumA	0.106475870348139	-0.0315370948379352	0.119696518607443	-0.384290036014406	0.35569843937575	543603	236966	858558	205694	191291	125731	89687	130655
S000495.l.r.m2.c.lib.g.k2.a.t	TRUE	S000495	C008500	Q008491	2011	Positive	Positive	Negative	0	2	70	17	ERpHER2n	ERpHER2nLNn_Endo_50	10.154688569473	0	10.6721423682409	0	LumA	LumA	Normal	-0.260415846338535	-0.58582569027611	0.498767827130852	-0.306847539015606	0.397785354141657	516765	207845	1018266	186585	180253	113878	84050	153011
S000496.l.r.m2.c.lib.g.k2.a.t	TRUE	S000496	C008496	Q008485	2011	Positive	Positive	Negative	0	3	50	47	ERpHER2n		10.3791923340178	0	10.6748802190281	0	LumA	LumA	Normal	-0.452699159663865	-0.271434333733493	0.641770948379352	-0.295550540216086	0.412311164465786	575577	178976	853185	184961	172608	89168	73087	162200
S000497.l.r.m2.c.lib.g.k2.a.t	TRUE	S000497	C008495	Q008484	2011	Positive	Positive	Positive	1	3	45	22	HER2pERp		10.3791923340178	0	10.6748802190281	0	Her2	Her2	LumB	-0.322684273709484	0.531679231692677	-0.10046962785114	0.254550780312125	-0.401454981992797	560530	202995	737371	264782	254308	85530	81865	151214
S000498.l.r.m4.c.lib.g.k2.a.t	TRUE	S000498	C008494	Q008486	2011	Positive	Negative	Negative	1	3	50	24	ERpHER2n		10.3600273785079	0	10.6557152635181	0	LumB	LumB	Her2	-0.265933253301321	0.0946717887154862	-0.0530352941176471	0.44709243697479	-0.349789195678271	497802	132918	749029	271396	260471	70700	68563	158418
S000499.l.r.m2.c.lib.g.k2.a.t	TRUE	S000499	C008482	Q008470	2011	Positive	Positive	Negative	0	2	65	7	ERpHER2n	ERpHER2nLNn_None_50	10.3518138261465	0	10.6475017111567	0	LumA	LumA	LumB	-0.706653541416567	-0.187553421368547	0.559595678271309	0.240389915966387	-0.0645186074429772	561035	215686	801592	187573	182260	61157	93948	163785
S000500.l.r.m2.c.lib.g.k2.a.t	TRUE	S000500	C008491	Q008494	2011	Positive	Negative	Negative	0	2	75	25	ERpHER2n	ERpHER2nLNn_Endo_50	10.1409993155373	0	10.6365503080082	0	LumA	LumA	LumB	-0.492933493397359	-0.0725858343337335	0.545197599039616	0.098351980792317	0.0556177671068427	585918	272453	661479	173138	180259	46513	90093	155702
S000501.l.r.lib.g.k2.a.t	TRUE	S000501	C008484	Q008495	2011	Positive	Positive	Negative	0	3	85	35	ERpHER2n	ERpHER2nLNn_Endo_50	0.903490759753593	0	1.09514031485284	1	LumB	LumB	LumA	-0.333699879951981	-0.0404302521008403	0.19243793517407	0.282209843937575	-0.0539303721488595	259409	93884	657481	203254	209496	37143	44416	153540
S000503.l.r.m3.c.lib.g.k2.a.t	TRUE	S000503	C008478	Q008474	2011	Positive	Positive	Negative	0	1	75	13	ERpHER2n	ERpHER2nLNn_Endo_50	5.88090349075975	0	6.69678302532512	0	LumA	LumA	Normal	-0.521701800720288	-0.398391356542617	0.794596878751501	-0.150746698679472	0.309074669867947	587649	196264	739939	162804	165638	98573	82860	163018
S000504.l.r.m2.c.lib.g.k2.a.t	TRUE	S000504	C008477	Q008468	2011	Positive	Negative	Positive	1	2	55	15	HER2pERp		10.4585900068446	0	10.6694045174538	0	Her2	Her2	LumB	-0.394175270108043	0.51329843937575	0.0737478991596639	0.271420888355342	-0.300611764705882	551506	161544	818361	261833	246039	105391	83714	145043
S000506.l.r.m2.c.lib.g.k2.a.t	TRUE	S000506	C008475	Q008479	2011	Negative	Negative	Negative	0	2	85	90	TNBC		8.73921971252567	0	8.73921971252567	1	Her2	Her2	LumB	-0.293772869147659	0.758254981992797	-0.220639615846339	0.423124129651861	-0.525956302521008	492318	125718	651063	252822	247140	44297	69981	124596
S000507.l.r.m2.c.lib.g.k2.a.t	TRUE	S000507	C008489	Q008482	2011	Positive	Positive	Negative	0	1	45	8	ERpHER2n		10.0698151950719	0	10.6913073237509	0	LumA	LumA	Normal	-0.312457142857143	-0.47369699879952	0.752919087635054	-0.470135894357743	0.679461224489796	482758	247151	682311	133746	131136	134232	78181	161240
S000509.l.r.m2.c.lib.g.k2.a.t	TRUE	S000509	C008485	Q008489	2011	Positive	Positive	Negative	0	2	60	10	ERpHER2n	ERpHER2nLNn_Endo_50	9.91649555099247	0	10.6557152635181	0	LumA	LumA	Normal	-0.304341896758703	-0.592468667466987	0.660358223289316	-0.265437695078031	0.433087154861945	577933	257194	795875	186032	179782	116767	78858	162595
S000510.l.r.m2.c.lib.g.k2.a.t	TRUE	S000510	C008487	Q008492	2011	Positive	Negative	Negative	0	2	70	18	ERpHER2n	ERpHER2nLNn_Endo_50	10.154688569473	0	10.6557152635181	0	LumA	LumA	LumB	-0.537692196878751	-0.0254511404561825	0.394504681872749	0.276712605042017	-0.155524609843938	541629	254731	654831	215863	214045	71599	77164	158736
S000512.l.r.m2.c.lib.g.k2.a.t	TRUE	S000512	C008479	Q008477	2011	Positive	Positive	Negative	1	2	75	16	ERpHER2n	ERpHER2nLNp_Endo_50	4.96919917864476	0	7.6331279945243	1	LumA	LumA	LumB	-0.598080192076831	-0.152648259303721	0.404870108043217	0.349333013205282	-0.154172388955582	512082	186693	850271	218269	209343	83109	56892	165916
S000513.l.r.m2.c.lib.g.k2.a.t	TRUE	S000513	C008480	Q008471	2011	Positive	Positive	Negative	1	2	70	17	ERpHER2n	ERpHER2nLNp_Endo_50	4.99383983572895	0	10.611909650924	0	LumA	LumA	LumB	-0.411078031212485	-0.186039855942377	0.324297719087635	0.263767587034814	-0.137808403361345	548904	163813	727539	241355	227515	98792	72228	161373
S000514.l.r.m2.c.lib.g.k2.a.t	TRUE	S000514	C008481	Q008478	2011	Positive	Positive	Negative	0	2	80	32	ERpHER2n	ERpHER2nLNn_Endo_50	10.1601642710472	0	10.6776180698152	0	LumB	LumB	LumA	-0.616896038415366	0.058884993997599	0.339915486194478	0.487201920768307	-0.32226362545018	479097	152723	641252	232282	227255	57645	89727	166508
S000515.l.r.m2.c.lib.g.k2.a.t	TRUE	S000515	C008474	Q008475	2011	Positive	Positive	Negative	0	2	75	14	ERpHER2n	ERpHER2nLNn_Endo_50	5.06228610540726	0	5.06228610540726	1	LumA	LumA	LumB	-0.659126050420168	-0.260436014405762	0.70310300120048	0.161875630252101	0.0398396158463385	590694	204724	857515	157217	164417	67668	85681	159605
S000516.l.r.m.c.lib.g.k2.a.t	TRUE	S000516	C008460	Q008461	2011	Negative	Negative	Negative	0	3	60	23	TNBC		10.3791923340178	0	10.6748802190281	0	Basal	Basal	Her2	0.760782713085234	0.120509003601441	-0.715231692677071	-0.0966933973589436	-0.157999519807923	470966	129396	891687	316949	307565	133642	74266	97658
S000517.l.r.m.c.lib.g.k2.a.t	TRUE	S000517	C008469	Q008464	2011	Negative	Negative	Negative	0	3	70	22	TNBC		10.4175222450376	0	10.6392881587953	0	Basal	Basal	Her2	0.672117166866747	0.0265229291716687	-0.713085234093637	-0.032116206482593	-0.113573109243697	493096	182291	837389	325743	310987	128980	77438	76984
S000518.l.r.m.c.lib.g.k2.a.t	TRUE	S000518	C008468	Q008457	2011	Negative	Negative	Negative	0	3	50	27	TNBC		10.4010951403149	0	10.6091718001369	0	Basal	Basal	Normal	0.746304921968788	-0.0392412965186074	-0.510781272509004	-0.41171668667467	0.204479231692677	552805	182440	904462	276306	250654	136151	77838	88168
S000520.l.r.m.c.lib.g.k2.a.t	TRUE	S000520	C008466	Q008462	2011	Positive	Positive	Positive	0	2	60	25	HER2pERp		10.3463381245722	0	10.6392881587953	0	LumA	LumA	LumB	-0.51643025210084	-0.124722208883553	0.380923889555822	0.244066266506603	-0.102782232893157	519978	251507	779412	253608	244814	101021	91273	159924
S000521.l.r.m.c.lib.g.k2.a.t	TRUE	S000521	C008462	Q008458	2011	Positive	Negative	Positive	1	3	55	9	HER2pERp		10.0971937029432	0	10.5379876796715	0	LumB	LumB	Her2	-0.432927731092437	0.150434573829532	0.0837925570228091	0.453050660264106	-0.419500600240096	575138	183983	763962	231231	221309	53594	77592	155912
S000522.l.r.m.c.lib.g.k2.a.t	TRUE	S000522	C008465	Q008465	2011	Positive	Negative	Negative	0	2	70	35	ERpHER2n	ERpHER2nLNn_Endo_50	10.1409993155373	0	10.6338124572211	0	LumB	LumB	Her2	-0.4569575030012	0.160770228091236	0.0566040816326531	0.430396158463385	-0.430339495798319	475061	140453	967159	255529	236857	46266	78275	160577
S000523.l.r.m.c.lib.g.k2.a.t	TRUE	S000523	C008464	Q008463	2011	Positive	Positive	Negative	0	1	60	16	ERpHER2n	ERpHER2nLNn_Endo_50	8.76386036960986	1	10.6365503080082	0	LumA	LumA	LumB	-0.64055606242497	-0.0369181272509004	0.54838031212485	0.300952701080432	-0.12137719087635	525585	185367	755563	183310	181642	65947	87661	166385
S000524.l.r.m.c.lib.g.k2.a.t	TRUE	S000524	C008463	Q008459	2011	Positive	Positive	Positive	0	2	55	40	HER2pERp		5.09514031485284	0	10.5927446954141	0	LumA	LumA	Normal	-0.487099159663866	-0.451925090036014	0.613207202881152	-0.0365310924369748	0.222717887154862	570485	206740	825783	200301	197692	103708	86678	157618
S000526.l.r.m.c.lib.g.k2.a.t	TRUE	S000526	C008452	Q008442	2011	Positive	Negative	Negative	0	3	60	19	ERpHER2n	ERpHER2nLNn_Endo_50	2.65845311430527	1	4.90896646132786	1	Basal	Basal	LumB	0.262881152460984	0.0993863145258103	-0.415248979591837	0.226806242496999	-0.262571908763505	515313	220613	1181151	241678	229581	107871	78450	147488
S000527.l.r.m.c.lib.g.k2.a.t	TRUE	S000527	C008453	Q008454	2011	Positive	Negative	Negative	1	3	80	16	ERpHER2n	ERpHER2nLNp_Endo_50	1.04859685147159	0	4.8870636550308	1	LumB	LumB	LumA	-0.306917647058824	0.0204331332533013	0.0597118847539015	0.358700600240096	-0.315032893157263	475321	172020	944834	222420	224727	69855	79485	162292
S000528.l.r.m2.c.lib.g.k2.a.t	TRUE	S000528	C008457	Q008436	2011	Negative	Negative	Positive	0	3	50	6	HER2pERn		5.24298425735797	0	10.6365503080082	0	Her2	Her2	Basal	0.288702040816327	0.303893397358944	-0.22097575030012	-0.242327010804322	0.107621608643457	493405	224736	1007506	261287	230804	124918	70074	138794
S000530.l.r.m.c.lib.g.k2.a.t	TRUE	S000530	C008454	Q008437	2011	Positive	Positive	Negative	0	1	55	13	ERpHER2n	ERpHER2nLNn_Endo_50	5.0321697467488	0	10.5927446954141	0	LumA	LumA	Normal	-0.420485954381753	-0.34611668667467	0.792956542617047	-0.190957983193277	0.467052100840336	579615	264311	773335	143601	147945	120671	87763	150666
S000532.l.r.m.c.lib.g.k2.a.t	TRUE	S000532	C008458	Q008439	2011	Positive	Positive	Negative	0	1	55	14	ERpHER2n	ERpHER2nLNn_Endo_50	10.1026694045175	0	10.6173853524983	0	LumA	LumA	Normal	-0.411658103241297	-0.415657142857143	0.799555342136855	-0.299384393757503	0.51975606242497	561494	252034	798925	147791	149226	115249	89203	158845
S000533.l.r.m.c.lib.g.k2.a.t	TRUE	S000533	C008449	Q008446	2011	Positive	Positive	Negative	0	3	65	22	ERpHER2n	ERpHER2nLNn_Endo_50	10.1245722108145	0	10.6502395619439	0	LumB	LumB	Her2	-0.173663385354142	0.387870348139256	-0.334472028811525	0.595030972388956	-0.749324369747899	578760	173363	774274	262742	245898	49426	75066	162661
S000534.l.r.m.c.lib.g.k2.a.t	TRUE	S000534	C008448	Q008440	2011	Positive	Negative	Negative	0	3	55	14	ERpHER2n	ERpHER2nLNn_Endo_50	10.1081451060917	0	10.6283367556468	0	LumB	LumB	Her2	-0.550368307322929	0.424276590636255	0.154854261704682	0.525729651860744	-0.354914765906363	582278	211083	818653	231760	224729	46194	83328	150855
S000535.l.r.m.c.lib.g.k2.a.t	TRUE	S000535	C008443	Q008449	2011	Positive	Positive	Negative	1	2	70	55	ERpHER2n	ERpHER2nLNp_Endo_50	2.74058863791923	0	2.74058863791923	1	LumA	LumA	Normal	-0.424887394957983	-0.46016518607443	0.715672509003601	-0.0943961584633854	0.364483073229292	553269	225844	858640	186436	184963	105159	75893	163189
S000536.l.r.m.c.lib.g.k2.a.t	TRUE	S000536	C008436	Q008452	2011	Positive	Negative	Negative	0	2	75	11	ERpHER2n	ERpHER2nLNn_Endo_50	10.1026694045175	0	10.631074606434	0	LumA	LumA	Normal	-0.352132533013205	-0.346800480192077	0.561086194477791	0.0219351740696279	0.170767827130852	518808	144771	725018	210164	213698	121668	81648	154934
S000538.l.r.m.c.lib.g.k2.a.t	TRUE	S000538	C008441	Q008443	2011	Positive	Positive	Negative	1	2	60	11	ERpHER2n	ERpHER2nLNp_Endo_50	5.83162217659138	0	10.5982203969884	0	LumA	LumA	Normal	-0.3816393757503	-0.47994237695078	0.612237214885954	-0.0877915966386555	0.279391116446579	517281	258556	1079330	189760	180147	87439	89094	154211
S000539.l.r.m.c.lib.g.k2.a.t	TRUE	S000539	C008440	Q008433	2010	Negative	Negative	Positive	NA	NA	40	NA	HER2pERn		NA	NA	0.741957563312799	1	Normal	Normal	LumA	-0.242493157262905	-0.160608883553421	0.60621368547419	-0.438557503001201	0.62073181272509	546533	238829	851988	151723	146758	125117	91288	130192
S000542.l.r.m.c.lib.g.k2.a.t	TRUE	S000542	C008446	Q008434	2011	Positive	Positive	Negative	0	2	45	23	ERpHER2n		10.2559890485969	0	10.6338124572211	0	LumB	LumB	Her2	-0.296428331332533	0.219128931572629	-0.154020648259304	0.573608643457383	-0.551665786314526	392984	168296	1189651	265174	246707	55326	69524	161383
S000544.l.r.m.c.lib.g.k2.a.t	TRUE	S000544	C008444	Q008456	2011	Positive	Positive	Positive	0	2	90	32	HER2pERp		1.38261464750171	0	3.64955509924709	1	LumB	LumB	LumA	-0.474240576230492	0.179508283313325	0.235136614645858	0.424400480192077	-0.336210324129652	550891	260480	871208	233331	219605	85704	74088	161260
S000545.l.r.m.c.lib.g.k2.a.t	TRUE	S000545	C008430	Q008425	2011	Positive	Positive	Negative	0	2	75	12	ERpHER2n	ERpHER2nLNn_Endo_50	5.84804928131417	0	7.20328542094456	0	Normal	Normal	LumA	-0.0208316926770708	-0.251750300120048	0.273100600240096	-0.125142857142857	0.284759663865546	546382	253606	803028	233720	224911	123090	93021	150752
S000546.l.r.m.c.lib.g.k2.a.t	TRUE	S000546	C008429	Q008421	2011	Positive	Positive	Negative	0	1	75	13	ERpHER2n	ERpHER2nLNn_Endo_50	NA	NA	10.6146475017112	0	LumA	LumA	Normal	-0.343376710684274	-0.456079711884754	0.766029291716687	-0.355463145258103	0.579280672268908	572625	257262	844224	137874	140246	114699	89701	157305
S000548.l.r.m.c.lib.g.k2.a.t	TRUE	S000548	C008431	Q008430	2011	Positive	Positive	Negative	1	2	80	12	ERpHER2n	ERpHER2nLNp_Endo_50	5.05681040383299	0	10.5790554414784	0	LumA	LumA	LumB	-0.393160144057623	-0.161086194477791	0.324557022809124	0.260590636254502	-0.17215462184874	583594	254966	911657	219211	206843	68095	91530	155772
S000549.l.r.m.c.lib.g.k2.a.t	TRUE	S000549	C008435	Q008432	2011	Positive	Positive	Negative	0	2	90	23	ERpHER2n	ERpHER2nLNn_Endo_50	10.2121834360027	0	10.7022587268994	1	LumB	LumB	LumA	-0.598822569027611	0.048184393757503	0.391681152460984	0.475949099639856	-0.3336393757503	575141	138238	733760	206888	204604	51713	85233	162521
S000552.l2.r.m.c.lib.g.k2.a.t	TRUE	S000552	C008433	Q008429	2011	Positive	Positive	Negative	0	2	80	11	ERpHER2n	ERpHER2nLNn_Endo_50	10.1218343600274	0	8.37234770704997	1	LumA	LumA	Normal	-0.534197358943577	-0.269979351740696	0.640457142857143	0.0917051620648259	0.0987169267707083	523172	261442	866291	162996	159576	61276	82339	157394
S000553.l.r.m2.c.lib.g.k2.a.t	TRUE	S000553	C008419	Q008420	2011	Negative	Negative	Positive	1	3	70	25	HER2pERn		2.38740588637919	1	2.66666666666667	1	Her2	Her2	LumB	0.0685983193277311	0.69970612244898	-0.536964225690276	0.402328931572629	-0.613266746698679	535965	120744	919755	308453	300414	48648	76459	142810
S000555.l.r.m2.c.lib.g.k2.a.t	TRUE	S000555	C008416	Q008415	2011	Positive	Positive	Negative	0	3	70	14	ERpHER2n	ERpHER2nLNn_Endo_50	10.0807665982204	0	10.5954825462012	0	LumA	LumA	Normal	-0.131385354141657	-0.115434333733493	0.322728451380552	-0.298348139255702	0.320557983193277	500275	219844	794245	250609	230423	121380	83250	155687
S000557.l.r.m.c.lib.g.k2.a.t	TRUE	S000557	C008401	Q008407	2011	Positive	Positive	Negative	0	3	55	16	ERpHER2n	ERpHER2nLNn_Endo_50	10.0780287474333	0	10.5982203969884	0	LumA	LumA	Normal	-0.590390396158463	-0.283008883553421	0.647083793517407	0.0804763505402161	0.0994247298919568	563980	167484	706918	197808	190175	88649	80947	161372
S000559.l2.r.n.m.c.lib.g.k2.a.t	TRUE	S000559	C008409	Q008431	2011	Negative	Negative	Negative	0	3	85	25	TNBC		10.258726899384	0	10.258726899384	1	Normal	Normal	Basal	0.141032412965186	0.133274429771909	-0.0219457382953181	-0.305016086434574	0.210980072028812	558235	243718	927725	226279	205456	127892	87102	133257
S000560.l.r.m.c.lib.g.k2.a.t	TRUE	S000560	C008408	Q008412	2011	Positive	Positive	Negative	1	3	65	18	ERpHER2n	ERpHER2nLNp_ChemoEndo_50	2.57084188911704	1	3.1895961670089	1	LumA	LumA	LumB	-0.416158463385354	-0.191212484993998	0.287273949579832	0.27256662665066	-0.121734453781513	564222	267555	901827	194855	191720	58742	95006	142331
S000561.l.r.m.c.lib.g.k2.a.t	TRUE	S000561	C008407	Q008408	2011	Positive	Positive	Positive	0	2	60	14	HER2pERp		6.39835728952772	0	10.5379876796715	0	LumA	LumA	Normal	-0.418122448979592	-0.487887635054022	0.849631692677071	-0.296981512605042	0.517431932773109	526398	246701	800565	158788	158090	125449	85237	156504
S000562.l2.r.n.m.c.lib.g.k2.a.t	TRUE	S000562	C008425	Q008406	2011	Positive	Positive	Negative	1	2	50	33	ERpHER2n		9.60711841204654	0	10.6392881587953	0	LumA	LumA	Normal	-0.283642737094838	-0.284924849939976	0.246091716686675	0.0636974789915967	0.0910828331332533	528113	252901	862571	219892	216221	99457	83568	147470
S000563.l.r.m.c.lib.g.k2.a.t	TRUE	S000563	C008406	Q008404	2011	Positive	Positive	Negative	0	2	50	24	ERpHER2n		4.46269678302532	0	10.6365503080082	0	LumB	LumB	LumA	-0.576234333733493	0.0838319327731092	0.334616086434574	0.436100840336134	-0.29240144057623	499784	154068	892156	222545	217080	81147	84057	161722
S000565.l.r.m.c.lib.g.k2.a.t	TRUE	S000565	C008404	Q008401	2011	Positive	Positive	Negative	0	1	45	13	ERpHER2n		10.217659137577	0	10.5954825462012	0	LumA	LumA	Normal	-0.332075870348139	-0.385546218487395	0.725393517406963	-0.409735414165666	0.533520288115246	602027	187289	774958	157661	152326	118555	83647	151881
S000566.l.r.m.c.lib.g.k2.a.t	TRUE	S000566	C008427	Q008416	2011	Positive	Positive	Negative	0	3	70	21	ERpHER2n	ERpHER2nLNn_Endo_50	5.12799452429843	0	10.6392881587953	0	LumB	LumB	LumA	-0.683344057623049	0.0192115246098439	0.423586074429772	0.425293637454982	-0.279831932773109	419051	162922	936088	214950	214752	78566	86100	163867
S000567.l.r.lib2.g.k2.a.t	TRUE	S000567	C008426	Q008418	2011	Positive	Negative	Positive	1	2	70	14	HER2pERp		7.3347022587269	0	10.611909650924	0	Her2	Her2	LumB	-0.249247539015606	0.408814405762305	0.00825066026410564	0.269632653061224	-0.290724609843938	574426	177006	851545	238536	225983	91407	86088	143619
S000569.l.r.m.c.lib.g.k2.a.t	TRUE	S000569	C008423	Q008424	2011	Positive	Positive	Negative	0	1	75	10	ERpHER2n	ERpHER2nLNn_None_50	NA	NA	10.6201232032854	0	LumA	LumA	Normal	-0.473625930372149	-0.40578631452581	0.827771428571429	-0.269626890756302	0.452898919567827	577021	240229	774016	136799	141414	121811	87006	162431
S000570.l.r.m.c.lib.g.k2.a.t	TRUE	S000570	C008420	Q008414	2011	Positive	Negative	Positive	1	2	65	35	HER2pERp		NA	NA	10.6173853524983	0	LumB	LumB	LumA	-0.218530612244898	-0.0408336134453781	-0.0233594237695078	0.443623529411765	-0.339102040816327	334633	126722	903512	263374	246970	55764	59989	162880
S000572.l.r.m.c.lib.g.k2.a.t	TRUE	S000572	C008377	Q008375	2011	Positive	Positive	Positive	1	3	45	60	HER2pERp		6.97330595482546	0	10.5763175906913	0	Her2	Her2	LumB	-0.230454741896759	0.62621368547419	-0.229799759903962	0.417509723889556	-0.575384393757503	552371	119498	956198	269855	264686	55937	79916	148002
S000573.l.r.m.c.lib.g.k2.a.t	TRUE	S000573	C008395	Q008385	2011	Positive	Positive	Negative	0	2	55	18	ERpHER2n	ERpHER2nLNn_Endo_50	5.80971937029432	0	10.5763175906913	0	LumB	LumB	Her2	-0.419087635054022	0.311655222088836	0.0912451380552221	0.364048019207683	-0.372297719087635	373623	169154	1184569	248727	237032	46757	66874	157147
S000574.l.r.m2.c.lib.g.k2.a.t	TRUE	S000574	C008399	Q008399	2011	Positive	Positive	Negative	0	1	85	10	ERpHER2n	ERpHER2nLNn_Endo_50	2.95140314852841	0	2.95140314852841	1	LumA	LumA	Normal	-0.430318367346939	-0.397049699879952	0.491894357743097	0.0373954381752701	0.215912605042017	501466	235843	794805	191140	190316	96477	93622	159841
S000575.l.r.m.c.lib.g.k2.a.t	TRUE	S000575	C008397	Q008397	2011	Positive	Negative	Negative	1	2	75	35	ERpHER2n	ERpHER2nLNp_Endo_50	5.06228610540726	0	10.5598904859685	0	LumA	LumA	Normal	-0.36378487394958	-0.351227851140456	0.765539495798319	-0.276590636254502	0.590362545018007	476761	252847	761108	144964	148036	126556	85366	148390
S000577.l.r.m.c.lib.g.k2.a.t	TRUE	S000577	C008398	Q008382	2011	Positive	Positive	Negative	1	3	50	12	ERpHER2n		10.3189596167009	0	10.611909650924	0	LumB	LumB	Her2	-0.247928931572629	0.263793517406963	-0.120932533013205	0.455437214885954	-0.532765426170468	495387	178265	947481	270248	246047	81868	65517	143641
S000578.l.r.m.c.lib.g.k2.a.t	TRUE	S000578	C008400	Q008381	2011	Positive	Positive	Negative	0	1	50	15	ERpHER2n		10.3244353182752	0	10.6173853524983	0	LumA	LumA	Normal	-0.441090996398559	-0.398454741896759	0.797600960384154	-0.300577190876351	0.541089075630252	529084	211349	730250	162528	158368	122758	82911	164080
S000580.l.r.m3.c.lib.g.k2.a.t	TRUE	S000580	C008393	Q008390	2011	Negative	Negative	Positive	0	3	65	27	HER2pERn		10.1738535249829	0	10.611909650924	0	Her2	Her2	LumB	0.104008643457383	0.599184633853541	-0.359301800720288	0.126146458583433	-0.359656182472989	506098	147485	984292	285519	260820	97374	77002	128368
S000581.l.r.m.c.lib.g.k2.a.t	TRUE	S000581	C008392	Q008388	2011	Negative	Negative	Negative	0	3	60	11	TNBC		10.1327857631759	0	10.5954825462012	0	Basal	Basal	Normal	0.844128691476591	-0.0504470588235294	-0.641984153661465	-0.194490276110444	0.0756110444177671	490524	159012	824502	291689	282581	139090	71114	79311
S000584.l.r.m.c.lib.g.k2.a.t	TRUE	S000584	C008389	Q008389	2011	Positive	Positive	Negative	1	2	60	20	ERpHER2n	ERpHER2nLNp_Endo_50	10.3299110198494	0	10.7104722792608	0	LumA	LumA	Normal	-0.366939735894358	-0.0530112845138055	0.470393277310924	-0.033475150060024	0.162366386554622	589969	122565	715020	203399	204278	93927	71143	151262
S000586.l.r.m.c.lib.g.k2.a.t	TRUE	S000586	C008388	Q008387	2011	Positive	Positive	Negative	0	2	60	17	ERpHER2n	ERpHER2nLNn_Endo_50	10.0068446269678	0	10.5215605749487	0	LumA	LumA	LumB	-0.427054981992797	0.141517406962785	0.40661512605042	0.32289843937575	-0.13341368547419	533742	172118	699662	210931	201101	80050	81903	162418
S000587.l.r.m.c.lib.g.k2.a.t	TRUE	S000587	C008387	Q008384	2011	Positive	Positive	Negative	0	2	55	17	ERpHER2n	ERpHER2nLNn_Endo_50	2.40383299110198	1	5.75770020533881	1	LumA	LumA	Normal	-0.148393757503001	-0.227334453781513	0.395592797118848	-0.22469243697479	0.263728211284514	587814	240648	896770	214335	204677	115088	84956	149093
S000589.l.r.m.c.lib.g.k2.a.t	TRUE	S000589	C008382	Q008392	2011	Positive	Positive	Negative	1	2	70	45	ERpHER2n	ERpHER2nLNp_ChemoEndo_50	10.0971937029432	0	10.5544147843943	0	LumB	LumB	LumA	-0.39782280912365	-0.120166146458583	0.30756206482593	0.32082881152461	-0.153925570228091	447694	228164	1121502	213168	203968	73616	82826	148268
S000590.l.r.m.c.lib.g.k2.a.t	TRUE	S000590	C008381	Q008400	2011	Negative	Negative	Negative	0	3	90	40	TNBC		NA	NA	7.48254620123203	1	Her2	Her2	Basal	0.33427418967587	0.348904681872749	-0.507431452581032	0.14791068427371	-0.30998031212485	374489	141039	949504	299921	286791	54822	77730	106604
S000591.l.r.m.c.lib.g.k2.a.t	TRUE	S000591	C008383	Q008379	2011	Positive	Negative	Positive	0	3	45	9	HER2pERp		2.70225872689938	0	10.5735797399042	0	Normal	Normal	LumA	0.0395668667466987	0.0716821128451381	0.246126290516206	-0.401839135654262	0.420121968787515	495901	240567	1027456	205152	195282	136652	91469	157324
S000592.l.r.m.c.lib.g.k2.a.t	TRUE	S000592	C008380	Q008380	2011	Positive	Positive	Negative	0	2	50	15	ERpHER2n		5.05133470225873	0	10.5544147843943	0	LumA	LumA	Her2	-0.346358703481393	0.159102040816327	0.208687635054022	-0.134035054021609	-0.0179390156062425	597005	144540	746128	226503	216474	95494	69712	158235
S000593.l.r.m.c.lib.g.k2.a.t	TRUE	S000593	C008379	Q008391	2011	Positive	Positive	Negative	1	2	70	35	ERpHER2n	ERpHER2nLNp_ChemoEndo_50	5.40177960301164	0	10.5598904859685	0	LumA	LumA	Normal	-0.544207442977191	-0.322046578631453	0.778365426170468	-0.017115006002401	0.252144057623049	576488	203816	821826	180178	171691	95392	85357	156796
S000594.l.r.m.c.lib.g.k2.a.t	TRUE	S000594	C008385	Q008386	2011	Positive	Positive	Negative	1	3	55	25	ERpHER2n	ERpHER2nLNp_ChemoEndo_50	5.58795345653662	0	10.6091718001369	0	LumB	LumB	LumA	-0.500020168067227	0.129444417767107	0.150925330132053	0.398438415366146	-0.35069387755102	557474	188666	913019	220664	210592	73952	68984	160661
S000595.l.r.m.c.lib.g.k2.a.t	TRUE	S000595	C008384	Q008383	2011	Positive	Positive	Negative	0	1	50	17	ERpHER2n		10.3052703627652	0	10.5982203969884	0	LumA	LumA	Normal	-0.374155102040816	-0.453334933973589	0.739793517406963	-0.23716974789916	0.545332052821128	506885	267692	743169	143808	144279	126898	88027	148190
S000596.l.r.m.c.lib.g.k2.a.t	TRUE	S000596	C008369	Q008340	2011	Positive	Positive	Negative	0	2	65	6	ERpHER2n	ERpHER2nLNn_None_50	10.2258726899384	0	10.5544147843943	0	LumB	LumB	LumA	-0.692899879951981	0.155459303721489	0.360650180072029	0.547721488595438	-0.418590156062425	495896	255181	936638	221217	204799	45382	82593	159474
S000597.l.r.m.c.lib.g.k2.a.t	TRUE	S000597	C008368	Q008368	2011	Positive	Positive	Negative	0	1	80	1	ERpHER2n	ERpHER2nLNn_None_50	10.0670773442847	0	10.5242984257358	0	Basal	Basal	Normal	0.293836254501801	-0.19551212484994	-0.114155102040816	-0.32494693877551	0.256581992797119	580272	219463	978199	191009	177677	117035	90502	93690
S000598.l.r.m.c.lib.g.k2.a.t	TRUE	S000598	C008367	Q008334	2011	Positive	Positive	Negative	0	2	60	4	ERpHER2n	ERpHER2nLNn_None_50	7.80287474332649	0	10.6201232032854	0	LumA	LumA	LumB	-0.540052821128451	0.091628331332533	0.450778391356543	0.127240336134454	-0.143941416566627	561317	162410	813004	212857	204934	48410	80571	164859
S000601.l.r.m.c.lib.g.k2.a.t	TRUE	S000601	C008370	Q008318	2011	Positive	Positive	Negative	0	3	45	16	ERpHER2n		10.299794661191	0	10.5927446954141	0	LumB	LumB	LumA	-0.454911884753902	0.0392950780312125	0.14132725090036	0.402104201680672	-0.346638175270108	497570	161303	704364	274100	274701	58495	80522	157802
S000602.l.r.m.c.lib.g.k2.a.t	TRUE	S000602	C008361	Q008338	2011	Positive	Positive	Negative	1	2	65	32	ERpHER2n	ERpHER2nLNp_ChemoEndo_50	10.3080082135524	0	10.6009582477755	0	LumB	LumB	LumA	-0.479533253301321	-0.0404686674669868	0.18840912364946	0.419760864345738	-0.254180072028812	415412	166017	839382	232022	228900	83027	68854	147003
S000603.l.r.m.c.lib.g.k2.a.t	TRUE	S000603	C008347	Q008369	2011	Positive	Positive	Negative	0	3	85	25	ERpHER2n	ERpHER2nLNn_Endo_50	10.0205338809035	0	10.5407255304586	0	LumA	LumA	Normal	-0.195618727490996	-0.160406242496999	0.255651380552221	-0.220025930372149	0.23487731092437	566313	212156	694212	234133	220931	97715	84930	160929
S000604.l.r.m.c.lib.g.k2.a.t	TRUE	S000604	C008359	Q008343	2011	Positive	Negative	Negative	0	2	65	9	ERpHER2n	ERpHER2nLNn_None_50	9.15263518138261	0	10.5544147843943	0	Normal	Normal	LumA	-0.246535414165666	-0.237320528211285	0.528558943577431	-0.493880432172869	0.560152701080432	597747	255431	867119	177793	166416	108458	92504	140984
S000605.l.r.m2.c.lib.g.k2.a.t	TRUE	S000605	C008357	Q008360	2011	Positive	Negative	Positive	0	2	75	25	HER2pERp		2.47501711156742	1	5.60985626283368	1	Her2	Her2	LumB	-0.523362304921969	0.46211668667467	0.261283073229292	0.343952941176471	-0.268177671068427	553938	195790	854306	223637	222122	67308	77337	157159
S000606.l.r.m.c.lib.g.k2.a.t	TRUE	S000606	C008356	Q008316	2011	Negative	Negative	Positive	0	3	40	19	HER2pERn		10.299794661191	0	10.5927446954141	0	Her2	Her2	LumB	-0.140191116446579	0.658144537815126	-0.255163505402161	0.325791116446579	-0.461242737094838	560965	154308	780478	252627	245168	58447	84337	120467
S000608.l.r.m.c.lib.g.k2.a.t	TRUE	S000608	C008346	Q008355	2011	Positive	Positive	Negative	0	1	75	11	ERpHER2n	ERpHER2nLNn_Endo_50	10.0177960301164	0	10.5434633812457	0	LumB	LumB	LumA	-0.324460984393758	-0.0535980792316927	0.294718847539016	0.308334213685474	-0.182278991596639	511713	127937	738764	232202	226395	104089	72503	155431
S000611.l.r.m.c.lib.g.k2.a.t	TRUE	S000611	C008348	Q008362	2011	Positive	Negative	Negative	0	3	75	22	ERpHER2n	ERpHER2nLNn_Endo_50	5.637234770705	0	5.637234770705	1	LumB	LumB	Her2	-0.346969507803121	0.149278271308523	0.0290986794717887	0.524672268907563	-0.428997839135654	550922	115813	693662	248342	253280	81694	73273	159068
S000613.l.r.m3.c.lib.g.k2.a.t	TRUE	S000613	C008362	Q008364	2011	Positive	Positive	Negative	1	3	80	17	ERpHER2n	ERpHER2nLNp_Endo_50	4.19986310746064	0	4.41067761806982	1	Normal	Normal	LumA	0.0396792316926771	-0.315448739495798	0.390808163265306	-0.472456182472989	0.62562881152461	547440	223488	887453	192282	199770	133771	82174	147040
S000615.l.r.m.c.lib.g.k2.a.t	TRUE	S000615	C008352	Q008324	2011	Negative	Negative	Negative	1	3	50	20	TNBC		10.2642026009582	0	10.5571526351814	0	Basal	Basal	Her2	0.669623049219688	0.110958943577431	-0.68040912364946	-0.125096758703481	-0.167914525810324	580237	150020	1057089	277901	257813	123758	78440	96946
S000616.l.r.m.c.lib.g.k2.a.t	TRUE	S000616	C008345	Q008371	2011	Positive	Positive	Negative	1	3	85	36	ERpHER2n	ERpHER2nLNp_Endo_50	6.57084188911704	0	6.57084188911704	1	LumB	LumB	Her2	-0.150431692677071	0.307793517406963	-0.39506362545018	0.640033613445378	-0.686201200480192	450923	121412	995460	315075	281256	46314	81551	152561
S000617.l.r.m.c.lib.g.k2.a.t	TRUE	S000617	C008328	Q008327	2011	Positive	Positive	Positive	0	3	50	18	HER2pERp		10.113620807666	0	10.5516769336071	0	LumA	LumA	Normal	-0.516124849939976	-0.113535654261705	0.572038415366146	-0.00789723889555822	0.124120048019208	560798	195594	952448	213666	194029	102239	75436	157492
S000618.l.r.m.c.lib.g.k2.a.t	TRUE	S000618	C008327	Q008358	2011	Negative	Negative	Positive	0	3	75	30	HER2pERn		5.07871321013005	0	10.5571526351814	0	Her2	Her2	LumB	-0.0553565426170468	0.627685954381753	-0.131749339735894	0.124555102040816	-0.287367106842737	568335	126388	851943	230929	219858	66989	74601	137688
S000619.l.r.m.c.lib.g.k2.a.t	TRUE	S000619	C008344	Q008357	2011	Positive	Positive	Negative	0	3	75	26	ERpHER2n		3.21971252566735	0	10.5954825462012	0	Basal	Basal	Her2	0.758084993997599	0.0263606242496999	-0.685895798319328	-0.159723409363745	-4.03361344537797e-05	433329	123259	1083986	299290	293709	116490	58926	107130
S000620.l.r.m.c.lib.g.k2.a.t	TRUE	S000620	C008341	Q008353	2011	Negative	Negative	Negative	0	2	70	15	TNBC		5.24845995893224	0	10.6091718001369	0	Her2	Her2	LumA	-0.236046098439376	0.367991356542617	0.117409843937575	0.00196398559423769	-0.00610612244897959	533970	173749	853062	188555	186762	81431	71631	115866
S000621.l.r.m.c.lib.g.k2.a.t	TRUE	S000621	C008338	Q008328	2011	Positive	Negative	Negative	1	2	55	19	ERpHER2n	ERpHER2nLNp_ChemoEndo_50	10.2203969883641	0	10.5982203969884	0	LumB	LumB	Her2	-0.162821608643457	0.230563265306122	-0.213039135654262	0.640200720288115	-0.45115006002401	344828	150270	984625	300183	310710	61351	73626	159438
S000622.l.r.m.c.lib.g.k2.a.t	TRUE	S000622	C008337	Q008350	2011	Positive	Negative	Negative	0	2	70	10	ERpHER2n	ERpHER2nLNn_Endo_50	10.0260095824778	0	10.5407255304586	0	LumB	LumB	LumA	-0.382569987995198	0.042340456182473	0.0997282112845138	0.545177430972389	-0.345910204081633	459703	213847	999741	216187	202532	70564	83958	159285
S000623.l.r.m.c.lib.g.k2.a.t	TRUE	S000623	C008336	Q008351	2011	Positive	Positive	Negative	0	2	70	14	ERpHER2n	ERpHER2nLNn_Endo_50	5.07597535934292	0	10.5160848733744	0	LumA	LumA	LumB	-0.491531332533013	-0.220658823529412	0.434567106842737	0.236647298919568	-0.0878050420168067	523358	159460	793424	173428	168226	61859	89756	163398
S000624.l.r.m.c.lib.g.k2.a.t	TRUE	S000624	C008335	Q008344	2011	Positive	Positive	Negative	0	2	70	11	ERpHER2n	ERpHER2nLNn_Endo_50	5.1088295687885	0	10.5160848733744	0	LumB	LumB	LumA	-0.549271548619448	0.0260686674669868	0.245213925570228	0.421892917166867	-0.303839615846339	483283	196005	849175	214264	203455	59768	78034	161615
S000625.l.r.m.c.lib.g.k2.a.t	TRUE	S000625	C008340	Q008330	2011	Positive	Positive	Negative	0	1	55	8	ERpHER2n	ERpHER2nLNn_None_50	10.2395619438741	0	10.5325119780972	0	LumA	LumA	Normal	-0.172701080432173	-0.574718847539016	0.665875630252101	-0.500180552220888	0.661699879951981	592463	250429	868254	154910	149428	106715	87438	144014
S000627.l.r.m.c.lib.g.k2.a.t	TRUE	S000627	C008324	Q008370	2011	Positive	Negative	Negative	0	2	85	13	ERpHER2n	ERpHER2nLNn_Endo_50	10.0752908966461	0	9.47296372347707	1	LumB	LumB	Her2	-0.369722929171669	0.128875870348139	-0.0228734693877551	0.523525570228091	-0.426462424969988	446888	145790	901387	279422	263705	65234	77208	166419
S000628.l.r.m.c.lib.g.k2.a.t	TRUE	S000628	C008323	Q008346	2011	Negative	Negative	Negative	0	3	70	18	TNBC		4.10677618069815	0	4.10677618069815	1	Basal	Basal	Normal	0.651010804321729	-0.188488835534214	-0.312060504201681	-0.517609603841537	0.341506842737095	572846	205676	916333	217450	206643	146547	75719	84160
S000629.l.r.m.c.lib.g.k2.a.t	TRUE	S000629	C008325	Q008359	2011	Positive	Positive	Negative	0	2	75	21	ERpHER2n	ERpHER2nLNn_Endo_50	10.0971937029432	0	10.611909650924	0	LumB	LumB	LumA	-0.582900360144058	-0.067259543817527	0.343461224489796	0.441895798319328	-0.284475390156062	328533	162369	704371	235803	227002	56949	64892	158486
S000630.l.r.m.c.lib.g.k2.a.t	TRUE	S000630	C008316	Q008341	2011	Negative	Negative	Positive	1	3	65	23	HER2pERn		10.3134839151266	0	10.5352498288843	0	Normal	Normal	Her2	0.0340984393757503	0.208994957983193	0.0295058823529412	-0.304422569027611	0.306201200480192	545464	232078	935024	209021	188774	132561	90406	139997
S000631.l.r.m.c.lib.g.k2.a.t	TRUE	S000631	C008315	Q008367	2011	Positive	Positive	Negative	0	1	80	11	ERpHER2n	ERpHER2nLNn_Endo_50	10.0150581793292	0	10.5160848733744	0	LumA	LumA	Normal	-0.236325570228091	-0.5231212484994	0.721814165666266	-0.475594717887155	0.635760864345738	570365	232477	831404	145361	142901	138709	90239	153863
S000633.l.r.m.c.lib.g.k2.a.t	TRUE	S000633	C008334	Q008361	2011	Positive	Positive	Positive	0	3	75	29	HER2pERp		2.28062970568104	0	6.12731006160164	1	LumA	LumA	Normal	-0.312777911164466	-0.089909243697479	0.332042256902761	-0.143320048019208	0.118994477791116	429941	162045	1024590	262522	246741	111414	71317	146807
S000634.l.r.m.c.lib.g.k2.a.t	TRUE	S000634	C008333	Q008336	2011	Positive	Positive	Negative	0	1	65	10	ERpHER2n	ERpHER2nLNn_None_50	10.1738535249829	0	10.5544147843943	0	LumA	LumA	Normal	-0.378644897959184	-0.42123025210084	0.731407442977191	-0.283046338535414	0.567241296518607	491610	196539	647891	185527	177343	129639	84987	161191
S000635.l.r.m.c.lib.g.k2.a.t	TRUE	S000635	C008332	Q008320	2011	Positive	Positive	Negative	1	3	45	24	ERpHER2n		10.1218343600274	0	10.5598904859685	0	LumB	LumB	Her2	0.0198348139255702	0.385168787515006	-0.443119327731092	0.494057142857143	-0.621870828331332	460861	138111	920165	301587	291391	78571	74764	163885
S000636.l.r.lib2.g.k2.a.t	TRUE	S000636	C008318	Q008348	2011	Positive	Positive	Negative	0	2	70	16	ERpHER2n	ERpHER2nLNn_Endo_50	7.20054757015743	0	7.92060232717317	1	LumA	LumA	Normal	-0.234681392557023	-0.525721008403361	0.713613445378151	-0.545842977190876	0.711141416566627	572191	229246	774839	137817	142109	144181	76114	154371
S000637.l.r.m.c.lib.g.k2.a.t	TRUE	S000637	C008317	Q008347	2011	Positive	Positive	Negative	1	1	70	18	ERpHER2n	ERpHER2nLNp_Endo_50	9.86721423682409	0	10.5407255304586	0	LumA	LumA	Normal	-0.500879711884754	-0.351100120048019	0.653370468187275	0.0578189675870348	0.0858602641056423	571121	228618	822075	207740	210781	109245	86553	159708
S000639.l.r.m.c.lib.g.k2.a.t	TRUE	S000639	C008320	Q008323	2011	Positive	Positive	Positive	0	3	50	9	HER2pERp		8.58316221765914	0	10.5023956194387	0	LumB	LumB	LumA	-0.732442737094838	0.239337334933974	0.314374069627851	0.520838415366147	-0.375467947178871	497173	171723	949018	223267	210596	53800	70729	161057
S000641.l.r.m.c.lib.g.k2.a.t	TRUE	S000641	C008330	Q008329	2011	Positive	Positive	Negative	0	1	55	20	ERpHER2n	ERpHER2nLNn_Endo_50	10.0752908966461	0	10.590006844627	0	Normal	Normal	Basal	0.039080912364946	-0.337881392557023	0.0383903961584634	-0.247879951980792	0.21963793517407	595188	217191	894927	216032	207746	112857	88351	153945
S000642.l.r.m.c.lib.g.k2.a.t	TRUE	S000642	C008329	Q008317	2011	Positive	Positive	Positive	0	3	45	35	HER2pERp		10.2669404517454	0	10.5598904859685	0	LumB	LumB	Her2	-0.156408163265306	0.28546362545018	-0.109908283313325	0.370041776710684	-0.34053493397359	497550	159010	1078139	276488	264969	106147	78218	159397
S000643.l.r.m.c.lib.g.k2.a.t	TRUE	S000643	C008309	Q008301	2011	Positive	Positive	Negative	0	3	50	18	ERpHER2n		10.2669404517454	0	10.5598904859685	0	Her2	Her2	LumB	-0.103830972388956	0.226092677070828	-0.251532292917167	0.200093157262905	-0.30855606242497	560959	170968	1004164	264479	250328	86449	76628	152166
S000644.l.r.m.c.lib.g.k2.a.t	TRUE	S000644	C008307	Q008304	2011	Positive	Positive	Negative	0	2	65	14	ERpHER2n	ERpHER2nLNn_Endo_50	9.99041752224504	0	10.5188227241615	0	LumA	LumA	Normal	-0.343360384153661	-0.521403121248499	0.68676974789916	-0.24772725090036	0.416447539015606	584123	256767	848448	159835	154892	108113	89589	152486
S000646.l.r.m.c.lib.g.k2.a.t	TRUE	S000646	C008297	Q008303	2011	Positive	Positive	Negative	1	3	65	12	ERpHER2n	ERpHER2nLNp_ChemoEndo_50	6.68856947296372	0	10.5352498288843	0	LumA	LumA	Normal	-0.323902040816327	-0.117437695078031	0.364540696278511	-0.108206482593037	0.131114525810324	575761	168550	895303	219360	215535	115456	92387	158705
S000647.l.r.m.c.lib.g.k2.a.t	TRUE	S000647	C008301	Q008300	2011	Positive	Positive	Negative	0	1	50	33	ERpHER2n		10.2751540041068	0	10.5023956194387	0	LumA	LumA	Normal	-0.479090516206483	-0.441963985594238	0.819604321728691	-0.257585594237695	0.50861368547419	547955	224344	827113	149539	151248	117948	84683	164869
S000649.l.r.m.c.lib.g.k2.a.t	TRUE	S000649	C008305	Q008305	2011	Positive	Positive	Negative	0	2	65	10	ERpHER2n	ERpHER2nLNn_Endo_50	9.57426420260096	0	10.5352498288843	0	LumA	LumA	Normal	-0.373973589435774	-0.553927490996398	0.788383193277311	-0.343854021608643	0.533480912364946	568714	239228	693183	150155	154076	123089	88922	160443
S000650.l.r.m.c.lib.g.k2.a.t	TRUE	S000650	C008304	Q008312	2011	Positive	Positive	Positive	0	3	75	16	HER2pERp		1.68377823408624	0	4.45995893223819	1	Normal	Normal	Her2	0.108646338535414	0.173870828331333	0.13660600240096	-0.463843457382953	0.332236254501801	576819	263520	878986	209201	188947	118856	94825	127947
S000651.l.r.m.c.lib.g.k2.a.t	TRUE	S000651	C008298	Q008308	2011	Positive	Positive	Negative	0	2	70	22	ERpHER2n	ERpHER2nLNn_Endo_50	9.99315537303217	0	10.4859685147159	0	LumA	LumA	LumB	-0.544701080432173	-0.00717599039615846	0.537466506602641	0.134497959183674	-0.0594074429771909	590731	167079	831723	163600	162578	52787	89054	150219
S000652.l.r.m.c.lib.g.k2.a.t	TRUE	S000652	C008303	Q008310	2011	Positive	Negative	Positive	0	3	75	20	HER2pERp		10.2833675564682	0	10.5763175906913	0	Her2	Her2	LumB	-0.0325070828331333	0.6599212484994	-0.504863385354142	0.530007202881153	-0.720610804321729	516077	210368	787465	309945	299076	55187	85201	148944
S000653.l.r.m.c.lib.g.k2.a.t	TRUE	S000653	C008302	Q008306	2011	Positive	Positive	Negative	0	2	65	11	ERpHER2n	ERpHER2nLNn_Endo_50	10.0396988364134	0	10.5544147843943	0	LumA	LumA	Normal	-0.477071788715486	-0.484216086434574	0.760048019207683	-0.194825450180072	0.383435294117647	544166	156013	643363	143803	148454	99493	75382	161366
S000654.l.r.m.c.lib.g.k2.a.t	TRUE	S000654	C008290	Q008278	2011	Positive	Positive	Negative	0	1	55	9	ERpHER2n	ERpHER2nLNn_Endo_50	10.0041067761807	0	10.5242984257358	0	LumA	LumA	Normal	-0.611116446578631	-0.29662424969988	0.789325330132053	-0.045234093637455	0.251125090036014	568950	185168	812769	143065	141939	66684	92611	163279
S000657.l.r.m.c.lib.g.k2.a.t	TRUE	S000657	C008296	Q008274	2011	Positive	Positive	Negative	1	2	35	23	ERpHER2n		10.2751540041068	0	10.5023956194387	0	LumB	LumB	LumA	-0.308559903961585	-0.232122929171669	0.211821368547419	0.257806482593037	-0.133909243697479	554807	234307	817267	235974	216156	109975	86344	162239
S000659.l.r.m.c.lib.g.k2.a.t	TRUE	S000659	C008295	Q008286	2011	Positive	Positive	Negative	0	2	70	14	ERpHER2n	ERpHER2nLNn_Endo_50	6.79808350444901	0	10.4996577686516	0	LumA	LumA	Normal	-0.391260504201681	-0.543431452581032	0.766589195678271	-0.263762785114046	0.554706362545018	530512	275590	793901	169323	167404	109551	90532	156006
S000660.l.r.m.c.lib.g.k2.a.t	TRUE	S000660	C008286	Q008293	2011	Positive	Negative	Negative	0	1	75	11	ERpHER2n	ERpHER2nLNn_Endo_50	10.135523613963	0	10.5407255304586	0	LumA	LumA	Normal	-0.266333733493397	-0.557313805522209	0.701145738295318	-0.411447779111645	0.669371428571429	526629	279505	995646	138129	140686	112362	93406	150201
S000661.l.r.lib.g.k2.a.t	TRUE	S000661	C008288	Q008277	2011	Positive	Positive	Negative	1	2	50	18	ERpHER2n		5.1006160164271	0	10.4777549623546	0	LumA	LumA	Normal	-0.446387515006002	-0.129265786314526	0.520686674669868	-0.0562516206482593	0.109654741896759	589524	235694	788028	206868	206005	95777	78967	161527
S000662.l.r.m.c.lib.g.k2.a.t	TRUE	S000662	C008284	Q008284	2011	Positive	Negative	Negative	0	2	65	27	ERpHER2n	ERpHER2nLNn_Endo_50	10.0260095824778	0	10.5407255304586	0	LumB	LumB	LumA	-0.507823289315726	0.071761824729892	0.273175510204082	0.416999759903962	-0.175198079231693	357164	109960	646467	217736	209559	65375	78574	163810
S000663.l.r.m.c.lib.g.k2.a.t	TRUE	S000663	C008285	Q008289	2011	Positive	Positive	Negative	0	1	70	20	ERpHER2n	ERpHER2nLNn_Endo_50	10.0177960301164	0	10.5325119780972	0	LumA	LumA	Normal	-0.554477791116447	-0.11812725090036	0.514327971188475	0.0128816326530612	0.116073949579832	580779	121794	795175	217633	208557	99875	78983	159032
S000664.l.r.m.c.lib.g.k2.a.t	TRUE	S000664	C008283	Q008298	2011	Positive	Positive	Negative	1	2	90	17	ERpHER2n	ERpHER2nLNp_Endo_50	9.71115674195756	0	10.611909650924	0	LumA	LumA	Normal	-0.303878031212485	-0.393688355342137	0.74566818727491	-0.48044849939976	0.708520528211285	518413	265856	653189	139183	142314	129420	93787	159875
S000665.l.r.m.c.lib.g.k2.a.t	TRUE	S000665	C008277	Q008294	2011	Positive	Positive	Negative	0	2	75	13	ERpHER2n	ERpHER2nLNn_Endo_50	10.0205338809035	0	10.5160848733744	0	LumA	LumA	LumB	-0.516081632653061	-0.208968067226891	0.424656902761104	0.374047539015606	-0.193144777911164	379611	113196	778229	223104	211775	77432	72296	155513
S000666.l.r.m.c.lib.g.k2.a.t	TRUE	S000666	C008276	Q008288	2011	Negative	Negative	Positive	0	3	70	21	HER2pERn		9.82340862422998	0	9.82340862422998	1	Basal	Basal	Her2	0.589174549819928	0.154412484993998	-0.513398319327731	-0.224611764705882	0.0323591836734694	520478	152054	1011486	306858	292608	123388	69022	85323
S000667.l.r.lib.g.k2.a.t	TRUE	S000667	C008274	Q008281	2011	Positive	Positive	Negative	0	2	60	20	ERpHER2n	ERpHER2nLNn_Endo_50	6.55441478439425	0	10.5215605749487	0	LumB	LumB	LumA	-0.492776950780312	-0.0656806722689075	0.316558943577431	0.366323169267707	-0.293067947178872	475895	157537	700238	247265	246190	71741	84181	162410
S000668.l.r.m2.c.lib.g.k2.a.t	TRUE	S000668	C008272	Q008282	2011	Positive	Positive	Negative	0	2	65	10	ERpHER2n	ERpHER2nLNn_None_50	0.618754277891855	0	10.5242984257358	0	LumA	LumA	Normal	-0.516387995198079	-0.425907322929172	0.624752941176471	0.0257997599039616	0.134856182472989	543061	140454	917503	170647	170613	85627	76493	161240
S000669.l.r.m2.c.lib.g.k2.a.t	TRUE	S000669	C008271	Q008296	2011	Positive	Positive	Negative	1	3	75	29	ERpHER2n	ERpHER2nLNp_Endo_50	7.88774811772758	0	7.88501026694045	1	LumB	LumB	Her2	-0.259798319327731	0.194466266506603	0.0181387755102041	0.228156542617047	-0.271253781512605	586084	107510	739317	210652	194293	77897	68984	152006
S000670.l.r.m.c.lib.g.k2.a.t	TRUE	S000670	C008270	Q008275	2011	Positive	Positive	Negative	0	2	50	16	ERpHER2n		10.1629021218344	0	10.5407255304586	0	LumA	LumA	Normal	-0.368289075630252	-0.307912605042017	0.483709963985594	-0.0804235294117647	0.145409843937575	580873	186797	838444	209334	205968	108443	86763	161803
S000671.l.r.m.c.lib.g.k2.a.t	TRUE	S000671	C008287	Q008280	2011	Positive	Positive	Negative	0	1	60	11	ERpHER2n	ERpHER2nLNn_Endo_50	5.80971937029432	1	8.87063655030801	1	LumA	LumA	LumB	-0.661909243697479	0.010334693877551	0.485227370948379	0.277106362545018	-0.121939015606243	539299	230669	780813	196798	182365	61640	76801	166511
S000674.l.r.m.c.lib.g.k2.a.t	TRUE	S000674	C008282	Q008283	2011	Positive	Positive	Negative	1	1	65	17	ERpHER2n	ERpHER2nLNp_Endo_50	4.76933607118412	0	10.4832306639288	0	LumA	LumA	Normal	-0.323167346938775	-0.501795918367347	0.763612965186074	-0.428400480192077	0.612148859543817	583334	257115	733521	144223	145756	136917	92091	154479
S000675.l.r.m.c.lib.g.k2.a.t	TRUE	S000675	C008280	Q008297	2011	Positive	Positive	Negative	0	1	80	18	ERpHER2n	ERpHER2nLNn_Endo_50	7.1211498973306	0	10.4777549623546	0	LumB	LumB	LumA	-0.547358463385354	-0.118178151260504	0.3552787515006	0.362665066026411	-0.169842977190876	345281	121234	638536	207307	208449	44544	66899	163129
S000677.l.r.m2.c.lib.g.k2.a.t	TRUE	S000677	C008278	Q008279	2011	Positive	Negative	Negative	0	1	60	11	ERpHER2n	ERpHER2nLNn_Endo_50	6.32717316906229	0	10.5051334702259	0	Normal	Normal	LumA	-0.172234333733493	-0.362363505402161	0.613425210084034	-0.577381992797119	0.683418007202881	577159	229731	948009	154549	154341	138387	90550	156624
S000681.l.r.m.c.lib.g.k2.a.t	TRUE	S000681	C008258	Q008251	2011	Positive	Negative	Negative	1	2	50	16	ERpHER2n		10.2614647501711	0	10.5817932922656	0	LumB	LumB	Her2	-0.415830012004802	0.221594237695078	0.0219130852340936	0.492163265306122	-0.450983913565426	580769	133678	767541	249328	240455	74272	84188	147236
S000683.l.r.m.c.lib.g.k2.a.t	TRUE	S000683	C008267	Q008253	2011	Positive	Positive	Negative	0	2	55	10	ERpHER2n	ERpHER2nLNn_None_50	10.2258726899384	0	10.5188227241615	0	LumA	LumA	Normal	-0.39227274909964	-0.335402641056423	0.491610084033614	-0.0473008403361345	0.172790396158463	567604	199406	984082	212450	202630	98357	78397	153756
S000684.l.r.m.c.lib.g.k2.a.t	TRUE	S000684	C008251	Q008266	2011	Positive	Positive	Negative	0	2	70	35	ERpHER2n	ERpHER2nLNn_Endo_50	10.0041067761807	0	10.5242984257358	0	LumA	LumA	Normal	-0.320374549819928	-0.610155102040816	0.645914045618247	-0.113845858343337	0.321841056422569	504194	255650	728587	199981	203914	107056	91560	159982
S000686.l.r.m2.c.lib.g.k2.a.t	TRUE	S000686	C008256	Q008265	2011	Positive	Positive	Negative	0	1	70	9	ERpHER2n	ERpHER2nLNn_Endo_50	10.0780287474333	0	10.5215605749487	0	LumA	LumA	Normal	-0.305523169267707	-0.494205042016807	0.725605762304922	-0.400100840336134	0.512557022809124	591602	230876	993962	149694	148939	123134	86577	152279
S000687.l.r.lib3.g.k2.a.t	TRUE	S000687	C008254	Q008257	2011	Positive	Negative	Negative	0	2	60	16	ERpHER2n	ERpHER2nLNn_Endo_50	5.0403832991102	0	10.5051334702259	0	LumA	LumA	Normal	-0.424888355342137	-0.490029291716687	0.63208643457383	-0.232193037214886	0.389742136854742	541692	239997	764340	207806	209642	111255	86471	158461
S000688.l.r.m.c.lib.g.k2.a.t	TRUE	S000688	C008252	Q008263	2011	Negative	Negative	Negative	0	2	65	15	TNBC		5.34702258726899	0	10.4640657084189	0	Her2	Her2	Normal	-0.0165176470588235	0.359434333733493	-0.0898871548619448	-0.0761661464585834	-0.0120662665066026	547122	181588	975320	220779	203808	99832	89466	121747
S000689.l.r.m.c.lib.g.k2.a.t	TRUE	S000689	C008240	Q008269	2011	Negative	Negative	Negative	0	3	80	25	TNBC		0.826830937713895	1	3.31827515400411	1	Her2	Her2	Basal	0.170052340936375	0.449845858343337	-0.458941656662665	0.0598540216086435	-0.29976662665066	560857	126135	684419	271774	247454	84065	78908	131149
S000690.l.r.lib.g.k2.a.t	TRUE	S000690	C008249	Q008264	2011	Positive	Positive	Negative	0	2	70	22	ERpHER2n		10.2067077344285	0	10.4996577686516	0	Her2	Her2	LumB	-0.251725330132053	0.554380792316927	-0.106920528211285	0.160482112845138	-0.241381992797119	547945	167151	1002504	204067	200551	69764	71166	105553
S000691.l.r.m.c.lib.g.k2.a.t	TRUE	S000691	C008242	Q008272	2011	Positive	Positive	Negative	0	2	85	18	ERpHER2n	ERpHER2nLNn_Endo_50	10.009582477755	0	10.5242984257358	0	LumA	LumA	Normal	-0.42134549819928	-0.468985354141657	0.781938055222089	-0.4143606242497	0.61552268907563	571190	257103	1034101	158365	160477	107692	93124	154940
S000694.l.r.lib.g.k2.a.t	TRUE	S000694	C008262	Q008254	2011	Positive	Positive	Positive	1	2	60	13	HER2pERp		5.53045859000684	0	10.5051334702259	0	Normal	Normal	LumA	-0.0473315726290516	0.0591193277310924	0.344647298919568	-0.51563793517407	0.381997599039616	576943	216194	1063576	194531	184373	122234	72969	149612
S000695.l.r.m.c.lib.g.k2.a.t	TRUE	S000695	C008266	Q008256	2011	Negative	Negative	Negative	1	3	60	18	TNBC		5.01848049281314	0	10.5023956194387	0	Her2	Her2	LumB	-0.0617575030012005	0.351196158463385	-0.318749579831933	0.174459543817527	-0.23636206482593	540438	141974	899131	255416	227032	46429	66105	133077
S000696.l.r.m.c.lib.g.k2.a.t	TRUE	S000696	C008261	Q008260	2011	Negative	Negative	Negative	0	3	65	1	TNBC		4.49007529089665	0	10.5653661875428	0	Basal	Basal	Normal	0.748439855942377	-0.213617286914766	-0.457697959183673	-0.445721968787515	0.233626890756303	491973	203964	728374	268009	251773	146301	79820	77888
S000697.l.r.m.c.lib.g.k2.a.t	TRUE	S000697	C008243	Q008262	2011	Positive	Positive	Negative	1	2	65	25	ERpHER2n	ERpHER2nLNp_Endo_50	4.99931553730322	0	10.2915811088296	0	LumB	LumB	LumA	-0.556708763505402	0.135528451380552	0.227126050420168	0.528952701080432	-0.355556302521008	413965	160324	805622	236939	231040	72321	85871	163061
S000700.l.r.m.c.lib.g.k2.a.t	TRUE	S000700	C008245	Q008268	2011	Positive	Positive	Negative	1	3	75	17	ERpHER2n	ERpHER2nLNp_Endo_50	10.2450376454483	0	10.5379876796715	0	LumB	LumB	Her2	-0.526258823529412	0.172643457382953	0.136664585834334	0.20824393757503	-0.262066746698679	590085	183097	846393	223119	212608	54020	89270	158945
S000701.l.r.m3.c.lib.g.k2.a.t	TRUE	S000701	C008236	Q008244	2011	Positive	Positive	Negative	1	1	80	10	ERpHER2n	ERpHER2nLNp_Endo_50	10.2231348391513	0	10.5160848733744	0	LumA	LumA	Normal	-0.596980552220888	-0.251579351740696	0.70882881152461	-0.103820408163265	0.212001920768307	551715	155571	700431	190011	192474	93929	74232	165185
S000703.l.r.m3.c.lib.g.k2.a.t	TRUE	S000703	C008235	Q008225	2011	Positive	Negative	Positive	0	3	60	21	HER2pERp		5.30869267624914	0	10.5352498288843	0	LumA	LumA	LumB	-0.492732773109244	0.0157800720288115	0.420563745498199	0.130760144057623	-0.0253464585834334	597860	134125	704938	156855	157075	53488	81465	152543
S000706.l.r.m3.c.lib.g.k2.a.t	TRUE	S000706	C008237	Q008229	2011	Positive	Positive	Positive	1	3	65	14	HER2pERp		7.7782340862423	0	10.5023956194387	0	Her2	Her2	LumB	-0.127459303721489	0.51146218487395	-0.211694597839136	0.0147582232893157	-0.330670828331333	587530	148733	720934	252272	234499	76027	75559	146630
S000709.l.r.m3.c.lib.g.k2.a.t	TRUE	S000709	C008232	Q008235	2011	Positive	Positive	Negative	1	2	70	16	ERpHER2n	ERpHER2nLNp_Endo_50	5.24298425735797	0	10.4394250513347	0	LumB	LumB	Her2	-0.55569843937575	0.269354141656663	0.162713085234094	0.34886818727491	-0.246975270108043	556680	207980	834723	231458	230414	62116	79837	158250
S000710.l.r.m3.c.lib.g.k2.a.t	TRUE	S000710	C008221	Q008237	2011	Negative	Negative	Negative	0	2	70	11	TNBC		5.22929500342231	0	10.4941820670773	0	Basal	Basal	Normal	0.64600144057623	-0.166448979591837	-0.388831692677071	-0.425568307322929	0.245706602641056	580757	135541	794727	254469	230109	145620	65769	90622
S000711.l.r.m3.c.lib.g.k2.a.t	TRUE	S000711	C008215	Q008232	2011	Positive	Positive	Negative	1	1	70	12	ERpHER2n	ERpHER2nLNp_Endo_50	10.1848049281314	0	10.4777549623546	0	LumA	LumA	Normal	-0.29930756302521	-0.387566866746699	0.656266026410564	-0.44561824729892	0.528589675870348	566304	244342	721765	173722	175747	133810	88919	163524
S000712.l.r.m4.c.lib.g.k2.a.t	TRUE	S000712	C008214	Q008226	2011	Negative	Negative	Negative	1	3	60	80	TNBC		3.71800136892539	1	4.17522245037645	1	Normal	Normal	Her2	0.0293637454981993	0.198208883553421	0.10980456182473	-0.376111404561825	0.259808883553421	563582	197859	871548	204627	196730	121679	75349	137557
S000713.l.r.m3.c.lib.g.k2.a.t	TRUE	S000713	C008222	Q008236	2011	Negative	Negative	Negative	0	2	70	17	TNBC		9.60985626283368	0	10.5023956194387	0	Basal	Basal	Normal	0.800339015606243	-0.136811524609844	-0.534417286914766	-0.350635294117647	0.138091716686675	530217	155411	1006212	256202	238218	130664	82252	82920
S000714.l.r.m3.c.lib.g.k2.a.t	TRUE	S000714	C008213	Q008239	2011	Positive	Positive	Negative	0	2	70	9	ERpHER2n	ERpHER2nLNn_None_50	10.2121834360027	0	10.5051334702259	0	LumB	LumB	LumA	-0.519850180072029	-0.0380859543817527	0.248812484993998	0.344734693877551	-0.24257575030012	477491	213933	755819	183539	187275	47974	88349	160449
S000715.l.r.m3.c.lib.g.k2.a.t	TRUE	S000715	C008223	Q008241	2011	Positive	Negative	Negative	0	3	75	33	ERpHER2n	ERpHER2nLNn_Endo_50	5.28952772073922	0	10.5215605749487	0	LumB	LumB	Her2	-0.0735817527010804	0.294664105642257	-0.378086914765906	0.403104921968787	-0.512971908763505	374428	127397	1067448	309114	315769	43404	65450	151554
S000716.l.r.m3.c.lib.g.k2.a.t	TRUE	S000716	C008216	Q008246	2011	Negative	Negative	Negative	1	2	85	18	TNBC		4.5119780971937	1	5.25119780971937	1	Her2	Her2	LumB	-0.404799039615846	0.614162785114046	-0.027622569027611	0.369339735894358	-0.407411284513805	541336	146144	714756	223400	223164	63262	77958	112871
S000717.l.r.m3.c.lib.g.k2.a.t	TRUE	S000717	C008224	Q008242	2011	Positive	Positive	Negative	0	2	80	18	ERpHER2n	ERpHER2nLNn_Endo_50	10.0424366872005	0	10.4777549623546	0	LumA	LumA	Normal	-0.528502280912365	-0.204940216086435	0.536245858343337	-0.112465786314526	0.146479711884754	562456	261877	746282	193406	188920	87235	87914	157301
S000722.l.r.m3.c.lib.g.k2.a.t	TRUE	S000722	C008220	Q008222	2011	Positive	Positive	Negative	1	3	50	17	ERpHER2n		10.2614647501711	0	10.5544147843943	0	LumB	LumB	LumA	-0.393104441776711	0.041052581032413	0.0500408163265306	0.378891716686675	-0.351984633853541	410164	142695	742462	264275	255167	57461	63923	158721
S000724.l.r.m3.c.lib.g.k2.a.t	TRUE	S000724	C008203	Q008216	2011	Positive	Positive	Negative	1	3	70	12	ERpHER2n	ERpHER2nLNp_ChemoEndo_50	10.1108829568789	0	10.444900752909	0	LumB	LumB	Her2	-0.336299639855942	0.133720048019208	0.0560019207683073	0.353089075630252	-0.442657382953181	584787	145653	746998	243144	241047	58530	74727	156615
S000725.l.r.m3.c.lib.g.k2.a.t	TRUE	S000725	C008202	Q008217	2011	Positive	Positive	Negative	1	3	70	60	ERpHER2n	ERpHER2nLNp_ChemoEndo_50	10.0862422997947	0	10.4202600958248	0	LumB	LumB	LumA	-0.435398799519808	-0.0753824729891957	0.122311644657863	0.378955102040816	-0.336435054021609	485474	126543	985282	271257	257603	66502	66693	151358
S000726.l.r.m2.c.lib.g.k2.a.t	TRUE	S000726	C008212	Q008213	2011	Positive	Positive	Negative	0	1	60	14	ERpHER2n	ERpHER2nLNn_Endo_50	8.03832991101985	0	10.5215605749487	0	LumA	LumA	LumB	-0.722612244897959	-0.0340945978391357	0.60384537815126	0.191035774309724	-0.0623414165666267	594206	127840	720811	184043	178260	46377	82486	155943
S000727.l.r.m3.c.lib.g.k2.a.t	TRUE	S000727	C008211	Q008219	2011	Positive	Positive	Negative	1	3	75	25	ERpHER2n	ERpHER2nLNp_Endo_50	10.072553045859	0	10.5133470225873	0	Her2	Her2	LumB	-0.0532321728691477	0.249650900360144	-0.33183481392557	0.0984835534213685	-0.277573109243698	473733	174580	1111929	263869	248330	84037	88710	146756
S000728.l.r.m3.c.lib.g.k2.a.t	TRUE	S000728	C008210	Q008211	2011	Negative	Negative	Negative	0	3	60	60	TNBC		1.78507871321013	1	2.97878165639973	1	Basal	Basal	Normal	0.764044177671068	-0.0451054021608643	-0.581738295318127	-0.378793757503001	0.171893397358944	423566	107413	923465	296571	289926	149259	70420	84446
S000729.l.r.m3.c.lib.g.k2.a.t	TRUE	S000729	C008209	Q008215	2011	Positive	Negative	Negative	0	2	65	40	ERpHER2n	ERpHER2nLNn_Endo_50	9.98220396988364	0	10.4969199178645	0	LumA	LumA	LumB	-0.676707803121248	0.0870991596638656	0.45377575030012	0.371323889555822	-0.180620408163265	323804	124955	688443	176428	185385	48053	75202	146022
S000730.l.r.m3.c.lib.g.k2.a.t	TRUE	S000730	C008207	Q008218	2011	Positive	Positive	Negative	0	3	70	16	ERpHER2n	ERpHER2nLNn_Endo_50	9.24572210814511	0	9.27583846680356	1	LumA	LumA	Normal	-0.287594717887155	-0.21416662665066	0.495229771908763	-0.36812581032413	0.366361584633854	560716	146150	737776	205279	191076	131850	74160	158630
S000731.l.r.m3.c.lib.g.k2.a.t	TRUE	S000731	C008206	Q008212	2011	Positive	Positive	Negative	1	2	60	22	ERpHER2n	ERpHER2nLNp_Endo_50	10.1026694045175	0	10.4804928131417	0	LumA	LumA	Normal	-0.310279951980792	-0.525742136854742	0.721859303721489	-0.381914045618247	0.570831212484994	577740	263687	758520	172340	173860	130652	94941	165037
S000732.l.r.m2.c.lib.g.k2.a.t	TRUE	S000732	C008205	Q008210	2011	Positive	Positive	Negative	0	3	60	18	ERpHER2n	ERpHER2nLNn_Endo_50	5.05681040383299	0	10.425735797399	0	LumA	LumA	Normal	-0.52186218487395	-0.405910204081633	0.729090036014406	-0.0930602641056422	0.282949339735894	588957	147291	846092	194820	189475	111739	75561	155633
S000733.l.r.m3.c.lib.g.k2.a.t	TRUE	S000733	C008208	Q008209	2011	Positive	Positive	Negative	1	2	40	12	ERpHER2n		10.2121834360027	0	10.5051334702259	0	LumA	LumA	Normal	-0.358016806722689	-0.554036974789916	0.593548139255702	-0.248386074429772	0.37351356542617	537488	186965	919664	196577	184835	118806	72248	163801
S000737.l.r.m2.c.lib.g.k2.a.t	TRUE	S000737	C008192	Q008198	2011	Positive	Positive	Negative	0	2	55	18	ERpHER2n	ERpHER2nLNn_Endo_50	9.94387405886379	0	10.444900752909	0	LumA	LumA	Normal	-0.24024393757503	-0.583324849939976	0.705027611044418	-0.525663385354142	0.670053301320528	574796	255939	977092	162158	163609	122582	83947	148265
S000738.l.r.m2.c.lib.g.k2.a.t	TRUE	S000738	C008191	Q008206	2011	Positive	Positive	Negative	1	2	80	40	ERpHER2n		0.172484599589322	1	2.05338809034908	1	Normal	Normal	LumA	-0.158277070828331	-0.412020168067227	0.596085474189676	-0.519542857142857	0.598121488595438	552875	201579	697072	206389	204426	143176	90032	164421
S000740.l.r.m2.c.lib.g.k2.a.t	TRUE	S000740	C008201	Q008196	2011	Negative	Negative	Negative	1	3	50	30	TNBC		2.83915126625599	1	4.09856262833676	1	Basal	Basal	Normal	0.793875630252101	-0.0448806722689076	-0.588074909963986	-0.312393757503001	0.124173829531813	455643	167802	1009674	310140	296960	144921	72736	80969
S000741.l.r.m2.c.lib.g.k2.a.t	TRUE	S000741	C008199	Q008199	2011	Positive	Positive	Positive	1	3	60	13	HER2pERp		5.5605749486653	0	10.466803559206	0	Her2	Her2	LumB	-0.174387515006002	0.645745018007203	-0.15881968787515	0.0717877551020408	-0.237164945978391	581363	157732	894027	255175	241454	95509	76893	135316
S000742.l.r.m2.c.lib.g.k2.a.t	TRUE	S000742	C008198	Q008201	2011	Positive	Positive	Negative	1	3	65	20	ERpHER2n	ERpHER2nLNp_ChemoEndo_50	1.96030116358658	1	2.01505817932923	1	LumB	LumB	Her2	-0.414707322929172	0.345066026410564	-0.122455702280912	0.616413925570228	-0.531621608643457	520258	164109	1062072	252341	242903	37067	86485	149720
S000744.l.r.m2.c.lib.g.k2.a.t	TRUE	S000744	C008197	Q008205	2011	Positive	Positive	Negative	0	3	75	25	ERpHER2n	ERpHER2nLNn_Endo_50	10.0424366872005	0	10.5571526351814	0	LumB	LumB	LumA	-0.596458103241297	0.00158847539015606	0.294673709483794	0.4415212484994	-0.292700120048019	523808	145334	808735	235343	237982	72201	78386	148359
S000745.l.r.m2.c.lib.g.k2.a.t	TRUE	S000745	C008186	Q008203	2011	Positive	Negative	Positive	0	2	70	12	HER2pERp		10.1492128678987	0	10.4421629021218	0	Her2	Her2	LumB	-0.330988715486194	0.513923649459784	-0.027452581032413	0.229607683073229	-0.257418487394958	542955	254702	1125048	203048	190088	52901	91663	147811
S000746.l.r.m2.c.lib.g.k2.a.t	TRUE	S000746	C008189	Q008195	2011	Positive	Positive	Negative	0	1	45	22	ERpHER2n		10.2094455852156	0	10.5023956194387	0	LumA	LumA	Normal	-0.657225450180072	-0.230733253301321	0.835844417767107	0.0186535414165666	0.226670828331333	561280	148036	675782	154350	156644	67148	77828	167095
S000747.l.r.m3.c.lib.g.k2.a.t	TRUE	S000747	C008188	Q008207	2011	Positive	Positive	Negative	1	2	80	28	ERpHER2n	ERpHER2nLNp_Endo_50	5.83162217659138	0	5.83162217659138	1	LumB	LumB	LumA	-0.601999519807923	0.0328816326530612	0.319097238895558	0.438813925570228	-0.305634573829532	491803	139005	690256	227311	218922	56811	78165	164402
S000750.l.r.m2.c.lib.g.k2.a.t	TRUE	S000750	C008160	Q008189	2011	Positive	Positive	Negative	0	2	75	13	ERpHER2n	ERpHER2nLNn_Endo_50	9.93839835728953	0	10.4640657084189	0	LumA	LumA	Normal	-0.161097719087635	-0.540848979591837	0.426968547418968	-0.322989675870348	0.341126530612245	592615	194449	926356	201506	189991	109632	81283	153555
S000751.l.r.m2.c.lib.g.k2.a.t	TRUE	S000751	C008162	Q008153	2011	Negative	Negative	Negative	0	3	30	52	TNBC		1.12525667351129	1	1.64271047227926	1	Basal	Basal	Her2	0.704824969987995	0.0251591836734694	-0.607513085234094	-0.143149099639856	-0.0514036014405762	485539	161277	949153	316571	315718	132591	73453	83464
S000758.l.r.m2.c.lib.g.k2.a.t	TRUE	S000758	C008151	Q008166	2011	Positive	Positive	Negative	0	2	55	11	ERpHER2n	ERpHER2nLNn_Endo_50	9.90828199863108	0	10.4284736481862	0	LumA	LumA	LumB	-0.638302040816326	0.151287394957983	0.348253541416567	0.32169699879952	-0.21396974789916	583157	173129	666187	217415	207303	67990	62666	162901
S000761.l.r.m2.c.lib.g.k2.a.t	TRUE	S000761	C008155	Q008174	2011	Negative	Negative	Negative	1	3	65	30	TNBC		10.1738535249829	0	10.466803559206	0	Her2	Her2	Basal	0.393642256902761	0.418085954381753	-0.70660456182473	0.150660264105642	-0.421820888355342	524322	115373	966153	301575	287795	75902	69459	105456
S000762.l.r.m2.c.lib.g.k2.a.t	TRUE	S000762	C008177	Q008157	2011	Positive	Positive	Negative	0	2	50	10	ERpHER2n		5.73579739904175	0	10.5242984257358	0	LumA	LumA	Normal	-0.615388235294118	-0.196344777911165	0.814687154861945	-0.0712259303721489	0.278101320528211	577415	238555	721362	147386	143677	71688	72144	160848
S000763.l.r.m2.c.lib.g.k2.a.t	TRUE	S000763	C008154	Q008159	2011	Positive	Positive	Negative	1	2	50	23	ERpHER2n		10.2039698836413	0	10.4969199178645	0	Her2	Her2	LumB	-0.160200720288115	0.304799039615846	-0.116657863145258	0.260442737094838	-0.44177575030012	584132	180400	806127	239992	234996	44673	74938	156004
S000765.l.r.m2.c.lib.g.k2.a.t	TRUE	S000765	C008152	Q008193	2011	Positive	Positive	Negative	1	2	80	31	ERpHER2n		1.94387405886379	0	1.94387405886379	1	LumA	LumA	Normal	-0.31434237695078	-0.550436494597839	0.723261464585834	-0.382666026410564	0.606111884753902	584366	215413	709417	159734	154808	130447	85128	153839
S000766.l.r.m2.c.lib.g.k2.a.t	TRUE	S000766	C008139	Q008117	2011	Negative	Negative	Negative	0	2	50	13	TNBC		9.73579739904175	0	9.91649555099247	1	Normal	Normal	LumA	0.0806079231692677	0.0337267707082833	0.11025306122449	-0.357340696278511	0.307876110444178	556909	223143	838966	210958	188518	130503	76672	126071
S000767.l.r.m2.c.lib.g.k2.a.t	TRUE	S000767	C008146	Q008192	2011	Positive	Positive	Negative	0	1	80	16	ERpHER2n	ERpHER2nLNn_Endo_50	4.82409308692676	0	4.82409308692676	1	LumA	LumA	Normal	-0.47004849939976	-0.453870828331333	0.854822569027611	-0.293927490996399	0.520321728691477	574583	239469	754082	147178	150516	123040	89764	162699
S000768.l.r.m2.c.lib.g.k2.a.t	TRUE	S000768	C008147	Q008187	2011	Positive	Negative	Positive	NA	3	75	20	HER2pERp		8.93634496919918	1	10.4284736481862	0	LumA	LumA	Normal	-0.562531572629052	-0.160268907563025	0.65905306122449	0.0603908763505402	0.125545258103241	570792	192951	701765	228291	224353	106586	85543	159321
S000769.l.r.m2.c.lib.g.k2.a.t	TRUE	S000769	C008149	Q008156	2011	Positive	Positive	Negative	1	3	45	19	ERpHER2n		5.44832306639288	0	10.3682409308693	0	Normal	Normal	Basal	0.326100360144058	-0.319845378151261	-0.0609498199279712	-0.432188235294118	0.332869147659064	566978	251768	1135359	176543	172026	118889	89743	102899
S000771.l.r.m2.c.lib.g.k2.a.t	TRUE	S000771	C008140	Q008137	2011	Positive	Positive	Negative	0	2	70	12	ERpHER2n	ERpHER2nLNn_Endo_50	5.75222450376454	0	10.444900752909	0	LumA	LumA	LumB	-0.551595678271309	-0.126460504201681	0.484805762304922	0.271330612244898	-0.16756206482593	457981	138963	702896	222749	224001	85143	72175	160038
S000772.l.r.m2.c.lib.g.k2.a.t	TRUE	S000772	C008142	Q008114	2011	Positive	Positive	Negative	1	NA	35	26	ERpHER2n		8.79671457905544	0	10.4421629021218	0	LumB	LumB	Her2	-0.150036014405762	0.15643025210084	-0.203048259303722	0.288501320528211	-0.454843697478992	518033	164167	891773	273749	253150	42631	79068	148299
S000773.l.r.m2.c.lib.g.k2.a.t	TRUE	S000773	C008137	Q008131	2011	Positive	Positive	Positive	0	3	60	23	HER2pERp		10.1464750171116	0	10.4394250513347	0	LumB	LumB	Her2	-0.391507322929172	0.392625210084034	0.00666314525810324	0.499051140456182	-0.472196878751501	526961	221259	1008155	256756	236411	78599	80268	150601
S000774.l.r.m2.c.lib.g.k2.a.t	TRUE	S000774	C008136	Q008129	2011	Negative	Negative	Positive	1	3	60	27	HER2pERn		10.135523613963	0	10.4284736481862	0	Her2	Her2	LumB	0.0555342136854742	0.681826650660264	-0.384842256902761	0.177100600240096	-0.403479471788715	487032	164681	999855	297548	286314	97150	69095	149758
S000775.l.r.m2.c.lib.g.k2.a.t	TRUE	S000775	C008119	Q008130	2011	Negative	Negative	Negative	0	3	60	27	TNBC		9.96303901437372	0	10.425735797399	0	Basal	Basal	Her2	0.732229531812725	0.225229291716687	-0.846774549819928	0.101022809123649	-0.317161104441777	510234	160410	1109923	310921	291840	106357	70172	97709
S000776.l.r.m2.c.lib.g.k2.a.t	TRUE	S000776	C008134	Q008126	2011	Positive	Positive	Negative	0	1	60	13	ERpHER2n	ERpHER2nLNn_Endo_50	9.96851471594798	0	10.4284736481862	0	LumA	LumA	Normal	-0.560524369747899	-0.339023289315726	0.869381032412965	-0.231911644657863	0.439026170468187	569935	224622	794248	130049	133316	88132	87648	161647
S000777.l.r.m2.c.lib.g.k2.a.t	TRUE	S000777	C008132	Q008122	2011	Negative	Negative	Negative	0	3	55	28	TNBC		10.1930184804928	0	10.4010951403149	0	Basal	Basal	Normal	0.792930612244898	-0.0899025210084034	-0.612155582232893	-0.311952941176471	0.0956436974789916	465329	130119	970501	329530	326083	141405	66182	91556
S000779.l.r.m2.c.lib.g.k2.a.t	TRUE	S000779	C008127	Q008115	2011	Negative	Negative	Negative	0	3	40	13	TNBC		2.0041067761807	1	2.24503764544832	1	Basal	Basal	Normal	0.825417527010804	-0.0547956782713085	-0.612161344537815	-0.297396398559424	0.110648739495798	488219	158223	919750	316844	303836	139441	86380	92693
S000780.l.r.m2.c.lib.g.k2.a.t	TRUE	S000780	C008129	Q008132	2011	Positive	Positive	Negative	1	3	65	33	ERpHER2n	ERpHER2nLNp_Endo_50	7.2498288843258	0	10.466803559206	0	LumB	LumB	LumA	-0.583025210084034	0.222745738295318	0.257577911164466	0.419220168067227	-0.332034573829532	518799	199740	1036202	224187	216930	60708	83385	164261
S000781.l.r.m2.c.lib.g.k2.a.t	TRUE	S000781	C008144	Q008180	2011	Positive	Positive	Positive	0	2	70	9	HER2pERp		7.36755646817248	0	10.4284736481862	0	LumB	LumB	Her2	-0.310096518607443	0.435391116446579	0.000411044417767102	0.455912605042017	-0.529517406962785	589510	175453	713107	241552	237924	43241	76425	151920
S000783.l.r.m2.c.lib.g.k2.a.t	TRUE	S000783	C008145	Q008161	2011	Positive	Positive	Negative	0	2	55	16	ERpHER2n	ERpHER2nLNn_Endo_50	9.96851471594798	0	10.4832306639288	0	LumA	LumA	Normal	-0.218436494597839	-0.137880432172869	0.258660264105642	-0.231287394957983	0.129787274909964	597826	191888	765147	201298	202406	93152	90158	152239
S000784.l.r.m2.c.lib.g.k2.a.t	TRUE	S000784	C008135	Q008119	2011	Positive	Positive	Positive	0	3	50	22	HER2pERp		10.1245722108145	0	10.4175222450376	0	LumB	LumB	LumA	-0.601780552220888	0.184926770708283	0.296493637454982	0.324429291716687	-0.272492677070828	552750	193655	889679	254952	240158	95286	84384	162903
S000785.l.r.m2.c.lib.g.k2.a.t	TRUE	S000785	C008120	Q008152	2011	Positive	Positive	Negative	1	3	90	22	ERpHER2n	ERpHER2nLNp_Endo_50	6.83093771389459	0	6.83093771389459	1	LumB	LumB	LumA	-0.531458343337335	0.157172629051621	0.242889795918367	0.391856902761104	-0.361203361344538	544581	113968	859242	243062	239834	63182	73432	160398
S000786.l.r.m2.c.lib.g.k2.a.t	TRUE	S000786	C008125	Q008147	2011	Negative	Negative	Negative	0	3	80	19	TNBC		2.26694045174538	0	10.0917180013689	1	Her2	Her2	LumB	0.209114045618247	0.526658343337335	-0.583128931572629	0.317016086434574	-0.448133493397359	471837	166597	1168041	291589	265577	78502	69494	114176
S000788.l.r.m2.c.lib.g.k2.a.t	TRUE	S000788	C008122	Q008142	2011	Positive	Positive	Negative	1	2	75	25	ERpHER2n	ERpHER2nLNp_Endo_50	10.0287474332649	0	10.4065708418891	0	LumA	LumA	Normal	-0.104651140456182	-0.392370708283313	0.343876110444178	-0.28898631452581	0.312883553421369	550814	234737	1012138	224507	204452	126483	71714	142501
S000789.l.r.m2.c.lib.g.k2.a.t	TRUE	S000789	C008118	Q008150	2011	Positive	Negative	Negative	0	2	85	70	ERpHER2n	ERpHER2nLNn_Endo_50	5.24024640657084	0	8.52292950034223	1	LumA	LumA	LumB	-0.713544297719088	-0.0724830732292917	0.55064393757503	0.340763505402161	-0.0567289315726291	395223	237032	659544	178932	177941	54085	90712	163585
S000792.l.r.lib.g.k2.a.t	TRUE	S000792	C008106	Q008149	2011	Positive	Positive	Positive	0	3	85	22	HER2pERp		3.22245037645448	1	3.709787816564	1	Her2	Her2	LumB	-0.136596398559424	0.631935654261705	-0.348142136854742	0.362005282112845	-0.482407683073229	584414	207051	1097743	246060	227841	73239	87016	147050
S000793.l.r.m.c.lib.g.k2.a.t	TRUE	S000793	C008104	Q008123	2011	Negative	Negative	Positive	NA	3	55	25	HER2pERn		3.46064339493498	1	3.92607802874743	1	Her2	Her2	LumB	-0.0179620648259304	0.518081152460984	-0.26854549819928	0.0556744297719088	-0.174991596638655	557939	206760	1012620	243962	214399	73686	88688	131132
S000794.l.r.m.c.lib.g.k2.a.t	TRUE	S000794	C008112	Q008135	2011	Positive	Positive	Negative	0	2	70	12	ERpHER2n	ERpHER2nLNn_Endo_50	5.19096509240246	0	9.24024640657084	0	LumA	LumA	Normal	-0.372589675870348	-0.378003361344538	0.696557022809124	-0.234084033613445	0.478370228091236	550569	132638	728186	187774	188276	116122	69526	163259
S000795.l.r.m.c.lib.g.k2.a.t	TRUE	S000795	C008116	Q008134	2011	Positive	Negative	Positive	1	2	65	30	HER2pERp		1.53319644079398	1	1.57700205338809	1	Her2	Her2	LumB	-0.164464825930372	0.729944777911164	-0.254270348139256	0.382576710684274	-0.497245618247299	571797	199377	848193	266918	252046	48894	87299	142227
S000796.l.r.m2.c.lib.g.k2.a.t	TRUE	S000796	C008109	Q008136	2011	Positive	Positive	Negative	0	2	70	23	ERpHER2n	ERpHER2nLNn_Endo_50	9.88637919233402	0	10.4010951403149	0	LumA	LumA	LumB	-0.592137334933974	0.0945066026410564	0.407173109243698	0.394953181272509	-0.334675630252101	522607	135419	723511	216941	217175	51204	82204	162318
S000797.l.r.m2.c.lib.g.k2.a.t	TRUE	S000797	C008115	Q008151	2011	Positive	Positive	Negative	1	3	90	30	ERpHER2n	ERpHER2nLNp_Endo_50	4.71184120465435	1	4.82409308692676	1	LumB	LumB	Her2	-0.509369507803121	0.248002881152461	0.130125330132053	0.506961824729892	-0.47703337334934	540395	199216	855833	245578	235832	47150	85463	162286
S000798.l.r.m.c.lib.g.k2.a.t	TRUE	S000798	C008114	Q008124	2011	Positive	Positive	Negative	0	1	60	8	ERpHER2n	ERpHER2nLNn_None_50	1.16906228610541	0	10.4202600958248	0	LumA	LumA	Normal	-0.502634333733493	-0.451096278511404	0.798167587034814	-0.206935894357743	0.44134549819928	545074	210657	714031	173630	174118	114628	85524	162201
S000800.l.r.m3.c.lib.g.k2.a.t	TRUE	S000800	C008098	Q008090	2011	Negative	Negative	Negative	0	3	55	14	TNBC		9.94661190965092	0	10.3846680355921	0	Basal	Basal	Normal	0.787054981992797	-0.0964081632653062	-0.539810804321729	-0.339748379351741	0.112308283313325	545468	118568	975937	282873	260002	148634	68695	91366
S000801.l.r.m.c.lib.g.k2.a.t	TRUE	S000801	C008094	Q008111	2011	Positive	Positive	Negative	0	2	85	32	ERpHER2n	ERpHER2nLNn_Endo_50	4.54757015742642	0	4.54757015742642	1	LumA	LumA	Normal	-0.56077118847539	-0.175374789915966	0.503486194477791	-0.0046828331332533	0.0640048019207683	575946	149395	830934	187193	178067	83211	79106	152068
S000802.l.r.m.c.lib.g.k2.a.t	TRUE	S000802	C008095	Q008112	2011	Negative	Negative	Negative	0	3	90	25	TNBC		2.23682409308693	0	2.23682409308693	1	Basal	Basal	Normal	0.756223769507803	-0.108668427370948	-0.616062424969988	-0.200285234093637	0.0330881152460984	483888	123757	918952	310080	286214	120593	71756	92136
S000803.l.r.m.c.lib.g.k2.a.t	TRUE	S000803	C008097	Q008088	2011	Positive	Positive	Negative	0	3	50	15	ERpHER2n		10.1300479123888	0	10.4229979466119	0	Normal	Normal	LumA	-0.0859726290516207	-0.350506602641056	0.191599519807923	-0.157375270108043	0.201052581032413	574950	197008	865925	257723	224769	112922	72822	153223
S000804.l.r.m.c.lib.g.k2.a.t	TRUE	S000804	C008088	Q008108	2011	Positive	Negative	Negative	1	2	75	55	ERpHER2n	ERpHER2nLNp_Endo_50	10.0917180013689	0	10.17659137577	0	LumA	LumA	Normal	-0.37253781512605	-0.539192316926771	0.619295078031213	-0.165274429771909	0.437647058823529	573946	284133	846158	171413	168561	110089	93892	155819
S000805.l.r.m.c.lib.g.k2.a.t	TRUE	S000805	C008078	Q008103	2011	Positive	Positive	Negative	1	1	70	8	ERpHER2n	ERpHER2nLNp_Endo_50	9.93839835728953	0	10.4010951403149	0	LumA	LumA	LumB	-0.691235534213685	0.0498621848739496	0.434105162064826	0.405889075630252	-0.305411764705882	561102	169014	936975	196293	195775	49743	88311	165688
S000807.l.r.m.c.lib.g.k2.a.t	TRUE	S000807	C008079	Q008098	2011	Positive	Positive	Positive	0	3	60	15	HER2pERp		10.17659137577	0	10.3901437371663	0	LumB	LumB	Her2	-0.450329891956783	0.193534693877551	0.10958943577431	0.628891236494598	-0.453547178871549	551930	150028	906559	247741	231865	48979	75301	157468
S000808.l.r.m.c.lib.g.k2.a.t	TRUE	S000808	C008084	Q008109	2011	Positive	Positive	Negative	0	1	80	9	ERpHER2n	ERpHER2nLNn_Endo_50	6.85557837097878	0	10.403832991102	0	LumA	LumA	Normal	-0.443452581032413	-0.48462424969988	0.651348859543817	0.0197983193277311	0.32859543817527	503579	165851	650435	196588	189882	108946	71375	161378
S000809.l.r.m.c.lib.g.k2.a.t	TRUE	S000809	C008087	Q008106	2011	Positive	Positive	Negative	0	1	75	12	ERpHER2n	ERpHER2nLNn_Endo_50	9.89185489390828	0	10.4065708418891	0	LumA	LumA	Normal	-0.407021368547419	-0.487468907563025	0.762659303721489	-0.298435534213685	0.475671548619448	560229	253115	803217	178868	174107	114655	93768	155706
S000811.l.r.m.c.lib.g.k2.a.t	TRUE	S000811	C008091	Q008097	2011	Positive	Positive	Negative	0	2	60	13	ERpHER2n	ERpHER2nLNn_Endo_50	9.99041752224504	0	10.3874058863792	0	LumA	LumA	LumB	-0.454361584633854	-0.318367346938776	0.442373109243697	0.110988715486194	-0.0265258103241297	568202	260035	843042	201426	199553	59530	94502	157358
S000812.l.r.m.c.lib.g.k2.a.t	TRUE	S000812	C008082	Q008110	2011	Positive	Positive	Negative	0	2	85	13	ERpHER2n	ERpHER2nLNn_Endo_50	7.26351813826146	0	7.2662559890486	1	Normal	Normal	LumA	-0.189540456182473	-0.590999279711885	0.694036974789916	-0.544042256902761	0.787518847539016	501583	285952	826525	111315	117749	135307	95562	142897
S000813.l.r.m.c.lib.g.k2.a.t	TRUE	S000813	C008083	Q008094	2011	Positive	Positive	Negative	0	1	60	14	ERpHER2n	ERpHER2nLNn_None_50	10.113620807666	0	10.4065708418891	0	LumA	LumA	Normal	-0.558476830732293	-0.387742617046819	0.687250900360144	0.0255740696278511	0.233184153661465	547403	193051	700630	209160	206210	96414	84473	165253
S000814.l.r.m.c.lib.g.k2.a.t	TRUE	S000814	C008075	Q008105	2011	Negative	Negative	Negative	0	3	70	9	TNBC		5.51403148528405	0	5.51403148528405	1	Basal	Basal	Normal	0.722728451380552	-0.107678271308523	-0.553099639855942	-0.259198079231693	0.111632172869148	499820	247102	654660	259201	257686	126947	93369	90697
S000821.l.r.m.c.lib.g.k2.a.t	TRUE	S000821	C008064	Q008068	2011	Positive	Positive	Negative	0	3	65	22	ERpHER2n	ERpHER2nLNn_Endo_50	9.92197125256673	0	10.3819301848049	0	Normal	Normal	LumA	-0.0439481392557023	-0.408421608643457	0.15510300120048	-0.0184509003601441	0.263431452581032	528637	190875	1021052	229198	210653	122370	81647	152324
S000822.l.r.m.c.lib.g.k2.a.t	TRUE	S000822	C008066	Q008084	2011	Positive	Positive	Negative	0	1	85	2	ERpHER2n	ERpHER2nLNn_Endo_50	5.6290212183436	0	10.4366872005476	0	LumA	LumA	LumB	-0.606629531812725	-0.18179399759904	0.497620168067227	0.337207202881152	-0.131938535414166	464517	172192	654340	180255	181480	62755	65117	159564
S000823.l.r.m.c.lib.g.k2.a.t	TRUE	S000823	C008069	Q008077	2011	Positive	Positive	Negative	0	3	75	45	ERpHER2n	ERpHER2nLNn_Endo_50	9.84804928131417	0	10.362765229295	0	LumB	LumB	Her2	-0.270888835534214	0.089041056422569	-0.088181512605042	0.573727731092437	-0.539804081632653	521115	114632	676389	293193	280498	47592	65145	157220
S000824.l.r.m.c.lib.g.k2.a.t	TRUE	S000824	C008111	Q008143	2011	Positive	Positive	Positive	1	2	75	13	HER2pERp		10.1492128678987	0	10.4421629021218	0	Her2	Her2	LumB	-0.221977430972389	0.495568787515006	0.054334693877551	0.163568787515006	-0.092853781512605	533923	172539	1067251	247393	223106	106023	68155	152051
S000825.l.r.m.c.lib.g.k2.a.t	TRUE	S000825	C008100	Q008100	2011	Positive	Positive	Negative	0	2	65	15	ERpHER2n	ERpHER2nLNn_Endo_50	5.23750855578371	0	10.4284736481862	0	LumA	LumA	Normal	-0.258498919567827	-0.249579831932773	0.600702040816326	-0.384090276110444	0.492862424969988	596503	221339	818515	202648	178550	121947	75971	155015
S000826.l.r.m.c.lib.g.k2.a.t	TRUE	S000826	C008070	Q008082	2011	Positive	Positive	Negative	0	1	80	14	ERpHER2n	ERpHER2nLNn_Endo_50	9.89185489390828	0	9.97672826830938	1	LumA	LumA	LumB	-0.603903961584634	-0.211918367346939	0.519010804321729	0.273776710684274	-0.0954189675870348	554594	233947	852831	193105	189004	69974	89395	158972
S000828.l.r.m.c.lib.g.k2.a.t	TRUE	S000828	C008060	Q008080	2011	Positive	Positive	Negative	0	2	80	45	ERpHER2n	ERpHER2nLNn_Endo_50	9.81245722108145	0	10.3271731690623	0	LumA	LumA	Normal	-0.369448259303722	-0.212436014405762	0.455703241296519	-0.0513210084033613	0.0965771908763506	574487	202461	975938	222458	210160	95551	77526	149620
S000829.l.r.m.c.lib.g.k2.a.t	TRUE	S000829	C008061	Q008074	2011	Positive	Positive	Negative	0	1	70	13	ERpHER2n	ERpHER2nLNn_Endo_50	9.81519507186858	0	10.3299110198494	0	LumA	LumA	Normal	-0.570170468187275	-0.387935654261705	0.684512845138055	0.00765138055222088	0.184190156062425	517033	192401	786243	204551	200815	114735	90249	164740
S000830.l.r.m2.c.lib.g.k2.a.t	TRUE	S000830	C008063	Q008078	2011	Positive	Positive	Negative	0	3	75	12	ERpHER2n	ERpHER2nLNn_Endo_50	3.54004106776181	0	3.54004106776181	1	LumB	LumB	LumA	-0.489177430972389	-0.11050756302521	0.272697238895558	0.288090276110444	-0.232499399759904	510382	151426	806528	206552	198884	64202	77567	164393
S000831.l.r.m.c.lib.g.k2.a.t	TRUE	S000831	C008062	Q008060	2011	Positive	Positive	Positive	0	2	40	10	HER2pERp		10.0588637919233	0	10.3518138261465	0	Her2	Her2	LumA	-0.347943337334934	0.395514045618247	0.116697238895558	0.103506362545018	-0.0556753901560624	566286	229306	1069805	218524	205758	81257	93708	156108
S000832.l.r.m.c.lib.g.k2.a.t	TRUE	S000832	C008058	Q008076	2011	Positive	Positive	Positive	0	3	70	25	HER2pERp		10.0698151950719	0	10.362765229295	0	LumB	LumB	Her2	-0.166666026410564	0.358677551020408	-0.227158703481392	0.630871548619448	-0.632112364945978	407926	125856	640271	325169	324107	76630	68190	160558
S000835.l.r.m.c.lib.g.k2.a.t	TRUE	S000835	C008056	Q008064	2011	Positive	Positive	Negative	0	2	60	17	ERpHER2n	ERpHER2nLNn_Endo_50	9.91101984941821	0	10.3709787816564	0	LumA	LumA	Normal	-0.536594477791116	-0.411810804321729	0.895010804321729	-0.222747659063625	0.478940696278511	538722	186890	749503	122415	133307	105264	71606	157492
S000836.l.r.m.c.lib.g.k2.a.t	TRUE	S000836	C008055	Q008083	2011	Positive	Positive	Negative	1	2	85	25	ERpHER2n	ERpHER2nLNp_Endo_50	7.62765229295003	0	7.62765229295003	1	LumA	LumA	LumB	-0.716920048019208	0.00867611044417767	0.475077070828331	0.438311644657863	-0.248736614645858	558347	187046	942871	191786	188379	44333	91685	164379
S000838.l.r.lib.g.k2.a.t	TRUE	S000838	C008053	Q008071	2011	Negative	Negative	Negative	1	3	65	16	TNBC		5.1170431211499	0	10.3436002737851	0	LumA	LumA	Normal	-0.171152941176471	-0.586140696278511	0.71606818727491	-0.580382232893157	0.705126530612245	479743	182782	791368	152893	153258	150032	73348	154186
S000843.l.r.m.c.lib.g.k2.a.t	TRUE	S000843	C008047	Q008061	2011	Positive	Positive	Negative	0	1	50	10	ERpHER2n		5.31690622861054	0	10.3791923340178	0	LumA	LumA	Normal	-0.270689075630252	-0.549709483793517	0.774147418967587	-0.493510684273709	0.671781032412965	569018	288476	774269	124583	128065	126555	92714	152039
S000844.l.r.lib.g.k2.a.t	TRUE	S000844	C008046	Q008073	2011	Positive	Positive	Negative	0	1	70	25	ERpHER2n	ERpHER2nLNn_Endo_50	9.88637919233402	0	10.4010951403149	0	LumA	LumA	Normal	-0.394035054021609	-0.488718367346939	0.788899879951981	-0.362171428571429	0.597835294117647	536068	168322	701129	173107	166266	131032	76284	161992
S000845.l.r.m.c.lib.g.k2.a.t	TRUE	S000845	C008057	Q008070	2011	Positive	Positive	Negative	0	2	65	12	ERpHER2n	ERpHER2nLNn_Endo_50	9.8507871321013	0	10.3655030800821	0	LumA	LumA	Normal	-0.262856182472989	-0.608277551020408	0.656899879951981	-0.294431692677071	0.522886914765906	582221	271155	910683	154884	161571	111976	92358	139807
S000847.l.r.m.c.lib.g.k2.a.t	TRUE	S000847	C008042	Q008044	2011	Positive	Positive	Negative	0	1	50	14	ERpHER2n		9.50855578370979	0	10.3299110198494	0	LumA	LumA	Normal	-0.392164225690276	-0.296569507803121	0.58397118847539	-0.220988235294118	0.413080432172869	582657	223179	731765	215155	203207	113869	88893	162927
S000848.l.r.m.c.lib.g.k2.a.t	TRUE	S000848	C008041	Q008054	2011	Positive	Positive	Negative	0	3	80	13	ERpHER2n	ERpHER2nLNn_Endo_50	9.80971937029432	0	10.3244353182752	0	LumB	LumB	Her2	-0.142139735894358	0.0957915966386554	-0.296720288115246	0.373780552220888	-0.514829291716687	505915	202213	855746	293057	287781	64746	84808	156953
S000850.l.r.m2.c.lib.g.k2.a.t	TRUE	S000850	C008043	Q008049	2011	Positive	Positive	Negative	1	2	60	40	ERpHER2n	ERpHER2nLNp_ChemoEndo_50	10.1464750171116	0	10.4394250513347	0	LumA	LumA	Normal	-0.291910684273709	-0.585163025210084	0.746741896758703	-0.442463385354142	0.682520048019208	568630	262173	939024	129521	132519	116554	74367	149240
S000852.l.r.m.c.lib.g.k2.a.t	TRUE	S000852	C008035	Q008052	2011	Positive	Positive	Negative	0	2	75	12	ERpHER2n	ERpHER2nLNn_Endo_50	5.16358658453114	0	5.16358658453114	1	LumB	LumB	LumA	-0.387678271308523	-0.185800720288115	0.181490516206483	0.421179351740696	-0.241944777911165	388344	173449	967823	231106	224156	42674	65307	152079
S000853.l.r.m.c.lib.g.k2.a.t	TRUE	S000853	C008034	Q008056	2011	Positive	Positive	Negative	0	2	80	16	ERpHER2n	ERpHER2nLNn_Endo_50	1.18822724161533	0	4.55304585900068	1	LumA	LumA	Normal	-0.384691476590636	-0.531740696278511	0.789465546218487	-0.305065066026411	0.582067707082833	516540	255977	974242	157269	166486	106920	80964	164769
S000855.l.r.m.c.lib.g.k2.a.t	TRUE	S000855	C008030	Q008058	2011	Positive	Positive	Negative	1	1	80	12	ERpHER2n	ERpHER2nLNp_Endo_50	NA	NA	10.3709787816564	0	LumA	LumA	Normal	-0.408684753901561	-0.514390396158463	0.837913085234094	-0.324038415366146	0.550497959183674	585588	221748	840865	153346	155423	108437	83816	157495
S000857.l.r.m.c.lib.g.k2.a.t	TRUE	S000857	C008031	Q008050	2011	Positive	Positive	Negative	0	2	60	18	ERpHER2n	ERpHER2nLNn_Endo_50	9.89185489390828	0	10.3518138261465	0	LumA	LumA	Normal	-0.24332581032413	-0.466310684273709	0.659317166866747	-0.364483073229292	0.449330132052821	584661	201903	776323	185711	188126	134860	76982	157809
S000858.l.r.m.c.lib.g.k2.a.t	TRUE	S000858	C008036	Q008047	2011	Positive	Negative	Positive	1	2	55	20	HER2pERp		4.87063655030801	0	10.2751540041068	0	LumB	LumB	Her2	-0.360184393757503	0.397245618247299	0.0880124849939976	0.442364465786315	-0.273698919567827	572666	172175	1027601	218981	214310	80008	76876	151543
S000859.l.r.m.c.lib.g.k2.a.t	TRUE	S000859	C008029	Q008033	2011	Positive	Positive	Negative	0	1	55	8	ERpHER2n	ERpHER2nLNn_Endo_50	9.80971937029432	0	10.4065708418891	0	LumA	LumA	Normal	-0.292072989195678	-0.601634573829532	0.715595678271308	-0.350652581032413	0.631021368547419	568720	269995	756878	179593	176598	118620	74854	158470
S000860.l.r.m2.c.lib.g.k2.a.t	TRUE	S000860	C008028	Q008040	2011	Negative	Negative	Negative	0	2	85	14	TNBC		1.05133470225873	0	10.2286105407255	0	LumB	LumB	LumA	-0.375014645858343	-0.0731639855942377	0.0728845138055222	0.533089075630252	-0.462699639855942	480312	160542	634784	291475	280971	57546	74043	164861
S000861.l.r.m.c.lib.g.k2.a.t	TRUE	S000861	C008026	Q008037	2011	Negative	Negative	Positive	1	2	70	30	HER2pERn		NA	NA	1.19644079397673	1	Her2	Her2	Basal	0.103710924369748	0.615932773109244	-0.334429771908763	0.0455020408163265	-0.289073709483794	517104	176387	908775	290187	281133	100407	72077	139472
S000862.l.r.m.c.lib.g.k2.a.t	TRUE	S000862	C008027	Q008036	2011	Negative	Negative	Negative	1	3	70	12	TNBC		10.0561259411362	0	10.3490759753593	0	Basal	Basal	Normal	0.736597358943577	-0.0721027611044418	-0.592460984393757	-0.188956542617047	0.00220600240096039	535696	166464	1023984	315829	304625	129320	76286	81224
S000866.l.r.m.c.lib.g.k2.a.t	TRUE	S000866	C008021	Q008042	2011	Positive	Positive	Negative	1	3	85	17	ERpHER2n	ERpHER2nLNp_Endo_50	10.009582477755	0	10.3025325119781	0	LumB	LumB	LumA	-0.539623529411765	-0.104942136854742	0.333168787515006	0.456884513805522	-0.268995918367347	494943	137644	862126	208452	201931	43931	72264	154940
S000867.l.r.m.c.lib.g.k2.a.t	TRUE	S000867	C008025	Q008035	2011	Positive	Positive	Negative	0	3	60	13	ERpHER2n	ERpHER2nLNn_Endo_50	9.90280629705681	0	10.362765229295	0	LumB	LumB	LumA	-0.543985594237695	-0.162004321728691	0.306333733493397	0.383144297719088	-0.216585834333733	468525	206995	622368	274313	269541	98090	83526	164754
S000868.l.r.m.c.lib.g.k2.a.t	TRUE	S000868	C008024	Q008032	2011	Negative	Negative	Negative	0	3	35	32	TNBC		10.135523613963	0	10.3436002737851	0	Basal	Basal	Normal	0.7911606242497	-0.166375030012005	-0.583979831932773	-0.234715966386555	0.116141176470588	532939	168444	1106169	309807	305431	141095	69722	88962
S000869.l.r.m.c.lib.g.k2.a.t	TRUE	S000869	C008023	Q008039	2011	Positive	Positive	Negative	0	2	80	26	ERpHER2n	ERpHER2nLNn_Endo_50	6.72416153319644	0	6.72416153319644	1	LumA	LumA	LumB	-0.540389915966387	0.0352240096038415	0.370548859543817	0.279294117647059	0.0800268907563025	486210	180371	785553	240198	232757	97269	71930	164417
S000871.l.r.m.c.lib.g.k2.a.t	TRUE	S000871	C008022	Q008041	2011	Positive	Positive	Negative	0	3	85	25	ERpHER2n	ERpHER2nLNn_Endo_50	1.6290212183436	1	3.65503080082136	1	LumB	LumB	Her2	-0.445851620648259	0.288294837935174	0.0346112845138055	0.501703721488595	-0.477435774309724	543417	168563	776379	275655	278760	69268	73310	160971
S000872.l.r.m.c.lib.g.k2.a.t	TRUE	S000872	C008020	Q008038	2011	Positive	Positive	Negative	0	1	80	11	ERpHER2n	ERpHER2nLNn_None_50	3.1813826146475	0	9.12525667351129	1	LumA	LumA	LumB	-0.563322929171669	-0.047758943577431	0.441174549819928	0.279298919567827	-0.120020168067227	572167	193483	714461	199713	198922	51030	83861	149895
S000873.l.r.m.c.lib.g.k2.a.t	TRUE	S000873	C008008	Q008022	2011	Positive	Negative	Negative	1	3	70	30	ERpHER2n	ERpHER2nLNp_ChemoEndo_50	9.94113620807666	0	10.2751540041068	0	LumA	LumA	LumB	-0.406146458583433	-0.243563025210084	0.372402400960384	0.25429243697479	-0.0223126050420168	442060	202260	966580	204421	202342	86859	73556	165531
S000874.l.r.m.c.lib.g.k2.a.t	TRUE	S000874	C008014	Q008020	2011	Positive	Negative	Positive	0	2	65	17	HER2pERp		6.43668720054757	0	10.425735797399	0	LumA	LumA	Normal	-0.369842977190876	-0.282563265306123	0.579598559423769	-0.106130132052821	0.364060504201681	575731	260376	790599	215215	204703	118121	86837	157816
S000875.l.r.m.c.lib.g.k2.a.t	TRUE	S000875	C008016	Q008016	2011	Positive	Positive	Negative	0	1	50	38	ERpHER2n		10.0588637919233	0	10.3518138261465	0	Normal	Normal	LumA	-0.157136134453781	-0.365609603841537	0.559870348139256	-0.420673229291717	0.574805282112845	554248	201415	865213	194798	192463	127716	77174	158992
S000876.l.r.m.c.lib.g.k2.a.t	TRUE	S000876	C008015	Q008013	2011	Positive	Positive	Positive	0	2	35	12	HER2pERp		9.58521560574949	0	10.2915811088296	0	LumA	LumA	LumB	-0.637283073229292	-0.0429214885954382	0.618879231692677	0.0828581032412965	0.0252436974789916	575494	275403	777368	152113	145332	51375	89698	150219
S000879.l.r.m.c.lib.g.k2.a.t	TRUE	S000879	C008007	Q008026	2011	Positive	Positive	Negative	1	2	75	42	ERpHER2n	ERpHER2nLNp_Endo_50	9.9356605065024	0	10.3134839151266	0	LumA	LumA	Normal	-0.480058583433373	-0.379260504201681	0.745984153661465	-0.124667466986795	0.300282352941177	595706	173066	774015	154619	160551	91256	87221	155878
S000880.l.r.m.c.lib.g.k2.a.t	TRUE	S000880	C008000	Q008031	2011	Positive	Positive	Negative	1	3	90	11	ERpHER2n	ERpHER2nLNp_Endo_50	5.1772758384668	0	10.2888432580424	0	LumB	LumB	Her2	-0.0602516206482593	0.203308523409364	-0.31706218487395	0.568809603841537	-0.644779831932773	574697	201910	754669	289192	259387	53147	75916	161667
S000882.l.r.m.c.lib.g.k2.a.t	TRUE	S000882	C008002	Q008015	2011	Positive	Positive	Negative	0	1	50	14	ERpHER2n		6.19028062970568	0	10.3244353182752	0	LumB	LumB	LumA	-0.558920528211285	0.141892917166867	0.170618967587035	0.393625930372149	-0.312388955582233	570129	159197	782388	228909	215329	63260	86673	162380
S000883.l.r.m2.c.lib.g.k2.a.t	TRUE	S000883	C008013	Q008014	2011	Positive	Positive	Negative	0	2	50	16	ERpHER2n		3.19507186858316	0	10.3436002737851	0	LumA	LumA	Normal	-0.259740696278511	-0.355870348139256	0.361047779111645	-0.00456662665066027	0.192422569027611	531734	233939	812913	247308	242649	120758	78716	161688
S000886.l.r.m.c.lib.g2.k2.a.t	TRUE	S000886	C008005	Q008021	2011	Positive	Positive	Negative	0	2	70	12	ERpHER2n	ERpHER2nLNn_None_50	5.92197125256673	0	7.17590691307324	1	LumA	LumA	Normal	-0.419592797118848	-0.365541416566627	0.743321008403361	-0.255781992797119	0.517974549819928	546739	220046	713155	184496	170365	110462	88801	157198
S000888.l.r.m.c.lib.g.k2.a.t	TRUE	S000888	C008010	Q008029	2011	Positive	Negative	Negative	1	2	80	25	ERpHER2n	ERpHER2nLNp_Endo_50	6.93771389459274	0	6.93771389459274	1	LumA	LumA	Normal	-0.291647539015606	-0.156748139255702	0.455155822328932	-0.116200720288115	0.30958175270108	597660	205542	749254	186745	172340	89709	82620	150606
S000889.l.r.m.c.lib.g.k2.a.t	TRUE	S000889	C008009	Q008028	2011	Positive	Positive	Negative	0	2	80	10	ERpHER2n	ERpHER2nLNn_None_50	10.0561259411362	0	10.3490759753593	0	LumB	LumB	LumA	-0.32096518607443	-0.050828331332533	-0.00412292917166867	0.468714525810324	-0.367139495798319	363188	137836	771154	227504	220197	43372	89006	158725
S000890.l.r.m.c.lib.g.k2.a.t	TRUE	S000890	C007994	Q008003	2011	Positive	Positive	Negative	0	2	70	11	ERpHER2n	ERpHER2nLNn_Endo_50	9.79329226557153	0	10.2861054072553	0	LumA	LumA	Normal	-0.63543337334934	-0.120934453781513	0.789616326530612	-0.148824969987995	0.299344057623049	576233	229008	889065	168358	162272	74115	88102	157144
S000891.l.r.m.c.lib.g.k2.a.t	TRUE	S000891	C007996	Q007995	2011	Positive	Positive	Negative	1	2	55	10	ERpHER2n	ERpHER2nLNp_Endo_50	5.12251882272416	0	10.2943189596167	0	LumA	LumA	Normal	-0.552759663865546	-0.329648019207683	0.739502521008403	-0.14530612244898	0.324751020408163	594384	213406	736085	191469	191914	98234	85099	159012
S000892.l.r.m.c.lib.g.k2.a.t	TRUE	S000892	C007995	Q007991	2011	Negative	Negative	Negative	0	2	40	16	TNBC		8.39972621492129	0	10.2532511978097	0	Normal	Normal	LumA	-0.0234352941176471	-0.612248739495798	0.58157118847539	-0.585752701080432	0.777086194477791	468333	289710	825582	136767	137824	144708	86107	128690
S000893.l.r.m.c.lib.g.k2.a.t	TRUE	S000893	C007997	Q008006	2011	Positive	Positive	Negative	0	3	80	40	ERpHER2n	ERpHER2nLNn_Endo_50	4.17248459958932	0	4.17248459958932	1	LumB	LumB	Her2	-0.0911798319327732	0.205075630252101	-0.24006818727491	0.413860264105642	-0.467707082833133	362851	131321	980048	305875	293179	53670	73756	154810
S000894.l.r.m.c.lib.g.k2.a.t	TRUE	S000894	C007998	Q008008	2011	Positive	Negative	Negative	0	2	80	45	ERpHER2n	ERpHER2nLNn_Endo_50	6.22861054072553	0	6.22861054072553	1	LumB	LumB	Her2	-0.446521968787515	0.378776470588235	0.077662424969988	0.595187515006002	-0.504440816326531	519204	160607	823990	247880	232756	62645	77596	158630
S000895.l.r.m.c.lib.g.k2.a.t	TRUE	S000895	C007986	Q008005	2011	Positive	Negative	Negative	0	1	75	18	ERpHER2n	ERpHER2nLNn_Endo_50	8.92813141683778	0	8.92813141683778	1	LumA	LumA	LumB	-0.421828571428571	-0.00590540216086435	0.309910204081633	0.237387755102041	-3.36134453781474e-05	537386	263933	750446	186952	181326	52616	92752	149160
S000898.l.r.m.c.lib.g.k2.a.t	TRUE	S000898	C007982	Q007994	2011	Positive	Positive	Negative	1	3	50	90	ERpHER2n		10.0342231348392	0	10.3271731690623	0	LumB	LumB	LumA	-0.41469387755102	-0.127856902761104	0.193970708283313	0.350569027611044	-0.178157022809124	378595	237460	632663	271236	275000	54022	84115	145046
S000899.l.r.m.c.lib.g.k2.a.t	TRUE	S000899	C007975	Q007992	2011	Positive	Positive	Negative	1	3	45	14	ERpHER2n		9.97125256673511	0	10.2642026009582	0	LumA	LumA	Normal	-0.220678991596639	-0.25353181272509	0.515510204081633	-0.35448643457383	0.377458823529412	600528	204114	785739	194659	186128	107829	87821	154447
S000900.l.r.m.c.lib.g.k2.a.t	TRUE	S000900	C007974	Q008010	2011	Positive	Positive	Negative	0	2	85	45	ERpHER2n	ERpHER2nLNn_Endo_50	6.39835728952772	0	6.39835728952772	1	LumB	LumB	Her2	-0.284412965186074	0.183153901560624	-0.110960864345738	0.554909963985594	-0.465355102040816	547400	137947	881146	226095	230118	53575	75103	153203
S000901.l.r.m.c.lib.g.k2.a.t	TRUE	S000901	C007976	Q008007	2011	Negative	Negative	Negative	1	3	80	35	TNBC		0.295687885010267	1	1.55783709787817	1	Basal	Basal	Normal	0.852160384153661	-0.0408768307322929	-0.648371668667467	-0.320427370948379	0.0866208883553421	486519	177485	726718	276340	258892	131782	74096	91426
S000902.l.r.m.c.lib.g.k2.a.t	TRUE	S000902	C007985	Q008001	2011	Negative	Negative	Negative	0	1	65	NA	TNBC		7.67967145790554	0	10.2642026009582	0	Normal	Normal	LumA	0.0346833133253301	-0.527811764705882	0.491633133253301	-0.635629291716687	0.814954141656663	496269	270871	774467	129177	130589	138016	90312	105286
S000903.l.r.m.c.lib.g.k2.a.t	TRUE	S000903	C007977	Q007999	2011	Positive	Positive	Negative	1	2	65	30	ERpHER2n	ERpHER2nLNp_Endo_50	8.32580424366872	0	10.2559890485969	0	LumA	LumA	LumB	-0.642078271308523	0.149586554621849	0.406959903961585	0.353858343337335	-0.254860984393757	594260	127729	684149	195036	186861	61528	85500	155198
S000906.l.r.m.c.lib.g.k2.a.t	TRUE	S000906	C007990	Q007993	2011	Positive	Positive	Negative	1	3	50	14	ERpHER2n		5.0403832991102	0	10.2532511978097	0	LumB	LumB	Her2	-0.12893637454982	-0.0406713085234094	-0.204755822328931	0.411549579831933	-0.312888355342137	528949	144079	982844	300697	293335	101180	78291	145650
S000907.l.r.m.c.lib.g.k2.a.t	TRUE	S000907	C007989	Q008004	2011	Positive	Positive	Negative	0	3	75	21	ERpHER2n	ERpHER2nLNn_Endo_50	NA	NA	10.2313483915127	0	Normal	Normal	LumA	-0.181534693877551	-0.0220984393757503	0.198002400960384	-0.0810084033613445	0.256346698679472	582309	167572	854966	213295	195823	102757	75347	137679
S000908.l.r.m.c.lib.g.k2.a.t	TRUE	S000908	C007981	Q007990	2011	Positive	Positive	Negative	1	2	25	18	ERpHER2n		5.57426420260096	0	10.2313483915127	0	LumA	LumA	LumB	-0.305539495798319	-0.141421368547419	0.307519807923169	0.14360144057623	0.0360480192076831	510218	179904	1040889	219925	198300	93998	80541	157243
S000909.l.r.m.c.lib.g.k2.a.t	TRUE	S000909	C007980	Q007998	2011	Positive	Positive	Negative	1	2	65	15	ERpHER2n		5.13347022587269	0	10.2094455852156	0	LumA	LumA	Normal	-0.203557262905162	-0.550133973589436	0.696467707082833	-0.470317406962785	0.602940696278511	549237	140741	658109	160595	158825	146693	78938	159664
S000910.l.r.m.c.lib.g.k2.a.t	TRUE	S000910	C007993	Q008011	2011	Positive	Negative	Negative	1	3	85	16	ERpHER2n	ERpHER2nLNp_Endo_50	9.67830253251198	0	9.67830253251198	1	Her2	Her2	LumB	0.0544480192076831	0.655245138055222	-0.426201200480192	0.324248739495798	-0.491317166866747	556370	175696	982490	284489	262872	64146	87070	145478
S000911.l.r.m.c.lib.g.k2.a.t	TRUE	S000911	C007991	Q007996	2011	Positive	Positive	Negative	0	2	55	15	ERpHER2n	ERpHER2nLNn_Endo_50	9.77138945927447	0	10.2861054072553	0	LumB	LumB	Her2	-0.477010324129652	0.16767731092437	0.0932292917166867	0.581677791116447	-0.535627370948379	548393	144101	740356	245013	236206	54340	78412	163246
S000912.l.r.m.c.lib.g.k2.a.t	TRUE	S000912	C007963	Q007984	2011	Positive	Positive	Negative	1	2	70	16	ERpHER2n	ERpHER2nLNp_Endo_50	9.94387405886379	0	10.2368240930869	0	LumA	LumA	Normal	-0.381007442977191	-0.536321728691477	0.754026410564226	-0.248372629051621	0.488474429771909	542722	223111	698860	188433	184892	123348	78914	160671
S000913.l.r.m.c.lib.g.k2.a.t	TRUE	S000913	C007952	Q007983	2011	Positive	Positive	Negative	0	2	65	14	ERpHER2n	ERpHER2nLNn_Endo_50	2.46680355920602	0	2.46680355920602	1	LumA	LumA	LumB	-0.634619927971188	-0.138387515006002	0.519927010804322	0.309459783913565	-0.166405762304922	574000	216649	876554	199389	195050	79504	83795	163403
S000914.l.r.m.c.lib.g.k2.a.t	TRUE	S000914	C007956	Q007975	2011	Positive	Positive	Negative	0	2	60	9	ERpHER2n	ERpHER2nLNn_Endo_50	5.54140999315537	0	10.2669404517454	0	LumA	LumA	LumB	-0.483006962785114	-0.185348379351741	0.364228571428571	0.215624489795918	-0.0314756302521008	567928	270246	773273	215049	206663	70685	95198	159206
S000915.l.r.m.c.lib.g.k2.a.t	TRUE	S000915	C007955	Q007980	2011	Positive	Positive	Negative	1	1	65	17	ERpHER2n	ERpHER2nLNp_ChemoEndo_50	9.90828199863108	0	10.2368240930869	0	LumA	LumA	Normal	-0.404139255702281	-0.331908763505402	0.644142136854742	-0.150556542617047	0.308722208883553	560371	231044	838165	178392	176740	108836	85877	154275
S000916.l.r.m.c.lib.g.k2.a.t	TRUE	S000916	C007954	Q007982	2011	Positive	Positive	Negative	0	1	65	11	ERpHER2n	ERpHER2nLNn_Endo_50	9.70020533880903	0	10.1930184804928	0	Normal	Normal	LumA	-0.202233853541417	-0.462489315726291	0.70516206482593	-0.472994957983193	0.708819207683073	498654	255854	621342	143528	146231	148203	93817	157697
S000919.l.r.m.c.lib.g.k2.a.t	TRUE	S000919	C007960	Q007986	2011	Negative	Negative	Positive	1	3	80	25	HER2pERn		9.93839835728953	0	10.2313483915127	0	Her2	Her2	LumB	-0.251384393757503	0.717819927971189	-0.187219207683073	0.347028091236495	-0.518114765906363	556648	136144	868908	265562	246920	44449	70642	151455
S000921.l.r.m.c.lib.g.k2.a.t	TRUE	S000921	C007969	Q007985	2011	Positive	Positive	Negative	0	2	70	14	ERpHER2n	ERpHER2nLNn_Endo_50	1.13073237508556	0	10.2340862422998	0	LumA	LumA	Normal	-0.32823337334934	-0.549956302521008	0.752052821128451	-0.416940216086435	0.593471308523409	574959	260574	737869	136753	139514	131596	87798	157517
S000923.l.r.m.c.lib.g.k2.a.t	TRUE	S000923	C007968	Q007989	2011	Positive	Positive	Negative	0	2	90	90	ERpHER2n	ERpHER2nLNn_Endo_50	9.79055441478439	0	10.3052703627652	0	Normal	Normal	LumA	-0.0913258103241296	-0.456845138055222	0.404129651860744	-0.41780456182473	0.508581032412965	537363	245826	774929	192173	184177	119644	83305	148189
S000924.l.r.m.c.lib.g.k2.a.t	TRUE	S000924	C007962	Q007988	2011	Positive	Positive	Negative	1	3	85	55	ERpHER2n	ERpHER2nLNp_Endo_50	3.47707049965777	0	4.10677618069815	1	LumB	LumB	LumA	-0.5206818727491	-0.101533733493397	0.277416566626651	0.425584633853541	-0.255597599039616	407565	147856	831324	237069	232805	66184	77198	157845
S000925.l.r.m.c.lib.g.k2.a.t	TRUE	S000925	C007972	Q007976	2011	Positive	Positive	Positive	0	3	60	120	HER2pERp		2.05886379192334	1	4	1	LumB	LumB	LumA	-0.51267418967587	0.0473363745498199	0.100729891956783	0.596160384153661	-0.438505642256903	331706	127243	715462	284688	277289	42674	74943	156296
S000926.l.r.m.c.lib.g.k2.a.t	TRUE	S000926	C007971	Q007981	2011	Positive	Positive	Negative	0	1	65	14	ERpHER2n	ERpHER2nLNn_Endo_50	9.73853524982888	0	10.217659137577	0	LumA	LumA	Normal	-0.595752220888355	-0.333602881152461	0.733672989195678	0.073231212484994	0.181686434573829	583193	196466	686936	154204	159416	76348	76108	160748
S000927.l.r.m.c.lib.g.k2.a.t	TRUE	S000927	C007966	Q007987	2011	Negative	Negative	Negative	1	3	80	48	TNBC		2.44490075290897	1	2.72416153319644	1	Her2	Her2	LumB	-0.173118847539016	0.467213445378151	-0.0883572629051621	0.0619466986794718	-0.211626410564226	521087	190603	956527	220489	205807	60744	82385	140954
S000928.l.r.m.c.lib.g.k2.a.t	TRUE	S000928	C007965	Q007972	2011	Negative	Negative	Negative	1	3	55	23	TNBC		4.92539356605065	0	10.2094455852156	0	Basal	Basal	Normal	0.764551260504202	-0.0396984393757503	-0.584484993997599	-0.236253541416567	0.0606588235294118	506373	178118	1177713	272345	255453	119837	80038	91669
S000929.l.r.m.c.lib.g.k2.a.t	TRUE	S000929	C007964	Q007979	2011	Positive	Positive	Negative	0	2	60	12	ERpHER2n	ERpHER2nLNn_Endo_50	6.91581108829569	0	10.2286105407255	0	LumA	LumA	Normal	-0.203899159663866	-0.39414549819928	0.699729171668667	-0.518502761104442	0.670312605042017	553086	278966	805442	115133	119170	135567	92032	141435
S000930.l.r.m.c.lib.g.k2.a.t	TRUE	S000930	C007973	Q007971	2011	Positive	Positive	Negative	0	1	50	13	ERpHER2n		9.96030116358658	0	10.2532511978097	0	LumA	LumA	Normal	-0.533334933973589	-0.418028331332533	0.799170228091237	-0.126154141656663	0.415718607442977	590490	227985	865615	159106	159782	96445	87578	155209
S000931.l.r.m.c.lib.g.k2.a.t	TRUE	S000931	C007951	Q007956	2011	Negative	Negative	Negative	0	3	70	21	TNBC		9.99315537303217	0	10.2861054072553	0	Basal	Basal	Normal	0.839839615846338	-0.149608643457383	-0.565648979591837	-0.336251620648259	0.161482833133253	487030	150271	949618	305804	295482	146627	71276	85128
S000932.l.r.m.c.lib.g.k2.a.t	TRUE	S000932	C007948	Q007944	2011	Positive	Positive	Negative	0	NA	55	25	ERpHER2n		1.42368240930869	0	10.17659137577	0	Her2	Her2	LumB	-0.133689315726291	0.694000480192077	-0.215948139255702	0.287974069627851	-0.446757262905162	518208	168127	991971	274531	264776	77864	56957	143058
S000933.l.r.m.c.lib.g.k2.a.t	TRUE	S000933	C007950	Q007939	2011	Positive	Positive	Negative	1	1	45	14	ERpHER2n		9.91375770020534	0	10.2067077344285	0	LumA	LumA	Normal	-0.475646578631453	-0.296489795918367	0.7935606242497	-0.316897959183673	0.446697719087635	592117	168992	886140	154786	152857	93982	82162	157734
S000934.l.r.m.c.lib.g.k2.a.t	TRUE	S000934	C007949	Q007942	2011	Positive	Positive	Negative	0	1	50	11	ERpHER2n		9.92197125256673	0	10.2149212867899	0	LumB	LumB	LumA	-0.454636254501801	-0.026958943577431	0.213064105642257	0.403350780312125	-0.304275630252101	539050	226144	837662	244453	236078	49124	83515	157599
S000935.l.r.m2.c.lib.g.k2.a.t	TRUE	S000935	C007932	Q007959	2011	Positive	Positive	Negative	0	3	75	21	ERpHER2n	ERpHER2nLNn_Endo_50	9.7138945927447	0	10.2340862422998	0	LumB	LumB	LumA	-0.354044657863145	-0.0437954381752701	0.0791692677070828	0.543859783913565	-0.399446818727491	374733	129370	958932	250485	245272	57760	65855	157090
S000937.l.r.m.c.lib.g.k2.a.t	TRUE	S000937	C007934	Q007968	2011	Positive	Positive	Negative	0	1	90	17	ERpHER2n	ERpHER2nLNn_Endo_50	9.72484599589322	0	10.2258726899384	0	LumA	LumA	Normal	-0.492126770708283	-0.473780552220888	0.790147418967587	-0.146665066026411	0.392335174069628	561616	255717	846846	149418	151181	99470	89962	150296
S000938.l.r.m.c.lib.g.k2.a.t	TRUE	S000938	C007943	Q007938	2011	Negative	Negative	Negative	1	3	40	14	TNBC		9.95208761122519	0	10.1601642710472	0	Basal	Basal	Normal	0.656956542617047	0.0271587034813926	-0.564915246098439	-0.263535174069628	0.0846924369747899	482311	156798	994130	278002	270645	141443	84360	83001
S000939.l.r.m.c.lib.g.k2.a.t	TRUE	S000939	C007933	Q007950	2011	Positive	Negative	Negative	0	3	60	32	ERpHER2n	ERpHER2nLNn_ChemoEndo_50	9.96577686516085	0	9.96577686516085	1	Basal	Basal	Her2	0.566370228091236	0.291094357743097	-0.630681392557023	-0.0601085234093638	-0.194884033613445	566066	140722	985244	275974	261363	93141	66503	114389
S000940.l.r.m.c.lib.g.k2.a.t	TRUE	S000940	C007946	Q007958	2011	Positive	Positive	Negative	1	2	70	19	ERpHER2n	ERpHER2nLNp_Endo_50	9.35797399041752	1	10.2121834360027	0	LumB	LumB	Her2	-0.404673229291717	0.213086194477791	0.0507860744297719	0.693803601440576	-0.545941896758704	441311	141280	688774	268401	276455	58886	77671	162163
S000941.l.r.m.c.lib.g.k2.a.t	TRUE	S000941	C007945	Q007947	2011	Positive	Positive	Negative	0	2	55	14	ERpHER2n	ERpHER2nLNn_Endo_50	9.6974674880219	0	10.2121834360027	0	LumA	LumA	LumB	-0.329756542617047	-0.028791356542617	0.241511644657863	0.149879471788715	-0.145465546218487	593637	203705	815239	195161	198022	68551	92539	160071
S000942.l.r.m2.c.lib.g.k2.a.t	TRUE	S000942	C007944	Q007960	2011	Negative	Negative	Negative	0	3	75	12	TNBC		9.92197125256673	0	10.2149212867899	0	Basal	Basal	Normal	0.772622328931573	-0.149097719087635	-0.470792797118848	-0.437733493397359	0.211183673469388	551326	128094	1016413	245080	235028	148523	72467	71750
S000943.l.r.m.c.lib.g.k2.a.t	TRUE	S000943	C007947	Q007952	2011	Positive	Positive	Negative	0	2	60	10	ERpHER2n	ERpHER2nLNn_Endo_50	4.95277207392197	0	10.1875427789185	0	LumA	LumA	Normal	-0.561631692677071	-0.27080912364946	0.721820888355342	-0.0173099639855942	0.220105642256903	572481	250309	772359	183569	169148	78934	91650	155349
S000947.l.r.m.c.lib.g.k2.a.t	TRUE	S000947	C007926	Q007946	2011	Positive	Positive	Negative	1	2	55	11	ERpHER2n	ERpHER2nLNp_Endo_50	9.92197125256673	0	10.2149212867899	0	LumA	LumA	Normal	-0.317041056422569	-0.472650180072029	0.706879231692677	-0.291234573829532	0.452785594237695	599344	181032	735228	176734	172580	130290	74288	150265
S000948.l.r.m.c.lib.g.k2.a.t	TRUE	S000948	C007920	Q007943	2011	Negative	Negative	Negative	1	3	50	45	TNBC		10.0041067761807	0	10.2121834360027	0	Basal	Basal	Her2	0.780218007202881	0.0947236494597839	-0.715628331332533	-0.0647298919567827	-0.167528451380552	470045	196602	945137	318925	292450	121817	79039	87413
S000949.l.r.m.c.lib.g.k2.a.t	TRUE	S000949	C007939	Q007945	2011	Positive	Negative	Negative	0	3	55	15	ERpHER2n	ERpHER2nLNn_ChemoEndo_50	1.96851471594798	0	10.1902806297057	0	LumB	LumB	Her2	-0.208485954381753	0.224303481392557	-0.172302521008403	0.549754621848739	-0.45736662665066	503155	231481	977954	286442	272309	54237	93182	155813
S000950.l.r.m.c.lib.g.k2.a.t	TRUE	S000950	C007937	Q007954	2011	Negative	Negative	Negative	0	3	65	22	TNBC		8.70910335386721	0	10.2149212867899	0	Basal	Basal	Her2	0.767400720288115	0.0346112845138055	-0.720664585834334	-0.128228571428571	-0.0557138055222089	459618	148871	846819	329976	333863	134530	63298	78701
S000951.l.r.m.c.lib.g.k2.a.t	TRUE	S000951	C007922	Q007953	2011	Positive	Positive	Negative	0	2	65	9	ERpHER2n	ERpHER2nLNn_Endo_50	8.90075290896646	0	10.1026694045175	0	LumA	LumA	Normal	-0.583123169267707	-0.19227274909964	0.773085234093637	-0.0455193277310924	0.240492677070828	576986	175791	715902	157076	160443	80833	83056	159449
S000952.l.r.m.c.lib.g.k2.a.t	TRUE	S000952	C007921	Q007941	2011	Positive	Positive	Negative	0	2	45	10	ERpHER2n		9.85626283367557	0	10.2340862422998	0	LumA	LumA	Normal	-0.570453781512605	-0.189030492196879	0.572315006002401	0.103017527010804	0.153942857142857	557733	190550	913955	229097	223040	101653	76982	163199
S000953.l.r.m.c.lib.g.k2.a.t	TRUE	S000953	C007941	Q007963	2011	Positive	Positive	Negative	0	1	80	14	ERpHER2n	ERpHER2nLNn_Endo_50	9.80150581793292	0	10.1984941820671	0	LumA	LumA	LumB	-0.525254261704682	-0.0948110444177671	0.465479951980792	0.296449459783914	-0.192367827130852	559230	209382	639542	205726	201631	73607	84209	163596
S000954.l.r.m.c.lib.g.k2.a.t	TRUE	S000954	C007940	Q007951	2011	Positive	Negative	Negative	0	2	60	15	ERpHER2n	ERpHER2nLNn_Endo_50	9.77960301163587	0	10.2149212867899	0	Normal	Normal	LumA	-0.148099879951981	-0.476484993997599	0.649624009603841	-0.491388235294118	0.70962881152461	467593	242196	922265	138431	130817	150612	89759	148411
S000955.l.r.m.c.lib.g.k2.a.t	TRUE	S000955	C007928	Q007962	2011	Positive	Negative	Negative	1	3	75	30	ERpHER2n	ERpHER2nLNp_Endo_50	1.11156741957563	0	2.6776180698152	1	LumB	LumB	Her2	-0.339035774309724	0.278104201680672	0.0750348139255702	0.480824009603842	-0.422320288115246	571960	167873	812590	229849	224798	57362	84530	163438
S000956.l.r.m.c.lib.g.k2.a.t	TRUE	S000956	C007927	Q007948	2011	Positive	Positive	Positive	0	2	55	14	HER2pERp		4.50376454483231	0	10.1902806297057	0	LumB	LumB	LumA	-0.280074909963986	-0.0553767106842737	0.158262665066026	0.246929171668667	-0.272138295318127	530699	193788	868139	225632	215717	73688	73124	164281
S000959.l.r.m.c.lib.g.k2.a.t	TRUE	S000959	C007905	Q007921	2011	Positive	Positive	Negative	1	3	85	60	ERpHER2n	ERpHER2nLNp_Endo_50	7.97262149212868	1	8.02464065708419	1	LumB	LumB	Her2	-0.25049699879952	0.0753527010804322	-0.0947563025210084	0.579830972388956	-0.521820888355342	314364	113014	680890	271138	270567	48614	67749	161095
S000960.l.r.m.c.lib.g.k2.a.t	TRUE	S000960	C007919	Q007927	2011	Negative	Negative	Negative	1	3	50	70	TNBC		8.56125941136208	0	10.1902806297057	0	Basal	Basal	Normal	0.725245618247299	-0.242162785114046	-0.395232653061225	-0.53017430972389	0.372211284513806	523432	230161	1032522	247271	233383	143318	61923	125713
S000961.l.r.m.c.lib.g.k2.a.t	TRUE	S000961	C007918	Q007936	2011	Positive	Positive	Negative	0	2	85	15	ERpHER2n	ERpHER2nLNn_Endo_50	9.637234770705	0	10.1519507186858	0	LumB	LumB	LumA	-0.416896038415366	-0.127636974789916	0.138171428571429	0.423786794717887	-0.329796878751501	453022	144846	731814	247562	238447	48885	63611	158368
S000962.l.r.m.c.lib.g.k2.a.t	TRUE	S000962	C007917	Q007937	2011	Negative	Negative	Negative	0	NA	85	1	TNBC		6.45311430527036	0	6.45311430527036	1	Basal	Basal	Normal	0.514043697478992	-0.109187034813926	-0.19071212484994	-0.476756782713085	0.34697430972389	570930	267488	1058832	203259	191549	117861	87258	112314
S000964.l.r.m.c.lib.g.k2.a.t	TRUE	S000964	C007911	Q007924	2011	Positive	Positive	Negative	0	3	45	16	ERpHER2n		9.9192334017796	0	10.2121834360027	0	LumA	LumA	Normal	-0.0659947178871549	-0.122132052821128	0.268438895558223	-0.215409363745498	0.0955351740696279	551351	234451	979469	218436	222551	93044	91265	149578
S000965.l.r.m.c.lib.g.k2.a.t	TRUE	S000965	C007913	Q007926	2011	Positive	Positive	Negative	0	3	50	22	ERpHER2n		3.75906913073237	1	6.02053388090349	1	LumB	LumB	Her2	0.0165762304921969	0.394724609843938	-0.529039135654262	0.560121968787515	-0.696630972388956	518619	152484	937220	298885	295982	46333	78008	138360
S000967.l.r.m3.c.lib.g.k2.a.t	TRUE	S000967	C007915	Q007930	2011	Positive	Positive	Positive	1	3	60	13	HER2pERp		9.82340862422998	0	10.1902806297057	0	LumB	LumB	Her2	-0.600435054021609	0.427437214885954	0.258760144057623	0.518339495798319	-0.391533253301321	539387	152995	840503	233074	223514	66758	64886	157221
S000968.l.r.m.c.lib.g.k2.a.t	TRUE	S000968	C007914	Q007934	2011	Positive	Positive	Negative	0	2	75	8	ERpHER2n	ERpHER2nLNn_None_50	3.06913073237509	0	8.03559206023272	1	LumA	LumA	LumB	-0.513880432172869	0.0477234093637455	0.322508523409364	0.285819927971188	-0.236157503001201	575705	242810	885816	218526	212999	86211	78918	156303
S000969.l.r.m.c.lib.g.k2.a.t	TRUE	S000969	C007912	Q007931	2011	Negative	Negative	Positive	1	3	65	15	HER2pERn		9.97672826830938	0	10.2696783025325	0	Her2	Her2	LumB	-0.0297094837935174	0.561397358943577	-0.210961824729892	0.0281392557022809	-0.197766146458583	577131	242361	1170638	218682	201638	79503	83773	137030
S000970.l.r.m.c.lib.g.k2.a.t	TRUE	S000970	C007916	Q007935	2011	Negative	Negative	Negative	1	3	80	15	TNBC		6.23134839151266	0	7.09377138945927	1	Basal	Basal	Her2	0.515406482593037	0.17486962785114	-0.47937575030012	-0.171279711884754	-0.0797090036014406	513758	158654	848194	281416	260572	114879	78439	115798
S000972.l.r.m.c.lib.g.k2.a.t	TRUE	S000972	C007908	Q007929	2011	Positive	Positive	Negative	0	1	55	12	ERpHER2n	ERpHER2nLNn_Endo_50	9.71937029431896	0	10.2149212867899	0	LumA	LumA	Normal	-0.394569987995198	-0.303200960384154	0.651351740696278	-0.373909243697479	0.484695318127251	570362	249785	1040021	172974	172271	106307	81308	158338
S000973.l.r.m.c.lib.g.k2.a.t	TRUE	S000973	C007907	Q007925	2011	Positive	Positive	Negative	0	1	45	5	ERpHER2n		9.97399041752224	0	10.1984941820671	0	Normal	Normal	LumA	-0.230466266506603	-0.576327490996399	0.706881152460984	-0.479162545018007	0.731235534213685	523238	249220	683328	127330	130549	143809	94906	154953
S000974.l.r.m.c.lib.g.k2.a.t	TRUE	S000974	C007910	Q007933	2011	Positive	Positive	Negative	1	2	75	60	ERpHER2n	ERpHER2nLNp_Endo_50	9.09787816563997	0	10.135523613963	0	LumA	LumA	Normal	-0.398990636254502	-0.469309003601441	0.777816086434574	-0.360969027611044	0.55831356542617	543504	272552	739589	121194	125711	116107	86662	153922
S000975.l.r.lib2.g.k2.a.t	TRUE	S000975	C007909	Q007932	2011	Positive	Positive	Negative	0	2	70	18	ERpHER2n	ERpHER2nLNn_Endo_50	9.69472963723477	0	10.2094455852156	0	LumA	LumA	Normal	-0.435818487394958	-0.459765666266507	0.856261224489796	-0.366582472989196	0.599342136854742	534181	259538	871635	131384	130431	121591	93538	159140
S000976.l.r.m2.c.lib.g.k2.a.t	TRUE	S000976	C007894	Q007897	2011	Positive	Positive	Negative	0	2	55	14	ERpHER2n	ERpHER2nLNn_Endo_50	9.50308008213552	0	10.1519507186858	0	Normal	Normal	LumA	-0.0251409363745498	-0.466454741896759	0.257294597839136	-0.202121488595438	0.336541656662665	563309	255463	778136	228931	220581	121904	84785	153919
S000977.l.r.m.c.lib.g.k2.a.t	TRUE	S000977	C007898	Q007896	2011	Positive	Positive	Negative	0	2	50	14	ERpHER2n		9.79876796714579	0	10.17659137577	0	LumA	LumA	Normal	-0.345063145258103	-0.359451620648259	0.67589243697479	-0.29727731092437	0.43485906362545	597418	240729	851883	179465	169142	127059	80888	161198
S000978.l.r.m3.c.lib.g.k2.a.t	TRUE	S000978	C007895	Q007922	2011	Positive	Negative	Negative	0	3	85	40	ERpHER2n	ERpHER2nLNn_Endo_50	1.21834360027379	1	4.56673511293635	1	LumB	LumB	Her2	-0.546228091236495	0.186880192076831	0.149236014405762	0.477375270108043	-0.302090756302521	498773	117001	767352	223652	218939	45611	78143	160185
S000979.l.r.m.c.lib.g.k2.a.t	TRUE	S000979	C007893	Q007899	2011	Negative	Negative	Negative	1	2	60	1	TNBC		4.70910335386721	0	10.1683778234086	0	Normal	Normal	LumA	0.00900648259303721	-0.416494597839136	0.422627611044418	-0.627547659063625	0.706842737094838	512615	284201	1081721	166937	159900	137807	94932	131483
S000980.l.r.m.c.lib.g.k2.a.t	TRUE	S000980	C007903	Q007903	2011	Positive	Positive	Negative	0	3	65	27	ERpHER2n	ERpHER2nLNn_Endo_50	7.20054757015743	0	7.20054757015743	1	Her2	Her2	LumB	0.0633747899159664	0.595226890756303	-0.514498919567827	0.456298679471789	-0.631581272509004	540152	138677	988346	276424	283652	62322	78916	144262
S000981.l.r.m.c.lib.g.k2.a.t	TRUE	S000981	C007897	Q007892	2011	Positive	Positive	Negative	0	3	50	11	ERpHER2n		9.9192334017796	0	10.2121834360027	0	LumA	LumA	Normal	-0.191410324129652	-0.535370948379352	0.425115966386555	-0.150895558223289	0.390725570228091	450676	236379	745160	234293	240602	122110	79418	160598
S000983.l.r.m.c.lib.g.k2.a.t	TRUE	S000983	C007902	Q007917	2011	Positive	Positive	Negative	1	2	75	20	ERpHER2n	ERpHER2nLNp_Endo_50	9.9192334017796	0	10.2121834360027	0	LumA	LumA	Normal	-0.508549339735894	-0.22002881152461	0.820043217286915	-0.33408787515006	0.425869867947179	578374	165055	762441	191554	189021	98591	77171	163376
S000984.l.r.m2.c.lib.g.k2.a.t	TRUE	S000984	C007885	Q007914	2011	Positive	Negative	Negative	0	2	75	33	ERpHER2n	ERpHER2nLNn_Endo_50	7.21697467488022	1	8.65708418891171	1	Her2	Her2	LumB	-0.0933166866746699	0.218159903961585	-0.0321315726290516	0.180671308523409	-0.215689795918367	482715	232352	883103	247741	236509	66199	88091	147650
S000985.l.r.m.c.lib.g.k2.a.t	TRUE	S000985	C007884	Q007900	2011	Positive	Positive	Negative	0	2	60	7	ERpHER2n	ERpHER2nLNn_None_50	9.87816563997262	0	10.1711156741958	0	LumA	LumA	LumB	-0.563047298919568	0.154666026410564	0.434012965186074	0.174827370948379	-0.184887394957983	598145	201552	740741	224507	220529	74971	82300	158260
S000987.l.r.m.c.lib.g.k2.a.t	TRUE	S000987	C007882	Q007906	2011	Positive	Negative	Positive	0	2	70	13	HER2pERp		9.96851471594798	0	10.1902806297057	0	LumB	LumB	Her2	-0.374535414165666	0.281085234093637	0.0440144057623049	0.477797839135654	-0.486243457382953	578549	217724	697539	223163	225940	52397	82105	153615
S000989.l.r.m.c.lib.g.k2.a.t	TRUE	S000989	C007879	Q007893	2011	Positive	Positive	Negative	1	2	50	27	ERpHER2n		9.82888432580424	0	10.2067077344285	0	LumA	LumA	Normal	-0.477098679471789	-0.374319327731092	0.758550780312125	-0.131531332533013	0.369254261704682	590609	207131	772628	160123	155399	95585	91448	159890
S000990.l.r.m.c.lib.g.k2.a.t	TRUE	S000990	C007878	Q007912	2011	Positive	Positive	Negative	0	2	75	12	ERpHER2n	ERpHER2nLNn_Endo_50	9.64271047227926	0	10.1574264202601	0	LumA	LumA	Normal	-0.367715726290516	-0.255252821128451	0.498993517406963	-0.151529411764706	0.227684033613445	524223	245023	939195	205456	194718	100878	93167	161837
S000991.l.r.lib3.g.k2.a.t	TRUE	S000991	C007871	Q007910	2011	Positive	Positive	Negative	1	3	70	28	ERpHER2n	ERpHER2nLNp_Endo_50	9.86721423682409	0	10.1601642710472	0	LumB	LumB	LumA	-0.512199759903962	0.0986900360144058	0.219040576230492	0.41952268907563	-0.344198799519808	549223	120828	737100	260500	260669	87867	75961	154312
S000993.l.r.m.c.lib.g.k2.a.t	TRUE	S000993	C007872	Q007911	2011	Positive	Negative	Negative	1	2	70	45	ERpHER2n	ERpHER2nLNp_Endo_50	9.79055441478439	0	10.1683778234086	0	LumA	LumA	LumB	-0.184488835534214	-0.134589195678271	0.25963025210084	0.0873469387755102	0.0489987995198079	550467	210037	710788	244627	245545	108775	72549	161548
S000996.l.r.m.c.lib.g.k2.a.t	TRUE	S000996	C007876	Q007923	2011	Positive	Positive	Negative	0	2	85	21	ERpHER2n	ERpHER2nLNn_Endo_50	3.08555783709788	0	3.95619438740589	1	LumA	LumA	LumB	-0.639695558223289	-0.00851860744297719	0.512334213685474	0.356988235294118	-0.252353421368547	463011	182251	889224	190492	185057	49469	65135	165823
S000997.l.r.m.c.lib.g.k2.a.t	TRUE	S000997	C007875	Q007915	2011	Positive	Positive	Negative	1	2	75	13	ERpHER2n	ERpHER2nLNp_Endo_50	5.22381930184805	0	10.0041067761807	1	LumA	LumA	LumB	-0.653156302521008	0.0717166866746699	0.430446098439376	0.396850900360144	-0.316678991596639	576222	201360	794905	205748	199775	54536	81673	158544
S000998.l.r.m.c.lib.g.k2.a.t	TRUE	S000998	C007889	Q007894	2011	Negative	Negative	Negative	0	3	50	70	TNBC		5.23477070499658	0	8.60780287474333	1	Basal	Basal	Her2	0.752034573829532	0.0995466986794718	-0.728300600240096	-0.0754756302521008	-0.118959903961585	433077	110631	806760	335700	323698	135078	66187	87320
S001001.l.r.m.c.lib.g.k2.a.t	TRUE	S001001	C007855	Q007890	2011	Positive	Positive	Negative	1	3	85	26	ERpHER2n	ERpHER2nLNp_Endo_50	9.34428473648186	0	9.34428473648186	1	LumA	LumA	Normal	-0.575877070828331	-0.327680192076831	0.766301080432173	-0.111790636254502	0.288250660264106	564623	155721	750354	179297	179327	92049	77030	164168
S001002.l.r.m.c.lib.g.k2.a.t	TRUE	S001002	C007867	Q007863	2011	Positive	Positive	Negative	0	1	50	11	ERpHER2n		9.92470910335387	0	10.1519507186858	0	LumA	LumA	Normal	-0.559436254501801	-0.239559183673469	0.73770756302521	-0.153416566626651	0.324004801920768	591060	211218	760241	173084	171394	91379	91266	157877
S001003.l.r.m.c.lib.g.k2.a.t	TRUE	S001003	C007864	Q007856	2011	Positive	Positive	Negative	1	2	40	35	ERpHER2n		4.00547570157426	0	10.1382614647502	0	LumA	LumA	Normal	-0.436752941176471	-0.484361104441777	0.794041776710684	-0.260754861944778	0.532606962785114	459219	219107	736017	157697	157979	129675	78892	165887
S001005.l.r.m.c.lib.g.k2.a.t	TRUE	S001005	C007860	Q007888	2011	Positive	Positive	Negative	0	2	80	15	ERpHER2n	ERpHER2nLNn_Endo_50	9.62628336755647	0	10.1409993155373	0	LumA	LumA	LumB	-0.593159183673469	-0.0749224489795918	0.429212004801921	0.406093637454982	-0.256460984393757	571368	131873	749283	198315	199641	67596	86223	162568
S001006.l.r.m.c.lib.g.k2.a.t	TRUE	S001006	C007854	Q007874	2011	Positive	Negative	Negative	1	2	65	30	ERpHER2n	ERpHER2nLNp_ChemoEndo_50	2.92676249144422	1	8.43805612594114	1	Her2	Her2	LumB	-0.150103241296519	0.333555822328932	0.0362967587034814	0.154736134453782	-0.145563505402161	554170	258224	769420	205636	205855	73654	84554	144646
S001007.l.r.m.c.lib.g.k2.a.t	TRUE	S001007	C007853	Q007867	2011	Negative	Negative	Positive	1	3	60	33	HER2pERn		9.84804928131417	0	10.1409993155373	0	Her2	Her2	LumB	-0.368605042016807	0.635709003601441	-0.0455769507803121	0.268141176470588	-0.361914045618247	573648	152940	1020861	223570	210718	55391	68696	137955
S001008.l.r.m.c.lib.g.k2.a.t	TRUE	S001008	C007845	Q007887	2011	Negative	Negative	Negative	0	2	75	10	TNBC		9.95482546201232	0	10.17659137577	0	Normal	Normal	LumA	-0.139643697478992	-0.106479711884754	0.46942424969988	-0.498520048019208	0.573676830732293	543132	247792	768939	160984	158852	125570	93540	130315
S001009.l.r.m2.c.lib.g.k2.a.t	TRUE	S001009	C007844	Q007875	2011	Positive	Positive	Negative	0	2	65	2	ERpHER2n	ERpHER2nLNn_None_50	9.84531143052704	0	10.1738535249829	0	LumA	LumA	Normal	-0.330328931572629	-0.362592076830732	0.588476350540216	-0.164734693877551	0.323118367346939	497984	208989	1004094	196913	185644	120178	87580	160556
S001010.l.r.m.c.lib.g.k2.a.t	TRUE	S001010	C007843	Q007861	2011	Positive	Positive	Negative	0	1	50	15	ERpHER2n		9.93292265571526	0	10.1601642710472	0	LumA	LumA	Normal	-0.5855606242497	-0.372048019207683	0.758738055222089	-0.0617747899159664	0.296543577430972	583674	227521	767329	159105	164451	76671	91988	160727
S001012.l.r.m.c.lib.g.k2.a.t	TRUE	S001012	C007847	Q007859	2011	Positive	Positive	Negative	0	1	45	18	ERpHER2n		9.51950718685832	0	10.1300479123888	0	LumA	LumA	LumB	-0.560675150060024	0.0504489795918367	0.348669387755102	0.298753421368547	-0.269100600240096	589409	181076	811273	211366	207202	73065	76816	161179
S001013.l.r.m.c.lib.g.k2.a.t	TRUE	S001013	C007857	Q007869	2011	Positive	Positive	Negative	0	2	60	11	ERpHER2n	ERpHER2nLNn_Endo_50	5.34428473648186	0	10.154688569473	0	LumA	LumA	LumB	-0.391489075630252	-0.320354381752701	0.506588235294118	0.130422088835534	-0.00764657863145258	555040	198385	763339	213523	197030	97341	79844	159970
S001015.l.r.m.c.lib.g.k2.a.t	TRUE	S001015	C007850	Q007889	2011	Positive	Positive	Negative	0	2	85	11	ERpHER2n	ERpHER2nLNn_Endo_50	9.81245722108145	0	10.2477754962355	0	LumA	LumA	LumB	-0.542436494597839	-0.274242496998799	0.526460504201681	0.135759903961585	0.116355342136855	416605	122350	634575	183841	178951	77749	77223	162370
S001017.l.r.m.c.lib.g.k2.a.t	TRUE	S001017	C007849	Q007878	2011	Negative	Negative	Negative	1	3	70	35	TNBC		5.38261464750171	0	10.1519507186858	0	Basal	Basal	Her2	0.763625450180072	0.147049219687875	-0.801078511404562	-0.0303174069627851	-0.175502521008403	308572	160900	1098611	308124	304366	106477	65411	74298
S001018.l.r.m.c.lib.g.k2.a.t	TRUE	S001018	C007842	Q007876	2011	Positive	Negative	Negative	1	1	65	15	ERpHER2n	ERpHER2nLNp_Endo_50	4.94182067077344	0	10.1327857631759	0	LumA	LumA	Normal	-0.306944537815126	-0.384521488595438	0.762824489795918	-0.396183433373349	0.582152220888355	559880	278957	920832	133502	130860	122128	90653	162606
S001020.l.r.m2.c.lib.g.k2.a.t	TRUE	S001020	C007840	Q007862	2011	Positive	Positive	Negative	1	3	50	12	ERpHER2n		5.74401095140315	0	10.2121834360027	0	LumB	LumB	Her2	-0.279258583433373	0.30980456182473	-0.0514160864345738	0.465423289315726	-0.593061224489796	537268	153520	835346	251279	235075	67270	73069	151429
S001021.l.r.m.c.lib.g.k2.a.t	TRUE	S001021	C007858	Q007883	2011	Negative	Negative	Positive	1	3	70	23	HER2pERn		9.84531143052704	0	10.1382614647502	0	Her2	Her2	LumB	-0.146328931572629	0.646424009603841	-0.071140456182473	0.0858170468187275	-0.249934213685474	546098	199756	979942	238429	224188	97561	74099	143895
S001022.l.r.m.c.lib.g.k2.a.t	TRUE	S001022	C007826	Q007843	2011	Positive	Positive	Negative	1	1	70	10	ERpHER2n	ERpHER2nLNp_ChemoEndo_50	9.86447638603696	0	10.1574264202601	0	LumA	LumA	LumB	-0.598511404561825	-0.00335942376950781	0.432617527010804	0.376529171668667	-0.309709483793517	582409	209829	807286	196735	194245	44836	77939	160399
S001023.l.r.m.c.lib.g.k2.a.t	TRUE	S001023	C007830	Q007836	2011	Positive	Positive	Negative	0	2	60	10	ERpHER2n	ERpHER2nLNn_Endo_50	9.6974674880219	0	10.1574264202601	0	Basal	Basal	Normal	0.284327490996399	-0.471110684273709	0.00554045618247299	-0.351821368547419	0.256923889555822	563121	275218	937870	226839	214189	124760	93946	141686
S001024.l.r.m2.c.lib.g.k2.a.t	TRUE	S001024	C007829	Q007855	2011	Positive	Positive	Negative	0	2	90	35	ERpHER2n	ERpHER2nLNn_None_50	5.42642026009583	1	7.47433264887064	1	LumB	LumB	LumA	-0.427643697478992	0.140048019207683	0.140680912364946	0.339538055222089	-0.27069387755102	467992	130643	712976	223177	215305	47403	74052	156782
S001025.l.r.m.c.lib.g.k2.a.t	TRUE	S001025	C007828	Q007854	2011	Positive	Positive	Negative	0	2	85	30	ERpHER2n	ERpHER2nLNn_Endo_50	7.54004106776181	0	7.54004106776181	1	LumB	LumB	LumA	-0.498257863145258	0.0967270108043217	0.254933973589436	0.521243697478992	-0.38907274909964	472824	164955	814006	212041	213148	59456	77765	166401
S001026.l.r.m.c.lib.g.k2.a.t	TRUE	S001026	C007832	Q007847	2011	Positive	Positive	Negative	0	2	70	22	ERpHER2n	ERpHER2nLNn_None_50	6.04517453798768	0	10.1683778234086	0	Her2	Her2	LumB	-0.29956974789916	0.433016086434574	-0.13791212484994	0.430378871548619	-0.424116206482593	436183	206044	820525	280210	271058	52690	81408	160055
S001028.l.r.m.c.lib.g.k2.a.t	TRUE	S001028	C007827	Q007844	2011	Positive	Positive	Negative	0	3	70	17	ERpHER2n	ERpHER2nLNn_Endo_50	9.63175906913073	0	10.154688569473	0	LumB	LumB	Her2	-0.269697959183674	0.0481315726290516	-0.0234448979591837	0.444426410564226	-0.367930852340936	490217	216504	785927	267970	248352	48491	93603	148891
S001030.l.r.m.c.lib.g.k2.a.t	TRUE	S001030	C007824	Q007835	2011	Positive	Positive	Negative	0	1	50	11	ERpHER2n		9.927446954141	0	10.154688569473	0	LumA	LumA	Normal	-0.374648739495798	-0.509030492196879	0.796751980792317	-0.298494117647059	0.513745018007203	555148	241295	763588	164465	162222	119075	88805	158718
S001031.l.r.m.c.lib.g.k2.a.t	TRUE	S001031	C007822	Q007848	2011	Negative	Negative	Positive	0	3	70	18	HER2pERn		9.93292265571526	0	10.154688569473	0	Her2	Her2	LumB	-0.196214165666267	0.730944537815126	-0.226523889555822	0.194363505402161	-0.387269147659064	518955	219866	942271	254315	241537	78617	78559	123470
S001033.l.r.m.c.lib.g.k2.a.t	TRUE	S001033	C007820	Q007852	2011	Positive	Positive	Negative	0	2	80	9	ERpHER2n	ERpHER2nLNn_Endo_50	NA	NA	10.1793292265572	0	LumA	LumA	Normal	-0.239264345738295	-0.0532120048019208	0.283788715486194	0.0444581032412965	0.12518031212485	486594	154272	824356	249655	232559	102824	70602	157110
S001034.l.r.lib3.g.k2.a.t	TRUE	S001034	C007814	Q007853	2011	Positive	Positive	Negative	0	1	85	13	ERpHER2n	ERpHER2nLNn_Endo_50	4.35318275154004	0	7.43052703627652	1	LumA	LumA	Normal	-0.442161824729892	-0.381454021608644	0.722149339735894	-0.0616989195678271	0.233252340936375	538551	221210	703876	184755	180884	108103	76497	163251
S001035.l.r.m.c.lib.g.k2.a.t	TRUE	S001035	C007834	Q007841	2011	Positive	Positive	Negative	1	2	70	32	ERpHER2n	ERpHER2nLNp_Endo_50	5.22108145106092	0	10.1957563312799	0	LumA	LumA	LumB	-0.532751980792317	-0.0846367346938775	0.547030012004802	0.135261464585834	-0.0223932773109244	564730	236949	910656	189424	188788	67743	82787	160674
S001036.l.r.m2.c.lib.g.k2.a.t	TRUE	S001036	C007833	Q007832	2011	Positive	Positive	Negative	1	2	45	23	ERpHER2n		6.82819986310746	0	10.1574264202601	0	LumB	LumB	LumA	-0.392563745498199	-0.01617575030012	0.0439769507803121	0.481408883553421	-0.444140216086435	572268	170918	830756	248866	235743	93899	79373	163746
S001037.l.r.m.c.lib.g.k2.a.t	TRUE	S001037	C007817	Q007842	2011	Negative	Negative	Positive	0	3	70	24	HER2pERn		1.16906228610541	0	10.1409993155373	0	Basal	Basal	Her2	0.458570948379352	0.30700600240096	-0.49343481392557	-0.208695318127251	-0.0914314525810324	564505	153750	864005	303008	287274	129955	73442	111107
S001039.l.r.m.c.lib.g.k2.a.t	TRUE	S001039	C007815	Q007851	2011	Positive	Positive	Negative	0	2	80	40	ERpHER2n	ERpHER2nLNn_Endo_50	4.91718001368925	0	4.91718001368925	1	LumB	LumB	LumA	-0.546085954381753	-0.0355102040816327	0.333830492196879	0.367129891956783	-0.16615606242497	355774	116212	568842	203007	205324	47868	60299	160165
S001040.l.r.m.c.lib.g.k2.a.t	TRUE	S001040	C007837	Q007860	2011	Negative	Negative	Positive	0	3	45	23	HER2pERn		1.63175906913073	1	1.81245722108145	1	Basal	Basal	Normal	0.766503721488595	-0.129123649459784	-0.516590636254502	-0.394375990396159	0.21795150060024	502839	163048	785097	295751	289671	150952	77589	96029
S001041.l.r.lib2.g.k2.a.t	TRUE	S001041	C007812	Q007833	2011	Positive	Positive	Negative	0	2	50	20	ERpHER2n		9.80971937029432	0	10.1026694045175	0	LumA	LumA	Normal	-0.650836014405762	-0.18485762304922	0.741913085234094	0.103418967587035	0.121171668667467	561927	156151	811302	175941	166997	70834	75356	162936
S001042.l.r.m.c.lib.g.k2.a.t	TRUE	S001042	C007813	Q007846	2011	Positive	Positive	Negative	1	2	70	21	ERpHER2n	ERpHER2nLNp_Endo_50	9.66461327857632	0	10.1218343600274	0	LumB	LumB	LumA	-0.497182232893157	0.0179524609843938	0.255684993997599	0.368711644657863	-0.31159087635054	559609	205723	1164292	215301	201817	50162	73911	146554
S001046.l.r.m2.c.lib.g.k2.a.t	TRUE	S001046	C007806	Q007815	2011	Positive	Negative	Negative	0	2	65	20	ERpHER2n	ERpHER2nLNn_Endo_50	5.46748802190281	1	5.64818617385353	1	LumB	LumB	Her2	-0.252720288115246	0.243778151260504	-0.239108763505402	0.638778391356543	-0.577629771908764	471808	206400	695304	296959	291171	86626	81296	147381
S001047.l.r.m.c.lib.g.k2.a.t	TRUE	S001047	C007810	Q007819	2011	Positive	Positive	Negative	0	2	65	21	ERpHER2n	ERpHER2nLNn_Endo_50	9.60711841204654	0	10.1218343600274	0	LumA	LumA	Normal	-0.267329651860744	-0.451138535414166	0.689000720288115	-0.344003841536615	0.490583433373349	592488	164073	736171	176494	177838	135923	86357	156783
S001048.l.r.m.c.lib.g.k2.a.t	TRUE	S001048	C007809	Q007811	2011	Positive	Negative	Negative	1	2	60	17	ERpHER2n	ERpHER2nLNp_Endo_50	9.82614647501711	0	10.1190965092402	0	Normal	Normal	LumA	-0.143820408163265	-0.542244417767107	0.646704441776711	-0.504332292917167	0.745188955582233	506072	271070	835629	141799	135766	137155	77617	153874
S001049.l.r.m.c.lib.g.k2.a.t	TRUE	S001049	C007797	Q007825	2011	Positive	Positive	Negative	0	2	70	15	ERpHER2n	ERpHER2nLNn_Endo_50	9.61806981519507	0	10.1382614647502	0	LumA	LumA	Normal	-0.346670828331333	-0.534926290516207	0.634018727490996	-0.0777085234093637	0.377489555822329	562915	278974	866550	185645	183683	99223	82920	151292
S001050.l.r.m.c.lib.g.k2.a.t	TRUE	S001050	C007796	Q007814	2011	Positive	Positive	Negative	0	1	65	12	ERpHER2n	ERpHER2nLNn_Endo_50	2.54893908281999	0	2.54893908281999	1	LumA	LumA	LumB	-0.448062424969988	-0.118306842737095	0.322770708283313	0.302783193277311	-0.284635774309724	589612	211248	857366	207365	197066	84241	89107	156795
S001051.l.r.m.c.lib.g.k2.a.t	TRUE	S001051	C007799	Q007829	2011	Positive	Positive	Negative	1	3	75	20	ERpHER2n	ERpHER2nLNp_Endo_50	5.79603011635866	0	10.1026694045175	0	LumA	LumA	LumB	-0.51349243697479	-0.390283793517407	0.527335414165666	0.0916792316926771	0.0793171668667467	495883	148413	709598	215436	211527	96205	74367	158220
S001052.l.r.m.c.lib.g.k2.a.t	TRUE	S001052	C007805	Q007820	2011	Positive	Negative	Negative	1	1	70	12	ERpHER2n	ERpHER2nLNp_Endo_50	9.75222450376454	0	10.0807665982204	0	LumA	LumA	Normal	-0.396339975990396	-0.444756782713085	0.759459303721489	-0.191128931572629	0.444672268907563	545869	248791	733538	161797	163756	129835	88794	162130
S001053.l.r.m.c.lib.g.k2.a.t	TRUE	S001053	C007804	Q007826	2011	Positive	Positive	Negative	1	2	70	9	ERpHER2n	ERpHER2nLNp_Endo_50	5.06228610540726	0	10.0999315537303	0	LumA	LumA	Normal	-0.298647779111645	-0.49780456182473	0.713695078031212	-0.392072989195678	0.602851380552221	551652	256450	903758	168222	163768	133245	90860	153247
S001054.l2.r.n.m.c.lib.g.k2.a.t	TRUE	S001054	C007803	Q007813	2011	Negative	Negative	Negative	0	3	60	35	TNBC		5.15263518138261	0	10.113620807666	0	Basal	Basal	LumB	0.734897478991597	-0.0630770708283313	-0.666629531812725	-0.0290861944777911	-0.0855385354141657	449581	193135	866285	330967	317710	129642	79307	93481
S001055.l.r.m.c.lib.g.k2.a.t	TRUE	S001055	C007787	Q007822	2011	Positive	Positive	Negative	1	1	70	15	ERpHER2n	ERpHER2nLNp_Endo_50	9.82340862422998	0	10.1163586584531	0	LumA	LumA	Normal	-0.330642977190876	-0.54620600240096	0.747622569027611	-0.33411668667467	0.616242977190876	558401	253314	824419	149978	154783	134081	79461	157751
S001056.l.r.m.c.lib.g.k2.a.t	TRUE	S001056	C007788	Q007831	2011	Negative	Negative	Negative	1	3	85	25	TNBC		1.48117727583847	1	1.82888432580424	1	Basal	Basal	Normal	0.773018967587035	-0.0563812725090036	-0.637634573829532	-0.203970228091236	-0.00270060024009604	491894	197394	1141073	283096	264635	145603	74202	100068
S001057.l.r.m.c.lib.g.k2.a.t	TRUE	S001057	C007800	Q007830	2011	Positive	Negative	Positive	0	2	80	29	HER2pERp		1.49760438056126	0	4.26283367556468	1	LumB	LumB	Her2	-0.473144777911164	0.212648259303722	0.113919807923169	0.332112364945978	-0.253741176470588	584841	163294	771143	199169	193987	52289	84830	155906
S001060.l.r.m.c.lib.g.k2.a.t	TRUE	S001060	C007791	Q007810	2011	Positive	Positive	Negative	0	3	60	40	ERpHER2n	ERpHER2nLNn_ChemoEndo_50	2.93497604380561	1	7.17316906228611	1	Normal	Normal	LumA	-0.17073037214886	-0.434023529411765	0.618431692677071	-0.520317887154862	0.690547899159664	573116	288355	1018038	156074	153336	134209	81199	139671
S001063.l.r.m.c.lib.g.k2.a.t	TRUE	S001063	C007802	Q007816	2011	Negative	Negative	Negative	0	3	65	12	TNBC		1.08966461327858	0	10.1327857631759	0	Basal	Basal	Her2	0.757688355342137	-0.0133627851140456	-0.646482593037215	-0.19189243697479	-0.0197214885954382	545677	217045	1114449	266273	252271	96578	85443	93187
S001064.l.r.m.c.lib.g.k2.a.t	TRUE	S001064	C007793	Q007828	2011	Positive	Positive	Negative	0	2	70	9	ERpHER2n	ERpHER2nLNn_Endo_50	9.75496235455168	0	10.1902806297057	0	LumA	LumA	LumB	-0.613562545018007	-0.0650900360144057	0.630299159663866	0.134079231692677	0.00347178871548619	504830	126001	735370	191817	187836	77991	70421	164838
S001065.l.r.m.c.lib.g.k2.a.t	TRUE	S001065	C007792	Q007808	2011	Positive	Positive	Negative	0	2	55	25	ERpHER2n	ERpHER2nLNn_Endo_50	4.43805612594114	1	4.53388090349076	1	LumB	LumB	Her2	-0.306537334933974	0.0845138055222089	-0.0604782713085234	0.531260504201681	-0.510807202881152	524091	197959	870615	252265	245720	54514	69175	164273
S001066.l.r.m.c.lib.g.k2.a.t	TRUE	S001066	C007795	Q007817	2011	Positive	Negative	Negative	0	1	65	13	ERpHER2n	ERpHER2nLNn_Endo_50	5.16084873374401	0	10.1026694045175	0	LumA	LumA	Normal	-0.518977190876351	-0.283511164465786	0.763997118847539	-0.180815366146459	0.363054021608643	581332	281726	872688	135509	136451	78080	91468	152713
S001067.l.r.m.c.lib.g.k2.a.t	TRUE	S001067	C007756	Q007758	2011	Negative	Negative	Negative	0	3	70	15	TNBC		9.83709787816564	0	10.1300479123888	0	Her2	Her2	Basal	0.272611764705882	0.457063145258103	-0.580988235294118	0.216167106842737	-0.45740600240096	556797	161300	772749	271360	247705	75239	76264	131360
S001068.l.r.m2.c.lib.g.k2.a.t	TRUE	S001068	C007755	Q007719	2011	Positive	Positive	Positive	0	3	45	22	HER2pERp		3.33744010951403	1	3.94250513347023	1	LumB	LumB	Her2	-0.395692677070828	0.480132533013205	-0.0635611044417767	0.637431932773109	-0.568586794717887	507843	139465	1097051	265683	256760	73336	67093	142000
S001069.l.r.m.c.lib.g.k2.a.t	TRUE	S001069	C007754	Q007775	2011	Positive	Positive	Negative	1	2	90	17	ERpHER2n	ERpHER2nLNp_Endo_50	9.63175906913073	0	9.63175906913073	1	LumB	LumB	LumA	-0.621387755102041	0.0773387755102041	0.349537575030012	0.466458583433373	-0.394840816326531	542041	143828	876888	205818	198628	41553	74745	162395
S001071.l.r.m.c.lib.g.k2.a.t	TRUE	S001071	C007781	Q007800	2011	Positive	Positive	Negative	0	2	70	13	ERpHER2n	ERpHER2nLNn_Endo_50	9.60164271047228	0	10.0971937029432	0	LumA	LumA	Normal	-0.43148331332533	-0.445890036014406	0.822954141656663	-0.325398319327731	0.535803121248499	544026	239054	729370	161268	159657	122943	92568	159170
S001072.l.r.m.c.lib.g.k2.a.t	TRUE	S001072	C007780	Q007779	2011	Positive	Positive	Negative	1	2	50	17	ERpHER2n		9.87542778918549	0	10.0999315537303	0	LumA	LumA	Normal	-0.208581032412965	-0.399088595438175	0.610786074429772	-0.450193517406963	0.508856662665066	587425	221837	790792	201350	190336	129845	84958	157185
S001073.l.r.m.c.lib.g.k2.a.t	TRUE	S001073	C007779	Q007782	2011	Positive	Positive	Negative	0	2	50	14	ERpHER2n		9.38261464750171	0	10.0944558521561	0	LumA	LumA	Normal	-0.610252100840336	-0.185172629051621	0.687851140456182	0.000898919567827133	0.152382232893157	585247	253123	917811	162774	157787	66379	85855	160125
S001074.l.r.m.c.lib.g.k2.a.t	TRUE	S001074	C007777	Q007793	2011	Positive	Positive	Negative	1	2	65	24	ERpHER2n	ERpHER2nLNp_Endo_50	5.13347022587269	0	10.0971937029432	0	LumA	LumA	LumB	-0.708984393757503	0.109370468187275	0.523495798319328	0.188159423769508	-0.0879558223289316	583164	118876	824593	193365	186991	74109	75854	157681
S001075.l.r.m.c.lib.g.k2.a.t	TRUE	S001075	C007785	Q007799	2011	Positive	Positive	Negative	0	2	70	21	ERpHER2n	ERpHER2nLNn_Endo_50	9.63449691991786	0	10.1492128678987	0	LumB	LumB	Her2	-0.399271068427371	0.119765666266507	0.101392557022809	0.363333493397359	-0.336003841536615	595197	156252	963117	237686	220728	54974	75466	158291
S001076.l.r.m.c.lib.g.k2.a.t	TRUE	S001076	C007774	Q007785	2011	Positive	Positive	Negative	1	3	60	17	ERpHER2n	ERpHER2nLNp_ChemoEndo_50	7.94524298425736	0	7.94524298425736	1	Her2	Her2	LumB	-0.0382895558223289	0.554433613445378	-0.484923889555822	0.488911404561825	-0.633828571428571	512221	135096	1044850	285721	281214	60296	84931	145839
S001077.l.r.m.c.lib.g.k2.a.t	TRUE	S001077	C007775	Q007803	2011	Positive	Positive	Negative	0	2	85	14	ERpHER2n	ERpHER2nLNn_Endo_50	6.41478439425051	0	6.41478439425051	1	LumA	LumA	Normal	-0.278290516206483	-0.393214885954382	0.56576518607443	-0.168632893157263	0.413018007202881	532358	279856	952310	191857	188559	111265	88441	153016
S001078.l.r.m.c.lib.g.k2.a.t	TRUE	S001078	C007772	Q007794	2011	Positive	Positive	Negative	0	2	70	14	ERpHER2n	ERpHER2nLNn_Endo_50	9.60438056125941	0	10.0971937029432	0	LumA	LumA	Normal	-0.457092917166867	-0.453884273709484	0.73902424969988	-0.196877791116447	0.411370948379352	573297	255309	791706	176697	177622	103236	87843	158148
S001079.l.r.m.c.lib.g.k2.a.t	TRUE	S001079	C007770	Q007801	2011	Positive	Positive	Negative	0	2	75	9	ERpHER2n	ERpHER2nLNn_None_50	9.63997262149213	0	10.0971937029432	0	LumA	LumA	LumB	-0.535261464585834	-0.22626362545018	0.399045378151261	0.252842256902761	-0.12233181272509	414975	156334	658632	208715	197891	69610	78790	161990
S001080.l.r.m.c.lib.g.k2.a.t	TRUE	S001080	C007767	Q007796	2011	Negative	Negative	Positive	1	3	70	41	HER2pERn		9.83983572895277	0	10.0616016427105	0	Her2	Her2	LumB	-0.132452340936375	0.70114093637455	-0.297981272509004	0.302573829531813	-0.49463337334934	518831	141103	1010709	277863	268428	52653	70818	141578
S001081.l.r.m.c.lib.g.k2.a.t	TRUE	S001081	C007766	Q007790	2011	Positive	Negative	Negative	0	2	65	13	ERpHER2n	ERpHER2nLNn_Endo_50	9.60164271047228	0	10.0616016427105	0	LumA	LumA	Normal	-0.323502521008403	-0.509928451380552	0.745734453781513	-0.373117887154862	0.620350540216086	571636	286193	803114	148284	149224	114800	91367	154480
S001082.l.r.m.c.lib.g.k2.a.t	TRUE	S001082	C007759	Q007804	2011	Positive	Positive	Negative	1	2	85	35	ERpHER2n	ERpHER2nLNp_Endo_50	4.10403832991102	0	4.10403832991102	1	LumA	LumA	LumB	-0.449818007202881	-0.182508523409364	0.463856902761104	0.282535414165666	-0.113114045618247	532823	160574	715659	218290	215399	89124	68747	163653
S001083.l.r.m.c.lib.g2.k2.a.t	TRUE	S001083	C007773	Q007781	2011	Negative	Negative	Negative	1	3	50	23	TNBC		9.78781656399726	0	10.0807665982204	0	Basal	Basal	Normal	0.820485954381753	-0.00171332533013206	-0.692841296518607	-0.19140456182473	0.0223846338535414	532999	209473	775718	299125	290229	140578	80570	113770
S001084.l.r.m.c.lib.g.k2.a.t	TRUE	S001084	C007760	Q007783	2011	Positive	Positive	Negative	0	2	50	18	ERpHER2n		5.07597535934292	0	10.0177960301164	0	LumB	LumB	LumA	-0.580864345738295	-0.0889046818727491	0.386407683073229	0.385212965186074	-0.274262665066026	589068	184822	940542	207331	200630	70715	74440	162580
S001085.l.r.m.c.lib.g.k2.a.t	TRUE	S001085	C007784	Q007780	2011	Positive	Positive	Negative	0	2	50	15	ERpHER2n		5.36892539356605	0	10.0999315537303	0	Normal	Normal	LumA	-0.0445599039615846	-0.541553901560624	0.405160144057623	-0.474095558223289	0.525604801920768	591900	201823	822667	184338	175063	117783	88143	147147
S001086.l.r.m.c.lib.g.k2.a.t	TRUE	S001086	C007783	Q007784	2011	Positive	Positive	Negative	0	1	55	14	ERpHER2n	ERpHER2nLNn_Endo_50	1.11156741957563	0	10.0944558521561	0	LumA	LumA	Normal	-0.382541176470588	-0.431521728691477	0.744182472989196	-0.261802641056423	0.46514093637455	564858	260472	772986	191038	189151	117067	85952	152065
S001087.l.r.m.c.lib.g.k2.a.t	TRUE	S001087	C007763	Q007791	2011	Positive	Positive	Negative	1	2	65	24	ERpHER2n	ERpHER2nLNp_Endo_50	5.07323750855578	0	10.0752908966461	0	LumA	LumA	LumB	-0.493394477791116	-0.0156677070828331	0.415231692677071	0.100608883553421	0.0663980792316927	593241	165069	936703	223084	220708	103292	71552	150242
S001088.l.r.m.c.lib.g.k2.a.t	TRUE	S001088	C007762	Q007797	2011	Positive	Negative	Positive	1	3	70	31	HER2pERp		5.30869267624914	0	10.0752908966461	0	LumB	LumB	Her2	-0.0927260504201681	0.252637695078031	-0.299094357743097	0.341651860744298	-0.347524609843938	419307	187927	1144215	276132	262855	91611	67224	151166
S001089.l.r.m.c.lib.g.k2.a.t	TRUE	S001089	C007761	Q007778	2011	Positive	Positive	Negative	1	3	50	30	ERpHER2n		5.40451745379877	0	10.0780287474333	0	LumB	LumB	Her2	-0.312088355342137	0.366591116446579	-0.0867284513805522	0.472813445378151	-0.546841776710684	530040	186791	754339	284985	276971	86710	88996	161541
S001090.l.r.m.c.lib.g.k2.a.t	TRUE	S001090	C007765	Q007806	2011	Negative	Negative	Negative	0	3	95	22	TNBC		1.95756331279945	0	2.32169746748802	1	Basal	Basal	Normal	0.778774549819928	-0.0646741896758703	-0.542737094837935	-0.304059543817527	0.166212725090036	460560	151339	681435	294266	276328	149308	68585	103006
S001091.l.r.m.c.lib.g.k2.a.t	TRUE	S001091	C007758	Q007798	2011	Positive	Positive	Negative	0	2	70	22	ERpHER2n	ERpHER2nLNn_Endo_50	9.57426420260096	0	10.0971937029432	0	LumA	LumA	Normal	-0.270551740696278	-0.546540216086435	0.726939735894358	-0.389324369747899	0.653369507803121	529676	283390	772307	172841	165971	140116	94721	151661
S001092.l.r.m.c.lib.g.k2.a.t	TRUE	S001092	C007751	Q007732	2011	Positive	Positive	Negative	0	1	60	8	ERpHER2n	ERpHER2nLNn_Endo_50	9.58795345653662	0	10.1026694045175	0	LumA	LumA	Normal	-0.282293397358944	-0.473899639855942	0.75528643457383	-0.467815606242497	0.648581032412965	557581	247173	758978	143116	136968	135798	90439	162562
S001093.l.r.m.c.lib.g.k2.a.t	TRUE	S001093	C007748	Q007776	2011	Positive	Positive	Negative	0	1	90	60	ERpHER2n	ERpHER2nLNn_Endo_50	9.50034223134839	0	10.1683778234086	0	LumA	LumA	Normal	-0.280142136854742	-0.342523889555822	0.523625450180072	-0.22103337334934	0.445703721488595	502253	120546	795563	203315	192554	121590	69674	164702
S001095.l.r.m.c.lib.g.k2.a.t	TRUE	S001095	C007743	Q007726	2011	Positive	Positive	Negative	1	2	50	17	ERpHER2n		2.24777549623546	1	2.94866529774127	1	LumA	LumA	LumB	-0.618772629051621	-0.255220168067227	0.705702761104442	0.129648979591837	0.104337094837935	516592	157108	811261	174972	173367	82043	73857	163104
S001096.l.r.m.c.lib.g.k2.a.t	TRUE	S001096	C007745	Q007748	2011	Positive	Positive	Negative	0	3	65	15	ERpHER2n	ERpHER2nLNn_Endo_50	9.57973990417522	0	10.0588637919233	0	LumB	LumB	Her2	-0.559035774309724	0.216638655462185	0.144432172869148	0.567912605042017	-0.436929651860744	452431	222815	924749	232652	221480	75927	90035	163450
S001097.l.r.m.c.lib.g.k2.a.t	TRUE	S001097	C007744	Q007749	2011	Positive	Positive	Negative	0	2	65	15	ERpHER2n	ERpHER2nLNn_Endo_50	9.56331279945243	0	10.0451745379877	0	LumA	LumA	LumB	-0.501516446578631	-0.240515726290516	0.55137575030012	0.167376710684274	-0.0728172869147659	523004	204710	852377	226284	224212	104072	80288	160262
S001098.l.r.m.c.lib.g.k2.a.t	TRUE	S001098	C007735	Q007750	2011	Positive	Positive	Negative	0	2	65	11	ERpHER2n	ERpHER2nLNn_Endo_50	8.56125941136208	0	10.0807665982204	0	LumA	LumA	Normal	-0.543954861944778	-0.283009843937575	0.644376470588235	-0.00538583433373349	0.107178871548619	583788	226086	799261	200002	202324	97602	74163	161969
S001099.l.r.m.c.lib.g.k2.a.t	TRUE	S001099	C007746	Q007725	2011	Positive	Positive	Negative	0	NA	50	2	ERpHER2n		8.75564681724846	0	8.75564681724846	1	LumB	LumB	Her2	-0.085109243697479	0.293782472989196	-0.324177671068427	0.396609843937575	-0.482065786314526	505553	168577	1162152	268582	247770	96111	54978	151444
S001100.l.r.m.c.lib.g.k2.a.t	TRUE	S001100	C007727	Q007755	2011	Positive	Positive	Negative	0	2	70	9	ERpHER2n	ERpHER2nLNn_Endo_50	9.5523613963039	0	10.0752908966461	0	LumA	LumA	Normal	-0.375422809123649	-0.489564465786315	0.825887154861945	-0.378968547418968	0.628880672268908	576104	273230	752376	135360	133192	108829	89906	152864
S001101.l.r.m.c.lib.g.k2.a.t	TRUE	S001101	C007732	Q007764	2011	Positive	Positive	Negative	0	2	75	5	ERpHER2n	ERpHER2nLNn_Endo_50	9.58795345653662	0	10.1026694045175	0	LumA	LumA	Normal	-0.537214885954382	-0.228827851140456	0.583010804321729	0.0715284513805522	0.0855174069627851	520366	198270	660651	220106	211570	105241	90932	162796
S001102.l.r.m.c.lib.g.k2.a.t	TRUE	S001102	C007731	Q007722	2011	Positive	Positive	Negative	0	2	50	14	ERpHER2n		NA	NA	10.0780287474333	0	LumB	LumB	LumA	-0.666658343337335	0.176286194477791	0.321565426170468	0.378376950780312	-0.261817046818728	560603	216108	775680	220152	202842	49598	77811	162274
S001104.l.r.m.c.lib.g.k2.a.t	TRUE	S001104	C007721	Q007765	2011	Positive	Negative	Negative	0	2	75	11	ERpHER2n	ERpHER2nLNn_Endo_50	1.72210814510609	0	1.72210814510609	1	LumA	LumA	Normal	-0.419007923169268	-0.387007923169268	0.789711404561825	-0.28964993997599	0.449402160864346	588903	223436	798317	121669	126112	100035	93422	157202
S001105.l.r.m.c.lib.g.k2.a.t	TRUE	S001105	C007728	Q007723	2011	Positive	Positive	Negative	0	2	50	19	ERpHER2n		9.78507871321013	0	10.0780287474333	0	LumA	LumA	Normal	-0.340815366146459	-0.384610804321729	0.634463385354142	-0.134538295318127	0.335011764705882	513966	186205	734471	203512	197074	112659	80647	156655
S001106.l.r.m.c.lib.g.k2.a.t	TRUE	S001106	C007730	Q007735	2011	Positive	Positive	Negative	0	2	65	14	ERpHER2n	ERpHER2nLNn_Endo_50	1.24845995893224	0	1.24845995893224	1	LumB	LumB	Her2	-0.430652581032413	0.0568144057623049	0.0308292917166867	0.556943097238896	-0.511132773109244	564814	160895	753714	266665	252820	80361	86528	160978
S001107.l.r.m.c.lib.g.k2.a.t	TRUE	S001107	C007723	Q007772	2011	Positive	Positive	Negative	0	2	85	17	ERpHER2n	ERpHER2nLNn_Endo_50	4.90075290896646	0	10.1163586584531	0	LumA	LumA	Normal	-0.515869387755102	-0.42302424969988	0.772332292917167	-0.103427611044418	0.274316446578631	516808	183609	704126	180781	181090	106766	79825	165013
S001108.l.r.m2.c.lib.g.k2.a.t	TRUE	S001108	C007722	Q007720	2011	Negative	Negative	Negative	0	3	45	22	TNBC		1.05133470225873	0	10.0752908966461	0	Basal	Basal	Her2	0.589818967587035	0.241131332533013	-0.724668427370948	0.139205762304922	-0.347083793517407	378653	146086	873726	312506	305481	88517	64363	82900
S001109.l.r.m.c.lib.g.k2.a.t	TRUE	S001109	C007739	Q007761	2011	Positive	Positive	Negative	0	1	75	11	ERpHER2n	ERpHER2nLNn_Endo_50	9.65366187542779	0	10.1683778234086	0	LumA	LumA	Normal	-0.313053541416567	-0.538787034813926	0.762264585834334	-0.308264105642257	0.553917887154862	586935	225653	784181	132040	139757	124688	83764	163961
S001110.l.r.m.c.lib.g.k2.a.t	TRUE	S001110	C007738	Q007739	2011	Positive	Positive	Negative	0	2	65	15	ERpHER2n	ERpHER2nLNn_Endo_50	9.56878850102669	0	10.0835044490075	0	LumA	LumA	LumB	-0.50021512605042	-0.0994304921968787	0.347909723889556	0.220376470588235	0.0335078031212485	483310	241499	643760	221079	222707	85610	89018	162458
S001111.l.r.m.c.lib.g.k2.a.t	TRUE	S001111	C007726	Q007730	2011	Positive	Positive	Negative	1	1	60	20	ERpHER2n	ERpHER2nLNp_Endo_50	9.782340862423	0	10.0752908966461	0	LumA	LumA	Normal	-0.284763505402161	-0.43841824729892	0.746192557022809	-0.391437214885954	0.601272509003601	523803	232788	845748	130141	130065	139578	79000	162573
S001112.l.r.m.c.lib.g.k2.a.t	TRUE	S001112	C007725	Q007737	2011	Positive	Negative	Negative	0	2	65	20	ERpHER2n	ERpHER2nLNn_Endo_50	9.54140999315537	0	10.0561259411362	0	LumA	LumA	Normal	-0.407497719087635	-0.46374549819928	0.613781512605042	-0.0159270108043217	0.312252581032413	543330	255676	768281	161889	163150	93055	93346	148417
S001113.l.r.m.c.lib.g.k2.a.t	TRUE	S001113	C007691	Q007744	2011	Positive	Positive	Negative	1	3	65	50	ERpHER2n	ERpHER2nLNp_ChemoEndo_50	9.782340862423	0	10.0752908966461	0	LumA	LumA	LumB	-0.445176470588235	-0.0814453781512605	0.40384537815126	0.119772388955582	0.0468945978391357	584610	176501	598502	210170	205307	71973	87890	157493
S001115.l.r.m.c.lib.g.k2.a.t	TRUE	S001115	C007699	Q007769	2011	Positive	Positive	Negative	0	2	80	19	ERpHER2n	ERpHER2nLNn_Endo_50	3.10198494182067	0	8.98562628336756	1	LumA	LumA	Normal	-0.605196638655462	-0.336542617046819	0.704060504201681	-0.0332196878751501	0.215467947178872	540638	115018	712258	181215	171584	99643	71854	164472
S001116.l.r.m.c.lib.g.k2.a.t	TRUE	S001116	C007698	Q007770	2011	Positive	Negative	Negative	0	2	80	34	ERpHER2n	ERpHER2nLNn_Endo_50	9.58795345653662	0	10.1026694045175	0	LumA	LumA	Normal	-0.246825450180072	-0.462010084033613	0.685537575030012	-0.47581368547419	0.636185354141657	537905	285163	816146	163461	164754	120776	89675	160604
S001118.l.r.m.c.lib.g.k2.a.t	TRUE	S001118	C007694	Q007774	2011	Positive	Positive	Negative	0	2	85	25	ERpHER2n	ERpHER2nLNn_Endo_50	6.71047227926078	1	6.79534565366188	1	Her2	Her2	LumA	-0.516415846338535	0.287290276110444	0.258388475390156	0.217124609843938	-0.236218967587035	564479	146717	686864	215754	205812	56666	68990	157146
S001119.l.r.m.c.lib.g.k2.a.t	TRUE	S001119	C007693	Q007724	2011	Positive	Positive	Negative	1	3	50	21	ERpHER2n		1.02669404517454	0	10.0369609856263	0	LumB	LumB	Her2	-0.0328076830732293	0.024615606242497	-0.210828331332533	0.2647212484994	-0.43425306122449	561718	121533	868040	285473	291610	93058	80472	154351
S001120.l.r.m.c.lib.g.k2.a.t	TRUE	S001120	C007697	Q007742	2011	Positive	Positive	Negative	0	1	65	8	ERpHER2n	ERpHER2nLNn_Endo_50	NA	NA	6.89664613278576	1	LumA	LumA	Normal	-0.416501320528211	-0.430243457382953	0.787105882352941	-0.407510204081633	0.59223337334934	596543	227913	665273	148706	147667	118687	83237	156848
S001121.l.r.m.c.lib.g.k2.a.t	TRUE	S001121	C007696	Q007747	2011	Positive	Positive	Negative	1	2	65	21	ERpHER2n	ERpHER2nLNp_Endo_50	9.77960301163587	0	10.072553045859	0	LumA	LumA	LumB	-0.590679471788715	-0.232610804321729	0.52116206482593	0.318328931572629	0.0062530612244898	496349	220974	873445	197624	190401	70991	71236	164963
S001123.l.r.m.c.lib.g.k2.a.t	TRUE	S001123	C007711	Q007760	2011	Positive	Negative	Negative	0	2	75	19	ERpHER2n	ERpHER2nLNn_Endo_50	9.53593429158111	0	10.0342231348392	0	LumB	LumB	LumA	-0.392675150060024	0.0224528211284514	0.186385594237695	0.311308523409364	-0.147476590636254	492175	157323	768159	224512	221831	82501	75188	159306
S001124.l2.r.m.c.lib.g.k2.a.t	TRUE	S001124	C007715	Q007759	2011	Positive	Negative	Negative	0	1	75	8	ERpHER2n	ERpHER2nLNn_Endo_50	4.29295003422313	0	10.0807665982204	0	LumA	LumA	Normal	-0.291032893157263	-0.393659543817527	0.658172388955582	-0.253485714285714	0.395496758703481	572171	281084	861141	179730	171016	108427	91407	149010
S001129.l.r.m.c.lib.g.k2.a.t	TRUE	S001129	C007718	Q007729	2011	Positive	Negative	Negative	1	3	55	23	ERpHER2n	ERpHER2nLNp_ChemoEndo_50	9.6208076659822	0	10.0752908966461	0	LumB	LumB	LumA	-0.43639087635054	0.0652753901560624	0.176270828331333	0.42183337334934	-0.158432653061225	503956	147591	1020111	254264	242601	92852	60185	157151
S001130.l.r.m.c.lib.g.k2.a.t	TRUE	S001130	C007702	Q007717	2011	Negative	Negative	Negative	0	3	40	30	TNBC		1.4154688569473	0	10.0424366872005	0	Basal	Basal	Her2	0.511496758703481	0.395300840336134	-0.66761968787515	0.0970228091236495	-0.371424729891957	464191	135723	1184397	291672	278299	85896	82272	98068
S001131.l.r.m.c.lib.g.k2.a.t	TRUE	S001131	C007701	Q007733	2011	Positive	Negative	Negative	1	3	60	26	ERpHER2n	ERpHER2nLNp_ChemoEndo_50	9.59342915811088	0	10.0369609856263	0	LumB	LumB	Her2	-0.138361584633854	0.193551980792317	-0.341317647058824	0.626352941176471	-0.605557743097239	488995	128160	983683	303724	300001	77685	60784	152086
S001132.l.r.m.c.lib.g.k2.a.t	TRUE	S001132	C007703	Q007768	2011	Positive	Positive	Negative	1	1	80	15	ERpHER2n	ERpHER2nLNp_Endo_50	5.13894592744695	0	6.49418206707734	1	LumA	LumA	Normal	-0.345208163265306	-0.557137094837935	0.752317887154862	-0.325849699879952	0.549850660264106	576931	269660	892686	150363	152071	129730	93373	163035
S001134.l.r.m.c.lib.g.k2.a.t	TRUE	S001134	C007720	Q007766	2011	Positive	Positive	Negative	0	2	80	15	ERpHER2n	ERpHER2nLNn_Endo_50	5.93292265571526	0	10.0944558521561	0	LumB	LumB	LumA	-0.638606482593037	-0.0193536614645858	0.36157118847539	0.441720048019208	-0.299293157262905	498421	139234	727055	235081	227617	71401	82412	161186
S001135.l.r.m.c.lib.g.k2.a.t	TRUE	S001135	C007719	Q007718	2011	Positive	Positive	Negative	0	3	45	12	ERpHER2n		9.80971937029432	0	10.1026694045175	0	LumB	LumB	Her2	-0.395939495798319	0.207615846338535	0.20283025210084	0.332373589435774	-0.273943817527011	575411	214654	897581	222767	217983	73181	81837	160100
S001137.l.r.m.c.lib.g.k2.a.t	TRUE	S001137	C007683	Q007704	2011	Positive	Negative	Negative	0	1	70	10	ERpHER2n	ERpHER2nLNn_Endo_50	9.52498288843258	0	10.0205338809035	0	LumA	LumA	Normal	-0.383459303721489	-0.49169843937575	0.788897959183673	-0.331543817527011	0.582888835534214	581237	275977	779881	130825	133603	115153	94616	150393
S001138.l.r.m.c.lib.g.k2.a.t	TRUE	S001138	C007685	Q007694	2011	Negative	Negative	Negative	1	NA	55	2	TNBC		5.29500342231348	1	5.93292265571526	1	Normal	Normal	Basal	0.109826650660264	-0.0240441776710684	0.0942453781512605	-0.47800144057623	0.447592797118848	531844	242088	1019166	195234	192515	125524	86219	132669
S001139.l.r.m.c.lib.g.k2.a.t	TRUE	S001139	C007684	Q007707	2011	Positive	Positive	Negative	1	2	70	14	ERpHER2n	ERpHER2nLNp_Endo_50	5.19096509240246	0	10.0588637919233	0	LumA	LumA	Normal	-0.515289315726291	-0.431764705882353	0.79795150060024	-0.22212725090036	0.407751260504202	592025	264052	827164	156675	158686	89816	89728	159145
S001142.l.r.m.c.lib.g.k2.a.t	TRUE	S001142	C007687	Q007705	2011	Positive	Negative	Negative	0	3	70	15	ERpHER2n	ERpHER2nLNn_Endo_50	5.1854893908282	0	10.0369609856263	0	LumB	LumB	LumA	-0.362024489795918	0.0665680672268908	0.105238895558223	0.357477070828331	-0.302390396158463	589603	227641	1009252	211720	197109	85492	82127	151238
S001143.l.r.m.c.lib.g.k2.a.t	TRUE	S001143	C007690	Q007695	2011	Positive	Positive	Negative	0	3	60	21	ERpHER2n	ERpHER2nLNn_ChemoEndo_50	9.76865160848734	0	10.0616016427105	0	Her2	Her2	LumB	-0.212630972388956	0.356805762304922	-0.100367827130852	0.266622809123649	-0.31954093637455	589558	167061	744984	249445	231353	82414	72933	147252
S001144.l.r.m.c.lib.g.k2.a.t	TRUE	S001144	C007668	Q007697	2011	Positive	Positive	Negative	0	3	65	4	ERpHER2n	ERpHER2nLNn_None_50	4.78028747433265	0	4.78028747433265	1	LumA	LumA	LumB	-0.690416326530612	-0.0169114045618247	0.496650180072029	0.393465546218487	-0.225217767106843	491687	199496	904175	177755	177700	54561	90966	165572
S001145.l.r.m.c.lib.g.k2.a.t	TRUE	S001145	C007667	Q007691	2011	Positive	Positive	Negative	1	3	50	9	ERpHER2n		9.74948665297741	0	10.0451745379877	0	LumA	LumA	Normal	-0.552511884753902	-0.0793229291716687	0.639970228091236	0.00198223289315726	0.159831932773109	550159	215870	924472	193316	180422	81961	71674	155661
S001146.l.r.m.c.lib.g.k2.a.t	TRUE	S001146	C007675	Q007699	2011	Negative	Negative	Negative	0	3	65	20	TNBC		4.23819301848049	1	5.22929500342231	1	Basal	Basal	Her2	0.698232893157263	0.137385834333733	-0.590016806722689	-0.166406722689076	-0.0230482593037215	480886	158078	920471	304906	293250	129491	78100	75962
S001148.l.r.m.c.lib.g.k2.a.t	TRUE	S001148	C007674	Q007709	2011	Positive	Negative	Negative	0	2	75	27	ERpHER2n	ERpHER2nLNn_Endo_50	6.46954140999316	0	10.0013689253936	0	LumA	LumA	Normal	-0.256267947178872	-0.484739495798319	0.639409363745498	-0.407023289315726	0.635722448979592	563502	269562	940629	134913	135106	128558	88849	145564
S001149.l.r.m.c.lib.g.k2.a.t	TRUE	S001149	C007673	Q007701	2011	Positive	Negative	Negative	1	3	65	14	ERpHER2n	ERpHER2nLNp_ChemoEndo_50	4.16974674880219	0	4.27378507871321	1	LumB	LumB	Her2	-0.255274909963986	0.0860331332533013	-0.0702165666266507	0.436364945978391	-0.305562545018007	523014	224577	1047540	253998	237351	83447	70816	158190
S001150.l.r.m.c.lib.g.k2.a.t	TRUE	S001150	C007677	Q007714	2011	Positive	Positive	Negative	1	2	90	19	ERpHER2n	ERpHER2nLNp_Endo_50	7.87679671457906	0	7.89322381930185	1	LumA	LumA	LumB	-0.649260024009604	-0.0333051620648259	0.542420168067227	0.316998799519808	-0.13709387755102	564943	131846	750525	162621	168339	47536	84878	162082
S001151.l.r.m.c.lib.g.k2.a.t	TRUE	S001151	C007672	Q007713	2011	Negative	Negative	Negative	1	3	80	30	TNBC		6.35728952772074	0	10.0971937029432	0	Basal	Basal	Her2	0.76611668667467	0.075324849939976	-0.70126962785114	-0.187196158463385	-0.0816672268907563	494587	117604	962377	313244	299221	124027	71107	80198
S001152.l.r.m.c.lib.g.k2.a.t	TRUE	S001152	C007671	Q007706	2011	Negative	Negative	Negative	0	2	70	20	TNBC		5.83709787816564	1	7.44969199178645	1	LumA	LumA	Normal	-0.267529411764706	-0.247030972388956	0.599880912364946	-0.301188955582233	0.497017046818727	538034	264244	814485	178681	177322	107824	80230	149009
S001153.l.r.m.c.lib.g.k2.a.t	TRUE	S001153	C007679	Q007703	2011	Positive	Positive	Negative	0	3	70	11	ERpHER2n	ERpHER2nLNn_Endo_50	3.95893223819302	0	10.072553045859	0	LumB	LumB	Her2	-0.370734213685474	0.05286818727491	0.0226093637454982	0.454980072028812	-0.443057863145258	521619	190562	1031208	248262	234606	56598	90822	156495
S001154.l.r.m.c.lib.g.k2.a.t	TRUE	S001154	C007678	Q007692	2011	Positive	Positive	Negative	0	3	50	21	ERpHER2n		2.41752224503765	0	10.0424366872005	0	LumA	LumA	Normal	-0.423975030012005	-0.353253301320528	0.720040336134454	-0.253279231692677	0.37650612244898	588065	178488	886368	166121	162994	96276	85464	157308
S001155.l.r.m.c.lib.g.k2.a.t	TRUE	S001155	C007680	Q007712	2011	Positive	Positive	Negative	0	2	80	36	ERpHER2n	ERpHER2nLNn_Endo_50	9.52772073921971	0	5.91375770020534	1	LumB	LumB	LumA	-0.427098199279712	0.121149579831933	0.327358463385354	0.404442737094838	-0.248892196878751	557002	210051	752512	224553	216150	73841	60226	160580
S001156.l.r.lib.g.k2.a.t	TRUE	S001156	C007669	Q007711	2011	Positive	Positive	Negative	0	1	80	32	ERpHER2n	ERpHER2nLNn_Endo_50	9.52772073921971	0	10.0451745379877	0	LumA	LumA	Normal	-0.499794477791116	-0.457849699879952	0.852413925570228	-0.206708283313325	0.485598079231693	542486	203455	702819	179618	181163	112039	71891	165440
S001157.l.r.m.c.lib.g.k2.a.t	TRUE	S001157	C007656	Q007671	2011	Positive	Negative	Negative	1	3	60	20	ERpHER2n	ERpHER2nLNp_ChemoEndo_50	9.66461327857632	0	10.0451745379877	0	LumB	LumB	LumA	-0.488998799519808	0.0878309723889556	0.282427851140456	0.358119567827131	-0.123746458583433	418696	141829	899044	183898	181011	57987	60613	155199
S001158.l.r.m.c.lib.g.k2.a.t	TRUE	S001158	C007654	Q007684	2011	Positive	Negative	Negative	1	2	75	36	ERpHER2n	ERpHER2nLNp_Endo_50	3.06639288158795	0	4.37234770704997	1	Normal	Normal	LumA	0.0921613445378151	-0.221720048019208	0.133750780312125	-0.151455462184874	0.209139015606243	507866	210772	1135934	226625	210843	117487	76121	152636
S001160.l.r.m.c.lib.g.k2.a.t	TRUE	S001160	C007652	Q007677	2011	Positive	Positive	Negative	1	3	65	42	ERpHER2n	ERpHER2nLNp_ChemoEndo_50	5.40177960301164	0	10.0177960301164	0	Her2	Her2	LumB	0.0671788715486194	0.22151356542617	-0.319211524609844	0.156083553421369	-0.289066026410564	505209	159756	1075165	288213	269989	107943	74336	152930
S001161.l.r.m.c.lib.g.k2.a.t	TRUE	S001161	C007651	Q007673	2011	Positive	Positive	Negative	1	3	60	35	ERpHER2n	ERpHER2nLNp_ChemoEndo_50	1.01574264202601	0	10.0232717316906	0	LumB	LumB	Her2	0.0514189675870348	0.175002160864346	-0.423234573829532	0.459238415366146	-0.494085954381753	441152	218142	973645	291101	279625	46858	72762	144630
S001162.l.r.m.c.lib.g.k2.a.t	TRUE	S001162	C007662	Q007687	2011	Positive	Positive	Negative	1	3	85	50	ERpHER2n		5.05954825462012	0	10.0616016427105	0	LumB	LumB	LumA	-0.356901800720288	-0.000126770708283313	0.112572388955582	0.387477551020408	-0.307282593037215	487821	154759	954781	242900	221091	52837	61539	162121
S001163.l.r.m.c.lib.g.k2.a.t	TRUE	S001163	C007637	Q007665	2011	Positive	Positive	Negative	0	2	70	8	ERpHER2n	ERpHER2nLNn_None_50	9.74127310061602	0	10.0369609856263	0	LumA	LumA	Normal	-0.296617527010804	-0.445405042016807	0.71626218487395	-0.355515006002401	0.560214165666266	513254	239903	759680	164657	162227	141154	76286	158861
S001164.l.r.m.c.lib.g.k2.a.t	TRUE	S001164	C007636	Q007662	2011	Negative	Negative	Negative	0	3	60	22	TNBC		9.59616700889801	0	10.0369609856263	0	Basal	Basal	Her2	0.770226170468187	0.0519567827130852	-0.720494597839136	-0.0984096038415366	-0.0693483793517407	464784	147297	902548	321283	319403	108575	75350	100631
S001166.l.r.m.c.lib.g.k2.a.t	TRUE	S001166	C007644	Q007675	2011	Positive	Positive	Negative	0	2	65	30	ERpHER2n	ERpHER2nLNn_Endo_50	9.57700205338809	0	10.0396988364134	0	LumB	LumB	LumA	-0.602359663865546	0.107553421368547	0.345919807923169	0.442400960384154	-0.372297719087635	567126	175322	752632	208014	202923	57984	85822	164343
S001167.l.r.m.c.lib.g.k2.a.t	TRUE	S001167	C007647	Q007681	2011	Positive	Positive	Negative	0	2	70	18	ERpHER2n	ERpHER2nLNn_Endo_50	9.05133470225873	0	10.0807665982204	0	LumB	LumB	LumA	-0.3671606242497	0.00243457382953181	0.0471481392557023	0.483523649459784	-0.426796638655462	493247	207197	916747	267775	256473	81053	83889	155769
S001168.l.r.m.c.lib.g.k2.a.t	TRUE	S001168	C007646	Q007667	2011	Positive	Positive	Negative	0	3	45	22	ERpHER2n		9.66461327857632	0	10.0451745379877	0	LumB	LumB	Her2	-0.351335414165666	0.0752211284513806	0.0138036014405762	0.422191596638655	-0.510775510204082	513672	203277	704347	272915	276804	53168	76854	164185
S001169.l.r.m.c.lib.g.k2.a.t	TRUE	S001169	C007643	Q007674	2011	Positive	Negative	Negative	1	2	65	17	ERpHER2n	ERpHER2nLNp_ChemoEndo_50	9.67556468172485	0	10.0068446269678	0	LumA	LumA	Normal	-0.136217046818727	-0.591621608643457	0.493212004801921	-0.333003601440576	0.485444417767107	567596	247523	901694	193553	188403	121369	87469	154625
S001171.l.r.m.c.lib.g.k2.a.t	TRUE	S001171	C007639	Q007661	2011	Negative	Negative	Negative	0	3	55	21	TNBC		1.43463381245722	1	1.65639972621492	1	Basal	Basal	Normal	0.794630492196879	-0.129594237695078	-0.534982953181273	-0.355553421368547	0.130300120048019	525803	157117	855851	262850	238947	142370	73874	100033
S001172.l2.r.m.c.lib.g.k2.a.t	TRUE	S001172	C007650	Q007685	2011	Negative	Negative	Positive	0	2	80	26	HER2pERn		5.31143052703628	0	7.84120465434634	1	Her2	Her2	LumB	0.210470108043217	0.699089555822329	-0.541090996398559	0.261120768307323	-0.49132581032413	504212	160643	896975	294669	283447	75529	74121	133010
S001173.l.r.m.c.lib.g.k2.a.t	TRUE	S001173	C007649	Q007688	2011	Positive	Positive	Negative	1	2	90	40	ERpHER2n	ERpHER2nLNp_Endo_50	5.10335386721424	0	5.50034223134839	1	LumA	LumA	Normal	-0.575219207683073	-0.155496758703481	0.794932052821128	-0.117530852340936	0.328378391356543	598378	135322	823491	146483	154159	82852	85848	150767
S001174.l.r.m.c.lib.g.k2.a.t	TRUE	S001174	C007658	Q007669	2011	Positive	Positive	Negative	0	2	55	19	ERpHER2n	ERpHER2nLNn_Endo_50	9.51950718685832	0	10.0369609856263	0	LumA	LumA	Normal	-0.253592316926771	-0.465717166866747	0.47938631452581	-0.0611054021608643	0.360468667466987	567336	258699	1091304	166004	165843	89834	84416	150676
S001175.l.r.m.c.lib.g.k2.a.t	TRUE	S001175	C007657	Q007680	2011	Positive	Positive	Negative	1	2	70	25	ERpHER2n	ERpHER2nLNp_Endo_50	9.74674880219028	0	10.0424366872005	0	LumA	LumA	Normal	-0.331474669867947	-0.146943577430972	0.442886914765906	-0.0204763505402161	0.0437454981992797	564783	146663	654522	218683	218824	99737	77620	152241
S001176.l.r.m.c.lib.g.k2.a.t	TRUE	S001176	C007635	Q007658	2011	Positive	Positive	Negative	1	2	25	11	ERpHER2n		5.48117727583847	0	10.0451745379877	0	LumA	LumA	LumB	-0.355854021608643	-0.320920048019208	0.244431212484994	0.139988475390156	-0.0708629051620648	587491	203247	1002710	193540	181971	72392	81458	157340
S001177.l.r.m.c.lib.g.k2.a.t	TRUE	S001177	C007660	Q007668	2011	Positive	Positive	Negative	0	3	50	18	ERpHER2n		9.81245722108145	0	10.0396988364134	0	LumB	LumB	LumA	-0.368395678271309	-0.128821128451381	0.123329651860744	0.338786074429772	-0.361014165666266	548032	161170	774150	256178	244550	66612	76815	165634
S001178.l.r.m.c.lib.g.k2.a.t	TRUE	S001178	C007634	Q007666	2011	Positive	Positive	Negative	1	2	70	8	ERpHER2n	ERpHER2nLNp_Endo_50	9.74674880219028	0	10.0424366872005	0	LumA	LumA	Normal	-0.468383193277311	-0.468885474189676	0.767867466986795	-0.198231932773109	0.409309963985594	578574	219222	729456	169552	163428	120478	90353	160099
S001179.l.r.lib.g.k2.a.t	TRUE	S001179	C007623	Q007636	2011	Positive	Positive	Negative	0	2	65	14	ERpHER2n	ERpHER2nLNn_Endo_50	9.53593429158111	0	9.99863107460643	0	LumA	LumA	Normal	-0.403387274909964	-0.326928211284514	0.783215366146459	-0.364260264105642	0.526444177671068	576294	229827	867600	160038	159208	112011	84182	160534
S001180.l.r.m.c.lib.g.k2.a.t	TRUE	S001180	C007622	Q007657	2011	Positive	Positive	Negative	1	2	85	21	ERpHER2n	ERpHER2nLNp_Endo_50	7.79192334017796	0	7.79192334017796	1	LumB	LumB	LumA	-0.565386794717887	0.0214108043217287	0.287905882352941	0.472249699879952	-0.393902521008403	530880	183400	795842	231953	223471	80604	80076	162569
S001181.l.r.m2.c.lib.g.k2.a.t	TRUE	S001181	C007631	Q007656	2011	Positive	Negative	Positive	1	3	80	22	HER2pERp		3.68240930869268	1	3.77549623545517	1	Her2	Her2	LumB	-0.00705690276110444	0.403859783913565	-0.275546698679472	0.375199039615846	-0.310024489795918	423430	147894	829031	300118	293241	103016	75219	153207
S001185.l.r.m.c.lib.g.k2.a.t	TRUE	S001185	C007626	Q007645	2011	Negative	Negative	Negative	0	3	70	13	TNBC		2.09445585215606	0	10.0041067761807	0	Basal	Basal	Normal	0.797117887154862	-0.0826333733493397	-0.664119087635054	-0.167203841536615	0.0351990396158463	336389	115843	1034467	304826	301038	134719	76397	84625
S001186.l.r.m.c.lib.g.k2.a.t	TRUE	S001186	C007629	Q007644	2011	Positive	Positive	Negative	0	1	70	12	ERpHER2n	ERpHER2nLNn_Endo_50	9.50308008213552	0	10.0205338809035	0	LumA	LumA	Normal	-0.459679231692677	-0.395413205282113	0.775057863145258	-0.252702040816327	0.436725090036014	546627	216614	792285	170669	172297	120907	64467	166372
S001187.l.r.m.c.lib.g.k2.a.t	TRUE	S001187	C007613	Q007627	2011	Negative	Negative	Negative	0	3	35	10	TNBC		9.56605065023956	0	10.0068446269678	0	Basal	Basal	Normal	0.738289555822329	-0.0339111644657863	-0.584475390156062	-0.33165906362545	0.0795217286914766	507755	152776	883314	302683	294170	151031	86961	82403
S001188.l.r.m.c.lib.g.k2.a.t	TRUE	S001188	C007616	Q007633	2011	Negative	Negative	Negative	0	3	55	21	TNBC		9.74401095140315	0	10.0396988364134	0	Basal	Basal	Her2	0.737591356542617	0.0642890756302521	-0.745672028811525	-0.104858583433373	-0.0672144057623049	384729	120394	1144198	310511	285983	113997	75516	93740
S001189.l.r.m.c.lib.g.k2.a.t	TRUE	S001189	C007615	Q007647	2011	Positive	Negative	Negative	0	2	70	32	ERpHER2n	ERpHER2nLNn_Endo_50	9.50308008213552	0	10.0205338809035	0	LumA	LumA	LumB	-0.624557983193277	-0.102343337334934	0.591837695078031	0.264235294117647	-0.0151058823529412	568332	165105	903987	213074	206667	88746	77213	150893
S001190.l.r.m.c.lib.g.k2.a.t	TRUE	S001190	C007614	Q007653	2011	Positive	Positive	Negative	1	3	80	19	ERpHER2n	ERpHER2nLNp_Endo_50	9.63449691991786	0	10.0150581793292	0	LumB	LumB	Her2	-0.133551980792317	0.131747418967587	-0.284983433373349	0.547196158463385	-0.599464105642257	527889	137999	939859	287825	272843	43639	78782	147601
S001192.l.r.m.c.lib.g.k2.a.t	TRUE	S001192	C007605	Q007639	2011	Negative	Negative	Positive	0	3	65	15	HER2pERn		9.77686516084873	0	10.0013689253936	0	Her2	Her2	LumB	-0.0983039615846339	0.730351020408163	-0.228304441776711	0.328844177671068	-0.43583481392557	530764	152687	870952	239407	219395	58235	68291	152349
S001193.l.r.m.c.lib.g.k2.a.t	TRUE	S001193	C007604	Q007648	2011	Positive	Negative	Negative	0	3	70	28	ERpHER2n	ERpHER2nLNn_Endo_50	9.48665297741273	0	9.98494182067077	0	Her2	Her2	LumB	0.0810237695078031	0.45746362545018	-0.337648979591837	0.193874669867947	-0.376964225690276	551686	178056	810902	246689	232570	74979	76405	136189
S001194.l.r.m.c.lib.g.k2.a.t	TRUE	S001194	C007603	Q007650	2011	Positive	Positive	Negative	0	1	70	23	ERpHER2n	ERpHER2nLNn_Endo_50	2.74058863791923	0	2.74058863791923	1	LumA	LumA	Normal	-0.652864345738295	-0.0496854741896759	0.669258103241296	0.0459351740696278	0.146149339735894	589252	116093	674996	190135	182850	74943	74503	156453
S001195.l.r.m.c.lib.g.k2.a.t	TRUE	S001195	C007609	Q007640	2011	Positive	Positive	Negative	1	2	65	9	ERpHER2n		4.57768651608487	0	9.97946611909651	0	LumA	LumA	Normal	-0.322648739495798	-0.384202641056423	0.733187034813926	-0.436639615846338	0.653504921968788	549252	241433	920132	119708	119825	117868	73914	150707
S001196.l.r.m.c.lib.g.k2.a.t	TRUE	S001196	C007620	Q007652	2011	Positive	Positive	Negative	0	2	75	12	ERpHER2n	ERpHER2nLNn_Endo_50	4.8870636550308	0	10.0232717316906	0	LumB	LumB	LumA	-0.568782713085234	-0.0478895558223289	0.328655942376951	0.497597118847539	-0.326874429771909	549404	112954	740139	217391	209393	55703	73445	161601
S001197.l.r.m.c.lib.g.k2.a.t	TRUE	S001197	C007619	Q007631	2011	Positive	Positive	Positive	1	3	50	19	HER2pERp		5.24298425735797	0	10.0451745379877	0	Her2	Her2	LumB	0.0905382953181273	0.567929891956783	-0.62955006002401	0.525866986794718	-0.733710444177671	469466	191179	1033370	295864	272198	75410	69716	153147
S001198.l.r.m.c.lib.g.k2.a.t	TRUE	S001198	C007618	Q007649	2011	Positive	Positive	Negative	0	2	70	16	ERpHER2n	ERpHER2nLNn_Endo_50	0.922655715263518	0	10.0205338809035	0	LumA	LumA	Normal	-0.589178391356543	-0.280598319327731	0.68398943577431	-0.116557983193277	0.285968787515006	508972	229386	781090	201948	194812	107100	75420	151693
S001199.l.r.m.c.lib.g.k2.a.t	TRUE	S001199	C007607	Q007634	2011	Positive	Positive	Negative	0	3	55	21	ERpHER2n	ERpHER2nLNn_Endo_50	9.60438056125941	0	10.0041067761807	0	LumA	LumA	LumB	-0.60235006002401	0.0552614645858343	0.500245858343337	0.375546698679472	-0.215080912364946	551871	185384	833141	182822	181846	58438	79990	164349
S001200.l.r.m.c.lib.g.k2.a.t	TRUE	S001200	C007606	Q007630	2011	Positive	Positive	Negative	0	3	50	21	ERpHER2n		5.54140999315537	0	10.0068446269678	0	LumB	LumB	Her2	0.0493339735894358	0.193818967587035	-0.515893397358944	0.547558223289316	-0.589611524609844	321102	165134	1033759	336262	339886	48265	77014	141577
S001201.l.r.m.c.lib.g.k2.a.t	TRUE	S001201	C007608	Q007646	2011	Positive	Positive	Negative	0	1	70	12	ERpHER2n	ERpHER2nLNn_Endo_50	9.50308008213552	0	10.0205338809035	0	LumA	LumA	Normal	-0.418851380552221	-0.333303241296519	0.763542857142857	-0.41497719087635	0.588109483793517	600368	195732	768918	134134	138665	102499	91675	150576
S001202.l.r.m.c.lib.g.k2.a.t	TRUE	S001202	C007596	Q007596	2011	Negative	Negative	Negative	1	3	60	18	TNBC		9.70841889117043	0	10.0041067761807	0	Basal	Basal	Her2	0.642591116446579	0.217841056422569	-0.707329651860744	0.0166933973589436	-0.255084753901561	500680	136505	1032247	296917	280957	103281	65508	98862
S001203.l.r.m.c.lib.g.k2.a.t	TRUE	S001203	C007582	Q007618	2011	Positive	Positive	Negative	0	1	75	14	ERpHER2n	ERpHER2nLNn_Endo_50	9.46748802190281	0	9.99863107460643	0	LumA	LumA	Normal	-0.649632653061224	-0.205778631452581	0.72562112845138	0.0603899159663866	0.167933733493397	532487	154241	686885	192815	195434	94466	82323	163997
S001204.l.r.m.c.lib.g.k2.a.t	TRUE	S001204	C007581	Q007614	2011	Positive	Positive	Negative	0	2	70	11	ERpHER2n	ERpHER2nLNn_Endo_50	9.47022587268994	0	10.0013689253936	0	LumA	LumA	Normal	-0.581202400960384	-0.21061512605042	0.692939255702281	-0.0138314525810324	0.150571908763505	580636	144000	781954	183440	179057	93571	76317	162029
S001205.l.r.m.c.lib.g.k2.a.t	TRUE	S001205	C007580	Q007602	2011	Positive	Negative	Negative	1	2	65	27	ERpHER2n	ERpHER2nLNp_Endo_50	5.07323750855578	0	9.6290212183436	1	LumA	LumA	Normal	-0.4056	-0.263296038415366	0.695285474189676	-0.234271308523409	0.397495318127251	585958	155020	934209	173769	167076	125170	85606	153275
S001206.l.r.m.c.lib.g.k2.a.t	TRUE	S001206	C007584	Q007608	2011	Positive	Positive	Negative	1	2	70	21	ERpHER2n	ERpHER2nLNp_Endo_50	9.64818617385352	0	9.98494182067077	0	LumB	LumB	LumA	-0.634983913565426	0.0272912364945978	0.389342617046819	0.490591116446579	-0.32313181272509	573786	208007	859137	215784	205851	67587	81817	157795
S001207.l.r.m.c.lib.g.k2.a.t	TRUE	S001207	C007583	Q007621	2011	Negative	Negative	Negative	1	3	80	19	TNBC		6.02053388090349	0	9.99863107460643	0	Her2	Her2	LumB	0.0940100840336135	0.687929891956783	-0.383065546218487	0.203541896758704	-0.384358223289316	551276	154652	916956	249180	227945	62675	69463	132752
S001210.l.r.m.c.lib.g.k2.a.t	TRUE	S001210	C007594	Q007623	2011	Positive	Positive	Negative	1	3	80	18	ERpHER2n	ERpHER2nLNp_Endo_50	2.52703627652293	1	3.13210130047912	1	Her2	Her2	LumB	-0.321972629051621	0.448277551020408	0.0780561824729892	0.248582953181272	-0.319927971188475	581585	212946	992309	233278	206877	91900	78312	146464
S001213.l.r.m.c.lib.g.k2.a.t	TRUE	S001213	C007585	Q007615	2011	Positive	Negative	Negative	0	3	70	12	ERpHER2n	ERpHER2nLNn_Endo_50	9.49760438056126	0	10.0260095824778	0	LumB	LumB	Her2	-0.337908283313325	0.215002160864346	0.0886405762304922	0.353925570228091	-0.291666746698679	409956	128281	595321	259059	256346	48339	57917	162549
S001214.l2.r.n.m.c.lib.g.k2.a.t	TRUE	S001214	C007577	Q007607	2011	Positive	Positive	Negative	0	2	70	11	ERpHER2n	ERpHER2nLNn_Endo_50	6.15195071868583	0	9.96577686516085	0	LumA	LumA	Normal	-0.368485954381753	-0.489712364945978	0.56654693877551	-0.0597013205282113	0.231642737094838	562759	281490	889348	179121	189182	84500	88982	160792
S001215.l2.r.n.m.c.lib.g.k2.a.t	TRUE	S001215	C007575	Q007593	2011	Positive	Negative	Negative	0	2	50	15	ERpHER2n		9.74127310061602	0	9.96851471594798	0	LumA	LumA	Normal	-0.348672268907563	0.00330276110444178	0.404687635054022	-0.0893330132052821	0.167058823529412	595742	144780	759208	196646	191033	93499	72176	155745
S001219.l.r.m.c.lib.g.k2.a.t	TRUE	S001219	C007572	Q007617	2011	Positive	Positive	Negative	1	2	75	15	ERpHER2n	ERpHER2nLNp_Endo_50	7.43052703627652	0	9.98220396988364	0	LumB	LumB	LumA	-0.695511164465786	0.162836014405762	0.342868667466987	0.524279471788715	-0.301733493397359	478564	119830	690931	260765	254479	79451	72381	159616
S001220.l.r.m.c.lib.g.k2.a.t	TRUE	S001220	C007588	Q007611	2011	Positive	Positive	Negative	1	2	70	15	ERpHER2n	ERpHER2nLNp_Endo_50	5.04312114989733	0	9.99863107460643	0	LumA	LumA	LumB	-0.653942857142857	-0.183752220888355	0.499934693877551	0.277832412965186	-0.0901579831932773	528198	174886	1089182	191177	190755	76227	78849	157771
S001221.l.r.m.c.lib.g.k2.a.t	TRUE	S001221	C007587	Q007624	2011	Positive	Positive	Negative	0	2	85	12	ERpHER2n	ERpHER2nLNn_Endo_50	2.04517453798768	0	9.97946611909651	0	LumA	LumA	Normal	-0.289297478991597	-0.476134453781513	0.748094117647059	-0.447708043217287	0.646385594237695	540895	276841	1070661	148419	148879	118387	93716	150779
S001224.l.r.m.c.lib.g.k2.a.t	TRUE	S001224	C007568	Q007625	2011	Positive	Positive	Negative	1	3	85	26	ERpHER2n	ERpHER2nLNp_Endo_50	3.06365503080082	0	3.78918548939083	1	LumB	LumB	LumA	-0.271617767106843	-0.202480672268908	0.0308677070828331	0.266502761104442	-0.216944057623049	519432	240196	913871	257198	242320	88007	94485	149293
S001225.l.r.m.c.lib.g.k2.a.t	TRUE	S001225	C007567	Q007599	2011	Negative	Negative	Negative	0	3	65	22	TNBC		2.79534565366188	0	9.94113620807666	0	Basal	Basal	Normal	0.629517406962785	-0.264154621848739	-0.351744537815126	-0.485551020408163	0.34439087635054	563080	231754	634246	227563	214970	139361	73097	83570
S001226.l.r.m.c.lib.g.k2.a.t	TRUE	S001226	C007590	Q007609	2011	Positive	Positive	Negative	0	2	70	12	ERpHER2n	ERpHER2nLNn_Endo_50	9.18822724161533	0	9.9958932238193	0	LumA	LumA	LumB	-0.612850900360144	-0.250352941176471	0.554741896758703	0.187507322929172	-0.0347207683073229	458857	177848	724480	151235	150498	55204	85312	161179
S001227.l.r.m2.c.lib.g.k2.a.t	TRUE	S001227	C007589	Q007626	2011	Negative	Negative	Negative	0	3	90	4	TNBC		3.35112936344969	0	3.35112936344969	1	Basal	Basal	Normal	0.839242256902761	-0.1191606242497	-0.554488355342137	-0.299757983193277	0.179794477791116	302311	126210	880421	293465	287154	143076	61874	71603
S001228.l.r.m2.c.lib.g.k2.a.t	TRUE	S001228	C007555	Q007588	2011	Positive	Positive	Negative	0	2	75	15	ERpHER2n	ERpHER2nLNn_Endo_50	9.53593429158111	0	10.0561259411362	0	LumA	LumA	LumB	-0.569566386554622	-0.202770708283313	0.587898199279712	0.171101080432173	0.030405762304922	402379	153328	710348	239749	239103	112067	79476	166812
S001229.l.r.m2.c.lib.g.k2.a.t	TRUE	S001229	C007554	Q007580	2011	Positive	Positive	Negative	1	2	65	20	ERpHER2n	ERpHER2nLNp_ChemoEndo_50	9.69199178644764	0	9.98767967145791	0	LumA	LumA	Normal	-0.413919807923169	-0.391106842737095	0.814187755102041	-0.339884753901561	0.539985594237695	587656	238135	854440	143494	144570	112684	84103	147059
S001232.l.r.m2.c.lib.g.k2.a.t	TRUE	S001232	C007558	Q007569	2011	Positive	Positive	Negative	0	3	50	30	ERpHER2n		9.73032169746749	0	9.96030116358658	0	LumB	LumB	Her2	-0.20659399759904	0.168343817527011	-0.179277791116447	0.523222088835534	-0.582269387755102	558503	175871	840808	292340	275126	63582	70845	155422
S001233.l.r.m2.c.lib.g.k2.a.t	TRUE	S001233	C007557	Q007587	2011	Positive	Negative	Negative	0	1	75	13	ERpHER2n	ERpHER2nLNn_Endo_50	8.93908281998631	0	9.96577686516085	0	LumA	LumA	Normal	-0.456678031212485	-0.414041776710684	0.83518943577431	-0.331353661464586	0.504766386554622	581517	223945	793076	129687	132132	121583	86128	160266
S001234.l.r.m2.c.lib.g.k2.a.t	TRUE	S001234	C007564	Q007590	2011	Positive	Positive	Negative	1	2	85	18	ERpHER2n	ERpHER2nLNp_Endo_50	6.82819986310746	0	6.90212183436003	1	LumA	LumA	LumB	-0.664654981992797	-0.00686194477791116	0.444610804321729	0.411090516206483	-0.251564945978391	421554	183812	723558	203418	202884	50186	78594	168327
S001236.l.r.m2.c.lib.g.k2.a.t	TRUE	S001236	C007562	Q007570	2011	Positive	Positive	Negative	0	2	55	17	ERpHER2n	ERpHER2nLNn_Endo_50	9.44284736481862	0	9.96030116358658	0	LumA	LumA	Normal	-0.530646818727491	-0.50995150060024	0.835492917166867	-0.189886194477791	0.510844657863145	543375	219709	944211	173274	164305	101369	73057	153513
S001237.l.r.m.c.lib.g.k2.a.t	TRUE	S001237	C007551	Q007568	2011	Positive	Positive	Negative	1	3	50	21	ERpHER2n		5.16906228610541	0	9.97946611909651	0	LumA	LumA	LumB	-0.425888115246098	0.188101800720288	0.278196398559424	0.250208883553421	-0.153673949579832	535316	195664	797631	218843	224448	86055	76817	159489
S001239.l.r.m2.c.lib.g.k2.a.t	TRUE	S001239	C007553	Q007579	2011	Negative	Negative	Negative	0	3	65	37	TNBC		1.44558521560575	1	1.65639972621492	1	Basal	Basal	Normal	0.789018967587035	-0.0162881152460984	-0.651640816326531	-0.185378151260504	0.0713834333733493	449507	183930	764986	318465	297092	110769	66193	88928
S001240.l.r.m2.c.lib.g.k2.a.t	TRUE	S001240	C007552	Q007571	2011	Positive	Positive	Negative	1	2	55	23	ERpHER2n	ERpHER2nLNp_ChemoEndo_50	9.60164271047228	0	9.98220396988364	0	LumA	LumA	Normal	-0.359851140456182	-0.537224489795918	0.674459543817527	-0.357830492196879	0.547581272509004	552397	251238	761468	180728	182246	122031	91917	165099
S001241.l.r.m2.c.lib.g.k2.a.t	TRUE	S001241	C007547	Q007575	2011	Negative	Negative	Negative	1	3	60	11	TNBC		4.27926078028747	0	4.27926078028747	1	Basal	Basal	Her2	0.633659543817527	0.0301599039615846	-0.586302040816327	-0.28853781512605	-0.00110444177671068	541140	185158	899978	267630	252202	120147	81904	99207
S001243.l.r.m2.c.lib.g.k2.a.t	TRUE	S001243	C007543	Q007586	2011	Positive	Negative	Negative	0	2	70	9	ERpHER2n	ERpHER2nLNn_None_50	9.59890485968515	0	9.97946611909651	0	LumA	LumA	LumB	-0.595531332533013	-0.118117647058824	0.675509243697479	0.121036254501801	0.0872614645858344	559951	164574	804347	173881	183093	83084	83920	160747
S001244.l.r.m2.c.lib.g.k2.a.t	TRUE	S001244	C007550	Q007585	2011	Positive	Positive	Negative	0	2	70	19	ERpHER2n	ERpHER2nLNn_Endo_50	1.17453798767967	0	3.11841204654346	1	LumA	LumA	LumB	-0.553003601440576	-0.195369987995198	0.544948859543817	0.197090036014406	0.0779707082833133	432674	224061	785626	191817	180483	81136	73721	164940
S001245.l.r.m2.c.lib.g.k2.a.t	TRUE	S001245	C007549	Q007572	2011	Positive	Positive	Negative	1	1	55	13	ERpHER2n	ERpHER2nLNp_Endo_50	5.13894592744695	0	9.97946611909651	0	LumA	LumA	Normal	-0.454510444177671	-0.40599087635054	0.788812484993998	-0.297791116446579	0.465350300120048	573929	196559	1080439	149841	146427	105919	74849	156303
S001246.l.r.m2.c.lib.g.k2.a.t	TRUE	S001246	C007548	Q007573	2011	Positive	Positive	Negative	1	1	55	15	ERpHER2n	ERpHER2nLNp_Endo_50	9.68651608487338	0	9.98220396988364	0	LumA	LumA	Normal	-0.352880672268908	-0.496169027611044	0.730026410564226	-0.382731332533013	0.550483553421369	586359	205571	757768	177485	175874	119860	83220	159745
S001247.l.r.m2.c.lib.g.k2.a.t	TRUE	S001247	C007546	Q007577	2011	Positive	Positive	Negative	1	2	60	15	ERpHER2n		5.15811088295688	0	9.96303901437372	0	LumB	LumB	LumA	-0.664961344537815	0.123938535414166	0.266248259303721	0.511626410564226	-0.333088115246098	532328	191208	885007	223311	213459	71290	80365	160714
S001248.l.r.m2.c.lib.g.k2.a.t	TRUE	S001248	C007545	Q007567	2011	Negative	Negative	Negative	0	3	40	22	TNBC		9.67282683093771	0	9.96851471594798	0	Basal	Basal	Her2	0.707293157262905	0.132910444177671	-0.788435054021609	0.0397810324129652	-0.238424969987995	369420	115466	991800	328204	327299	122703	63234	88226
S001250.l.r.m2.c.lib.g.k2.a.t	TRUE	S001250	C007535	Q007550	2011	Positive	Positive	Negative	0	2	70	14	ERpHER2n	ERpHER2nLNn_Endo_50	2.52703627652293	1	3.93429158110883	1	LumA	LumA	Normal	-0.255378631452581	-0.361692196878751	0.706306842737095	-0.510519087635054	0.656600240096038	593972	209556	840976	148370	150650	137675	83674	155236
S001251.l.r.lib.g.k2.a.t	TRUE	S001251	C007534	Q007558	2011	Positive	Positive	Negative	0	2	75	17	ERpHER2n	ERpHER2nLNn_Endo_50	9.46201232032854	0	9.97946611909651	0	LumA	LumA	Normal	-0.104658823529412	-0.249805522208884	0.288237214885954	-0.13561968787515	0.246136854741897	546107	283220	973495	186831	185051	92644	84831	158804
S001252.l.r.m2.c.lib.g.k2.a.t	TRUE	S001252	C007533	Q007549	2011	Negative	Negative	Negative	0	2	70	25	TNBC		4.44900752908966	1	6.35728952772074	1	Her2	Her2	LumB	-0.0570237695078031	0.381699879951981	-0.257818007202881	0.110357743097239	-0.208559903961585	533055	222346	1140709	237227	233899	75241	79655	140636
S001253.l.r.lib.g.k2.a.t	TRUE	S001253	C007529	Q007551	2011	Positive	Positive	Negative	0	2	70	16	ERpHER2n	ERpHER2nLNn_Endo_50	3.26078028747433	0	3.26078028747433	1	LumA	LumA	Normal	-0.479254741896759	-0.445773829531813	0.556658823529412	0.00314237695078031	0.210915726290516	542739	157733	767391	201796	201221	101875	77538	159376
S001254.l.r.m2.c.lib.g.k2.a.t	TRUE	S001254	C007532	Q007556	2011	Positive	Negative	Negative	0	2	70	11	ERpHER2n	ERpHER2nLNn_Endo_50	9.43463381245722	0	9.95756331279945	0	LumA	LumA	Normal	-0.519372869147659	-0.325666266506603	0.620196878751501	0.0240163265306122	0.113933253301321	569815	187513	902078	196477	186341	97210	90798	160485
S001255.l.r.m3.c.lib.g.k2.a.t	TRUE	S001255	C007528	Q007544	2011	Positive	Positive	Negative	0	1	65	10	ERpHER2n	ERpHER2nLNn_None_50	9.70294318959617	0	9.99863107460643	0	LumA	LumA	LumB	-0.64322881152461	-0.055006962785114	0.602221368547419	0.172540696278511	-0.102628571428571	592668	195759	964342	201323	192198	81785	84595	157979
S001256.l.r.m2.c.lib.g.k2.a.t	TRUE	S001256	C007527	Q007545	2011	Positive	Positive	Negative	0	1	65	13	ERpHER2n	ERpHER2nLNn_Endo_50	9.46201232032854	0	9.92470910335387	0	LumA	LumA	Normal	-0.434928211284514	-0.476130612244898	0.850642016806723	-0.355810804321729	0.538254021608643	581504	240039	711308	129811	134862	123283	89605	161155
S001257.l.r.m2.c.lib.g.k2.a.t	TRUE	S001257	C007526	Q007564	2011	Positive	Positive	Negative	0	2	85	20	ERpHER2n	ERpHER2nLNn_Endo_50	4.23271731690623	1	6.2861054072553	1	LumB	LumB	LumA	-0.425814165666267	0.0304220888355342	0.210424969987995	0.389297478991597	-0.346065786314526	555433	212770	1060699	209856	202700	52300	79200	154556
S001258.l.r.m2.c.lib.g.k2.a.t	TRUE	S001258	C007531	Q007559	2011	Positive	Positive	Negative	0	2	75	13	ERpHER2n	ERpHER2nLNn_Endo_50	6.29705681040383	0	9.97946611909651	0	LumA	LumA	LumB	-0.697048739495798	-0.0215817527010804	0.699916446578632	0.0830300120048019	0.0269339735894358	578367	170336	785632	193307	190113	81142	83923	162336
S001260.l.r.m2.c.lib.g.k2.a.t	TRUE	S001260	C007523	Q007534	2011	Positive	Positive	Positive	1	2	40	60	HER2pERp		1.71937029431896	0	9.88637919233402	0	LumB	LumB	Her2	-0.203377671068427	0.380123889555822	-0.28107274909964	0.441220648259304	-0.596654021608643	455802	134513	750577	305623	306155	60420	59370	154132
S001262.l.r.m2.c.lib.g.k2.a.t	TRUE	S001262	C007524	Q007566	2011	Negative	Negative	Negative	0	3	90	55	TNBC		6.60643394934976	0	6.60643394934976	1	Basal	Basal	Normal	0.782337575030012	-0.0858727490996399	-0.597878511404562	-0.311678271308523	0.103588955582233	493897	147768	722789	324438	330419	144275	67417	83494
S001265.l.r.m2.c.lib.g.k2.a.t	TRUE	S001265	C007520	Q007562	2011	Positive	Positive	Negative	1	3	80	45	ERpHER2n	ERpHER2nLNp_Endo_50	2.26146475017112	1	2.28884325804244	1	LumB	LumB	LumA	-0.615233613445378	0.0113469387755102	0.235201920768307	0.520921968787515	-0.374249219687875	532534	108210	710815	254414	255623	39915	65181	160624
S001266.l.r.m2.c.lib.g.k2.a.t	TRUE	S001266	C007514	Q007555	2011	Positive	Positive	Negative	0	2	70	16	ERpHER2n	ERpHER2nLNn_Endo_50	9.46475017111567	0	9.98767967145791	0	LumA	LumA	LumB	-0.544908523409364	-0.0115313325330132	0.363284513805522	0.307843457382953	-0.290678511404562	519532	125836	776368	210381	215529	45530	74857	166327
S001267.l2.r.m.c.lib.g.k2.a.t	TRUE	S001267	C007513	Q007537	2011	Positive	Positive	Negative	1	2	50	0	ERpHER2n		9.50581793292266	0	9.88637919233402	0	LumA	LumA	Normal	-0.318326050420168	-0.533713325330132	0.752876830732293	-0.365625930372149	0.597761344537815	541426	283512	1064966	158199	159701	110304	83132	159829
S001268.l.r.m2.c.lib.g.k2.a.t	TRUE	S001268	C007512	Q007541	2011	Negative	Negative	Negative	0	3	55	17	TNBC		9.69199178644764	0	9.90280629705681	0	Basal	Basal	Normal	0.789655702280912	-0.108799039615846	-0.525285954381753	-0.372658823529412	0.117499159663866	550451	160938	981924	302495	304708	138153	69218	84757
S001270.l.r.m2.c.lib.g.k2.a.t	TRUE	S001270	C007509	Q007563	2011	Positive	Positive	Negative	0	1	85	18	ERpHER2n	ERpHER2nLNn_None_50	9.67008898015058	0	9.96577686516085	0	LumB	LumB	LumA	-0.647597599039616	-0.0909973589435775	0.396210324129652	0.458310684273709	-0.215078991596639	429093	108401	681303	182373	179976	43573	65668	154335
S001272.l.r.m2.c.lib.g.k2.a.t	TRUE	S001272	C007515	Q007565	2011	Negative	Negative	Negative	1	3	85	32	TNBC		2.63381245722108	1	2.8911704312115	1	Basal	Basal	Normal	0.763448739495798	-0.0433632653061225	-0.632492677070828	-0.213056422569028	0.00822953181272509	450584	145056	849664	330803	342757	141692	75824	80747
S001273.l.r.m2.c.lib.g.k2.a.t	TRUE	S001273	C007518	Q007536	2011	Positive	Positive	Negative	0	2	40	20	ERpHER2n		6.09171800136893	0	9.96303901437372	0	LumA	LumA	Normal	-0.185787274909964	-0.410461464585834	0.510327971188475	-0.238160864345738	0.331833853541417	587147	211568	839329	222647	213249	120739	75450	161291
S001274.l.r.m2.c.lib.g.k2.a.t	TRUE	S001274	C007516	Q007543	2011	Positive	Positive	Negative	1	1	55	22	ERpHER2n	ERpHER2nLNp_Endo_50	9.66735112936345	0	9.96303901437372	0	LumA	LumA	Normal	-0.360519567827131	-0.514239615846339	0.813175510204082	-0.424994957983193	0.670689075630252	511471	201823	671499	118371	120134	132989	86770	159349
S001275.l.r.m2.c.lib.g.k2.a.t	TRUE	S001275	C007510	Q007540	2011	Negative	Negative	Negative	0	3	55	30	TNBC		9.66187542778919	0	9.95756331279945	0	Basal	Basal	Normal	0.739394957983193	-0.246307803121249	-0.434256902761104	-0.385117887154862	0.266823529411765	471352	114871	927368	265923	253828	139736	68719	106671
S001276.l.r.m2.c.lib.g.k2.a.t	TRUE	S001276	C007499	Q007532	2011	Positive	Positive	Negative	0	2	85	34	ERpHER2n	ERpHER2nLNn_Endo_50	9.42642026009582	0	9.93018480492813	0	LumA	LumA	LumB	-0.563072268907563	-0.200627130852341	0.587294117647059	0.123986554621849	0.0554103241296519	545820	139387	727806	217242	219616	98167	77451	158697
S001277.l.r.m2.c.lib.g.k2.a.t	TRUE	S001277	C007500	Q007498	2011	Negative	Negative	Negative	1	3	50	20	TNBC		1.51950718685832	1	2.71594798083504	1	Basal	Basal	Her2	0.761051620648259	-0.0311212484993998	-0.663670588235294	-0.169396398559424	-0.0452043217286915	386501	122784	798198	330794	322193	133570	69115	71928
S001278.l.r.m2.c.lib.g.k2.a.t	TRUE	S001278	C007502	Q007525	2011	Positive	Positive	Negative	0	2	75	17	ERpHER2n	ERpHER2nLNn_Endo_50	9.35249828884326	0	9.9192334017796	0	LumA	LumA	Normal	-0.323261464585834	-0.505717166866747	0.802922448979592	-0.375056902761104	0.527733013205282	569022	279553	843136	169936	165739	116989	95053	157799
S001279.l.r.m3.c.lib.g.k2.a.t	TRUE	S001279	C007501	Q007528	2011	Positive	Positive	Negative	1	3	80	25	ERpHER2n	ERpHER2nLNp_Endo_50	9.54140999315537	0	9.92197125256673	0	LumB	LumB	Her2	-0.616014405762305	0.288177671068427	0.141441536614646	0.663714765906363	-0.52256518607443	484669	170033	903135	264375	251184	61150	73905	156004
S001280.l.r.m2.c.lib.g.k2.a.t	TRUE	S001280	C007504	Q007496	2011	Positive	Positive	Negative	0	3	35	20	ERpHER2n		7.71252566735113	0	9.88364134154689	0	LumA	LumA	LumB	-0.463643697478992	-0.244319807923169	0.447148139255702	0.257186074429772	-0.10339399759904	522877	157891	690622	225628	214562	81858	75127	151793
S001281.l.r.m2.c.lib.g.k2.a.t	TRUE	S001281	C007479	Q007531	2011	Positive	Positive	Negative	1	3	85	25	ERpHER2n	ERpHER2nLNp_Endo_50	2.91854893908282	0	6.83641341546886	1	LumA	LumA	LumB	-0.411654261704682	-0.0121968787515006	0.306749579831933	0.18749387755102	-0.0396734693877551	329983	167812	789416	262829	253588	104814	67772	160070
S001282.l.r.m2.c.lib.g.k2.a.t	TRUE	S001282	C007476	Q007500	2011	Positive	Positive	Negative	0	2	50	11	ERpHER2n		9.64818617385352	0	9.94387405886379	0	Her2	Her2	LumA	-0.156609843937575	0.208792316926771	0.149860264105642	-0.114569987995198	-0.0840220888355343	557093	175736	755026	247671	231886	108309	82924	155873
S001283.l.r.m2.c.lib.g.k2.a.t	TRUE	S001283	C007480	Q007515	2011	Positive	Positive	Negative	0	NA	70	11	ERpHER2n	ERpHER2nLNn_Endo_50	9.4072553045859	0	9.93018480492813	0	LumB	LumB	LumA	-0.391808883553421	-0.221721968787515	0.248962304921969	0.256268907563025	-0.231461224489796	342457	146314	744496	207133	208594	47591	77773	163966
S001285.l.r.m2.c.lib.g.k2.a.t	TRUE	S001285	C007478	Q007518	2011	Positive	Positive	Negative	0	1	70	11	ERpHER2n	ERpHER2nLNn_Endo_50	9.42094455852156	0	9.9192334017796	0	LumA	LumA	Normal	-0.3576	-0.559040576230492	0.741010324129652	-0.243497719087635	0.509773829531813	534596	258493	782873	155689	157443	122819	94847	162555
S001286.l.r.m2.c.lib.g.k2.a.t	TRUE	S001286	C007474	Q007533	2011	Positive	Positive	Negative	0	2	85	24	ERpHER2n	ERpHER2nLNn_Endo_50	7.45516769336071	0	7.45516769336071	1	LumA	LumA	LumB	-0.621228331332533	-0.0399635054021609	0.51844993997599	0.259642737094838	-0.0525599039615846	452902	182366	776114	198842	202222	60053	78859	166951
S001287.l.r.m2.c.lib.g.k2.a.t	TRUE	S001287	C007477	Q007520	2011	Negative	Negative	Negative	1	3	75	34	TNBC		1.9356605065024	1	2.1492128678987	1	Basal	Basal	Her2	0.695807923169268	0.0499409363745498	-0.618144537815126	-0.190702521008403	-0.0220360144057623	482282	148474	974114	295290	287550	134344	72962	105684
S001288.l.r.m2.c.lib.g.k2.a.t	TRUE	S001288	C007495	Q007530	2011	Positive	Positive	Negative	0	2	85	15	ERpHER2n	ERpHER2nLNn_Endo_50	1.59342915811088	0	5.13347022587269	1	LumA	LumA	Normal	-0.295622569027611	-0.277001680672269	0.638856182472989	-0.302824489795918	0.481280192076831	542660	247547	838091	184745	189273	115068	75300	162461
S001291.l.r.m2.c.lib.g.k2.a.t	TRUE	S001291	C007496	Q007513	2011	Positive	Positive	Negative	0	2	70	9	ERpHER2n	ERpHER2nLNn_None_50	9.37987679671458	0	9.90554414784394	0	LumA	LumA	Normal	-0.410638175270108	-0.454333733493397	0.721768067226891	-0.169392557022809	0.482666986794718	484639	212366	711525	198050	193067	127270	78841	165301
S001292.l.r.m2.c.lib.g.k2.a.t	TRUE	S001292	C007482	Q007519	2011	Positive	Positive	Negative	1	2	70	20	ERpHER2n	ERpHER2nLNp_Endo_50	9.52498288843258	0	9.90554414784394	0	LumA	LumA	Normal	-0.341504921968788	-0.530558463385354	0.765524129651861	-0.385702761104442	0.607348859543817	563890	266446	792694	125673	128880	126050	93624	159566
S001293.l.r.m2.c.lib.g.k2.a.t	TRUE	S001293	C007481	Q007527	2011	Positive	Positive	Negative	0	1	75	17	ERpHER2n	ERpHER2nLNn_Endo_50	6.03148528405202	0	6.63655030800821	1	LumB	LumB	LumA	-0.450998319327731	0.0111894357743097	0.0808787515006002	0.415815606242497	-0.262805282112845	498952	242774	740453	217895	213368	45721	85976	161745
S001295.l.r.m2.c.lib.g.k2.a.t	TRUE	S001295	C007492	Q007529	2011	Negative	Negative	Negative	0	2	85	1	TNBC		1.13073237508556	0	9.96030116358658	0	Normal	Normal	Basal	0.38085762304922	-0.177225450180072	-0.0115860744297719	-0.534411524609844	0.41041824729892	495308	153185	707388	190742	184104	137023	73555	84789
S001297.l.r.m2.c.lib.g.k2.a.t	TRUE	S001297	C007483	Q007521	2011	Positive	Positive	Negative	1	2	75	15	ERpHER2n	ERpHER2nLNp_Endo_50	5.06228610540726	0	9.91101984941821	0	LumA	LumA	LumB	-0.621174549819928	-0.102979111644658	0.535764705882353	0.226817767106843	-0.131206722689076	461504	180722	708238	224548	220488	83392	83642	164296
S001298.l.r.m2.c.lib.g.k2.a.t	TRUE	S001298	C007491	Q007505	2011	Positive	Positive	Positive	1	3	65	21	HER2pERp		5.11978097193703	0	9.91101984941821	0	Her2	Her2	LumB	-0.187057863145258	0.631702280912365	-0.173003601440576	0.451196158463385	-0.451115486194478	482170	189702	1107633	250098	239652	80855	78560	144981
S001299.l.r.m2.c.lib.g.k2.a.t	TRUE	S001299	C007489	Q007504	2011	Positive	Positive	Negative	1	3	60	21	ERpHER2n	ERpHER2nLNp_ChemoEndo_50	5.25119780971937	0	9.92197125256673	0	LumB	LumB	Her2	-0.392363985594238	0.107328691476591	-0.0271452581032413	0.591836734693878	-0.511846338535414	470307	190031	1122821	255297	254060	83196	80769	152917
S001302.l.r.m2.c.lib.g.k2.a.t	TRUE	S001302	C007470	Q007526	2011	Positive	Positive	Negative	0	2	75	12	ERpHER2n	ERpHER2nLNn_Endo_50	5.21013004791239	0	9.88364134154689	0	LumA	LumA	Normal	-0.092309243697479	-0.655479471788715	0.350789915966387	-0.181643217286915	0.278192557022809	379985	218453	751574	230101	228681	121281	75491	153200
S001303.l.r.m2.c.lib.g.k2.a.t	TRUE	S001303	C007485	Q007516	2011	Positive	Positive	Negative	0	3	70	30	ERpHER2n	ERpHER2nLNn_Endo_50	9.44010951403149	0	9.95756331279945	0	LumB	LumB	Her2	-0.234422088835534	0.39345306122449	-0.36847731092437	0.693339735894358	-0.699747418967587	563984	106659	993066	277127	260605	43557	68319	150612
S001304.l.r.m2.c.lib.g.k2.a.t	TRUE	S001304	C007447	Q007466	2011	Positive	Positive	Positive	0	2	50	20	HER2pERp		9.71115674195756	0	9.92197125256673	0	LumA	LumA	Normal	-0.254649699879952	-0.177991836734694	0.663758943577431	-0.474193517406963	0.616943097238896	569501	265386	795792	127759	132719	132737	87564	157002
S001305.l.r.lib.g.k2.a.t	TRUE	S001305	C007446	Q007486	2011	Positive	Positive	Negative	0	2	75	15	ERpHER2n	ERpHER2nLNn_Endo_50	9.41820670773443	0	9.92197125256673	0	LumB	LumB	LumA	-0.501658583433373	-0.105471308523409	0.23290756302521	0.39526818727491	-0.194471068427371	444068	167987	813296	240648	245105	51683	72651	154265
S001306.l.r.m2.c.lib.g.k2.a.t	TRUE	S001306	C007464	Q007495	2011	Negative	Negative	Negative	1	3	95	35	TNBC		3.25256673511294	0	10.0369609856263	0	Her2	Her2	LumB	-0.202720768307323	0.63479855942377	-0.184177671068427	0.250064825930372	-0.347644657863145	360896	113623	703555	233954	223803	54649	70309	119968
S001307.l.r.m2.c.lib.g.k2.a.t	TRUE	S001307	C007450	Q007464	2011	Positive	Positive	Negative	0	1	45	20	ERpHER2n		9.32238193018481	0	9.9192334017796	0	Normal	Normal	LumA	-0.132343817527011	-0.453999519807923	0.658514285714286	-0.544354381752701	0.677425210084034	459302	274230	719127	140465	136666	147408	77409	142637
S001309.l.r.m2.c.lib.g.k2.a.t	TRUE	S001309	C007463	Q007476	2011	Positive	Negative	Positive	0	3	65	25	HER2pERp		3.2580424366872	0	9.9192334017796	0	Her2	Her2	LumB	-0.442180072028811	0.583329651860744	0.0574828331332533	0.373666266506603	-0.451105882352941	584573	140554	807195	238698	235805	76119	72058	152680
S001310.l.r.m2.c.lib.g.k2.a.t	TRUE	S001310	C007462	Q007493	2011	Positive	Positive	Negative	1	2	85	12	ERpHER2n	ERpHER2nLNp_Endo_50	0.240930869267625	0	0.240930869267625	1	Her2	Her2	LumB	-0.124658823529412	0.320299639855942	0.019503481392557	0.0278021608643457	-0.0234372148859544	568313	180357	725496	233385	227988	104203	74451	147850
S001312.l.r.m2.c.lib.g.k2.a.t	TRUE	S001312	C007461	Q007477	2011	Positive	Positive	Negative	1	2	65	24	ERpHER2n	ERpHER2nLNp_ChemoEndo_50	9.65366187542779	0	9.94934976043806	0	LumA	LumA	Normal	-0.120360144057623	-0.345548139255702	0.409154381752701	-0.163553421368547	0.330147418967587	589462	218373	917727	196725	184363	112540	82649	162553
S001314.l.r.m2.c.lib.g.k2.a.t	TRUE	S001314	C007445	Q007494	2011	Positive	Positive	Negative	0	3	85	21	ERpHER2n	ERpHER2nLNn_Endo_50	9.4072553045859	0	9.93018480492813	0	LumA	LumA	LumB	-0.691226890756303	0.00277935174069628	0.486623769507803	0.364695318127251	-0.213848739495798	475712	173650	733005	215835	218289	42352	80276	167337
S001315.l.r.m2.c.lib.g.k2.a.t	TRUE	S001315	C007443	Q007485	2011	Positive	Positive	Negative	0	1	75	12	ERpHER2n	ERpHER2nLNn_Endo_50	5.26762491444216	0	9.93839835728953	0	LumA	LumA	Normal	-0.54707418967587	-0.323511164465786	0.797858343337335	-0.248238175270108	0.443300840336134	552120	234538	908369	131129	127872	64495	93080	163729
S001316.l.r.m2.c.lib.g.k2.a.t	TRUE	S001316	C007442	Q007483	2012	Positive	Positive	Negative	0	2	70	20	ERpHER2n	ERpHER2nLNn_Endo_50	9.36618754277892	0	9.86447638603696	0	LumA	LumA	Normal	-0.645660504201681	-0.220665546218487	0.781795918367347	-0.158161824729892	0.341069867947179	450451	170571	904665	166861	153316	89860	79105	160690
S001317.l.r.m3.c.lib.g.k2.a.t	TRUE	S001317	C007440	Q007470	2011	Positive	Positive	Negative	0	2	60	20	ERpHER2n	ERpHER2nLNn_Endo_50	8.98015058179329	0	9.91101984941821	0	LumA	LumA	LumB	-0.68985450180072	0.0901080432172869	0.550068667466987	0.230728451380552	-0.127835774309724	597420	180385	704433	200131	198999	56283	77818	161470
S001318.l.r.m2.c.lib.g.k2.a.t	TRUE	S001318	C007444	Q007475	2011	Positive	Positive	Negative	0	3	60	18	ERpHER2n	ERpHER2nLNn_Endo_50	9.39356605065024	0	9.91101984941821	0	Basal	Basal	LumB	0.282515246098439	-0.0543126050420168	-0.474980072028812	0.107432412965186	-0.219508283313325	455011	210367	1174584	258687	246587	116682	84823	152168
S001319.l.r.m2.c.lib.g.k2.a.t	TRUE	S001319	C007468	Q007488	2011	Positive	Positive	Negative	1	1	75	11	ERpHER2n	ERpHER2nLNp_Endo_50	5.08966461327858	0	9.91101984941821	0	LumA	LumA	Normal	-0.571701320528211	-0.204843217286915	0.768059543817527	-0.18132725090036	0.357709483793517	577830	268949	820876	136201	133775	68796	91492	157256
S001321.l.r.m2.c.lib.g.k2.a.t	TRUE	S001321	C007465	Q007471	2011	Negative	Negative	Positive	1	3	60	70	HER2pERn		3.77549623545517	1	4.27926078028747	1	Her2	Her2	LumB	-0.0539985594237695	0.599470828331333	-0.339603361344538	0.183134693877551	-0.402944537815126	525805	161326	926065	272266	247801	87210	75316	132266
S001323.l.r.m2.c.lib.g.k2.a.t	TRUE	S001323	C007439	Q007474	2011	Negative	Negative	Negative	0	3	60	20	TNBC		5.20739219712526	0	9.97946611909651	0	Basal	Basal	Her2	0.683675390156062	0.0952777911164466	-0.741223529411765	-0.0713152460984394	-0.100464825930372	460490	179392	1096382	276140	258848	94973	82867	92493
S001324.l.r.m2.c.lib.g.k2.a.t	TRUE	S001324	C007454	Q007484	2011	Positive	Positive	Negative	0	1	70	10	ERpHER2n	ERpHER2nLNn_None_50	8.64887063655031	0	9.93018480492813	0	LumA	LumA	Normal	-0.30238943577431	-0.531615846338535	0.754178151260504	-0.401935174069628	0.616126770708283	582511	255983	763828	141746	147898	129896	86896	153161
S001325.l.r.m2.c.lib.g.k2.a.t	TRUE	S001325	C007455	Q007487	2011	Positive	Positive	Negative	0	2	75	10	ERpHER2n	ERpHER2nLNn_None_50	9.66187542778919	0	9.95756331279945	0	LumB	LumB	Her2	-0.561279231692677	0.343584153661465	0.206358703481393	0.52465306122449	-0.415237454981993	548223	169660	774305	234264	238605	55518	67974	162183
S001327.l.r.m2.c.lib.g.k2.a.t	TRUE	S001327	C007437	Q007468	2012	Positive	Positive	Negative	1	2	55	10	ERpHER2n	ERpHER2nLNp_ChemoEndo_50	1.01026694045175	0	9.84531143052704	0	LumA	LumA	Normal	-0.260834573829532	-0.556996878751501	0.606783193277311	-0.379533253301321	0.483328691476591	583687	252477	789287	193175	191655	119771	88656	158438
S001328.l.r.m2.c.lib.g.k2.a.t	TRUE	S001328	C007436	Q007489	2012	Positive	Positive	Negative	1	2	80	21	ERpHER2n	ERpHER2nLNp_Endo_50	5.35797399041752	0	9.84531143052704	0	LumB	LumB	LumA	-0.539780072028812	0.173946698679472	0.263275870348139	0.415641776710684	-0.356572388955582	548257	117321	748880	239744	237032	60421	64445	163128
S001329.l.r.m2.c.lib.g.k2.a.t	TRUE	S001329	C007435	Q007490	2012	Positive	Negative	Positive	0	3	80	18	HER2pERp		3.1813826146475	1	9.39356605065024	1	Her2	Her2	LumB	-0.465360864345738	0.57774693877551	-0.0243764705882353	0.575300840336134	-0.520292917166867	557121	171075	806609	244879	239611	66316	77594	159405
S001330.l.r.m2.c.lib.g.k2.a.t	TRUE	S001330	C007434	Q007442	2011	Positive	Negative	Positive	0	2	65	35	HER2pERp		9.06776180698152	0	9.92470910335387	0	LumB	LumB	Her2	-0.302203121248499	0.160034573829532	-0.136829771908763	0.5617181272509	-0.449588475390156	361461	121758	693397	279520	273609	51305	72596	152323
S001331.l2.r.m.c.lib.g.k2.a.t	TRUE	S001331	C007425	Q007447	2012	Positive	Positive	Negative	0	2	70	13	ERpHER2n	ERpHER2nLNn_Endo_50	5.1937029431896	0	9.86995208761122	0	LumA	LumA	Normal	-0.3993575030012	-0.502025450180072	0.73842881152461	-0.302380792316927	0.451396878751501	593755	245545	1025085	149600	153907	97897	92384	147262
S001332.l.r.m2.c.lib.g.k2.a.t	TRUE	S001332	C007432	Q007438	2012	Positive	Negative	Negative	0	3	60	15	ERpHER2n	ERpHER2nLNn_Endo_50	9.35249828884326	0	9.86995208761122	0	LumB	LumB	LumA	-0.564602160864346	0.0975577430972389	0.275702280912365	0.415158703481393	-0.317830492196879	396726	179801	826621	233599	234739	49609	79662	164770
S001333.l.r.m2.c.lib.g.k2.a.t	TRUE	S001333	C007427	Q007459	2012	Positive	Positive	Negative	0	2	75	12	ERpHER2n	ERpHER2nLNn_Endo_50	2.16563997262149	0	9.8507871321013	0	LumA	LumA	Normal	-0.556838415366147	-0.210853301320528	0.648932533013205	-0.0235236494597839	0.110239615846339	481001	213757	778526	218598	210649	109038	83392	163924
S001334.l.r.m2.c.lib.g.k2.a.t	TRUE	S001334	C007426	Q007457	2012	Positive	Negative	Negative	1	3	70	38	ERpHER2n	ERpHER2nLNp_ChemoEndo_50	9.46748802190281	0	9.84804928131417	0	LumB	LumB	Her2	-0.300198799519808	0.162029291716687	-0.155778151260504	0.646806242496999	-0.491376710684274	476256	238821	1035934	267075	267894	47280	73333	160017
S001335.l.r.lib.g.k2.a.t	TRUE	S001335	C007428	Q007443	2012	Positive	Positive	Negative	1	2	65	32	ERpHER2n	ERpHER2nLNp_ChemoEndo_50	2.0807665982204	0	9.84531143052704	0	LumA	LumA	Normal	-0.342706362545018	-0.393036254501801	0.635862665066026	-0.287532292917167	0.42824393757503	526017	170994	851646	178217	170078	115867	82063	161278
S001336.l.r.m2.c.lib.g.k2.a.t	TRUE	S001336	C007431	Q007441	2011	Positive	Positive	Negative	1	2	65	19	ERpHER2n	ERpHER2nLNp_Endo_50	9.60985626283368	0	9.90554414784394	0	LumA	LumA	LumB	-0.630231932773109	-0.16322881152461	0.612290036014406	0.0573157262905162	0.064627130852341	578565	206500	805585	217754	205072	98622	77767	161429
S001337.l.r.m2.c.lib.g.k2.a.t	TRUE	S001337	C007430	Q007455	2012	Positive	Positive	Negative	0	2	70	27	ERpHER2n	ERpHER2nLNn_Endo_50	9.02395619438741	1	9.8507871321013	0	LumB	LumB	LumA	-0.484686674669868	-0.167504441776711	0.215410324129652	0.355245138055222	-0.317137094837935	438123	146812	794058	234540	227625	47893	70894	158930
S001338.l2.r.m.c.lib.g.k2.a.t	TRUE	S001338	C007418	Q007458	2011	Positive	Positive	Negative	0	2	75	24	ERpHER2n	ERpHER2nLNn_Endo_50	9.38261464750171	0	9.90554414784394	0	LumA	LumA	Normal	-0.307361344537815	-0.463048259303721	0.700189195678271	-0.433266746698679	0.67333781512605	548678	289743	841276	133793	135156	123531	94999	155233
S001339.l.r.m2.c.lib.g.k2.a.t	TRUE	S001339	C007417	Q007436	2011	Positive	Positive	Negative	0	3	40	12	ERpHER2n		9.6290212183436	0	9.92470910335387	0	LumB	LumB	LumA	-0.186857142857143	-0.163385354141657	-0.0223836734693878	0.306325090036014	-0.333243697478992	566776	211308	848616	269490	248656	87079	78036	161614
S001340.l.r.m2.c.lib.g.k2.a.t	TRUE	S001340	C007415	Q007460	2011	Positive	Positive	Positive	1	3	75	26	HER2pERp		3.91238877481177	0	3.91238877481177	1	LumA	LumA	Normal	-0.265778631452581	-0.160759663865546	0.271184633853541	0.00799711884753902	0.0232854741896759	553853	125097	649535	260101	245085	119742	77983	157711
S001342.l.r.m2.c.lib.g.k2.a.t	TRUE	S001342	C007407	Q007444	2011	Positive	Positive	Negative	1	3	65	18	ERpHER2n	ERpHER2nLNp_ChemoEndo_50	9.60985626283368	0	9.90554414784394	0	LumA	LumA	Normal	-0.145863145258103	-0.478201200480192	0.602147418967587	-0.561290756302521	0.595157743097239	575888	269041	890260	178416	183659	129384	90496	153776
S001343.l.r.m2.c.lib.g.k2.a.t	TRUE	S001343	C007416	Q007463	2011	Negative	Negative	Negative	0	3	85	20	TNBC		4.7419575633128	1	4.76112251882272	1	Basal	Basal	Her2	0.751335414165666	-0.00207058823529412	-0.693705642256903	-0.14939543817527	-0.0944451380552221	477754	123383	925598	322108	312063	141162	77720	93282
S001344.l.r.m2.c.lib.g.k2.a.t	TRUE	S001344	C007410	Q007461	2011	Positive	Positive	Negative	1	1	80	85	ERpHER2n	ERpHER2nLNp_Endo_50	4.11772758384668	0	4.11772758384668	1	LumA	LumA	Normal	-0.359744537815126	-0.505421368547419	0.789642256902761	-0.43503481392557	0.625535654261705	524998	235244	780206	144448	152470	137164	80572	156717
S001345.l.r.m2.c.lib.g.k2.a.t	TRUE	S001345	C007414	Q007454	2012	Positive	Negative	Negative	1	2	70	19	ERpHER2n	ERpHER2nLNp_Endo_50	9.39356605065024	0	9.85352498288843	0	LumA	LumA	LumB	-0.629018007202881	0.0281661464585834	0.454180072028811	0.316836494597839	-0.207667707082833	561313	211523	765291	193458	195302	52337	78477	166430
S001346.l.r.m2.c.lib.g.k2.a.t	TRUE	S001346	C007413	Q007456	2012	Positive	Positive	Negative	1	2	70	25	ERpHER2n		0.750171115674196	0	0.750171115674196	1	LumA	LumA	Normal	-0.627295078031213	-0.00162785114045618	0.686348139255702	-0.0509378151260504	0.151458343337335	553861	251228	775834	157588	160608	59405	88437	160493
S001347.l.r.m2.c.lib.g.k2.a.t	TRUE	S001347	C007412	Q007446	2012	Positive	Positive	Negative	1	3	65	35	ERpHER2n	ERpHER2nLNp_ChemoEndo_50	1.44284736481862	1	2.12457221081451	1	Her2	Her2	Basal	0.102411524609844	0.370160864345738	-0.246882112845138	-0.0103154861944778	-0.159879951980792	509521	186598	920131	267926	262883	107726	69293	149743
S001348.l.r.m2.c.lib.g.k2.a.t	TRUE	S001348	C007409	Q007439	2012	Positive	Negative	Negative	1	3	60	21	ERpHER2n	ERpHER2nLNp_ChemoEndo_50	9.61806981519507	0	9.84804928131417	0	Normal	Normal	LumA	-0.123720528211285	-0.155848259303722	0.342843697478992	-0.317667226890756	0.484021128451381	516574	261886	1086147	212162	198256	116259	89489	146617
S001349.l2.r.m.c.lib.g.k2.a.t	TRUE	S001349	C007411	Q007440	2012	Negative	Negative	Positive	0	3	60	26	HER2pERn		9.5523613963039	0	9.84804928131417	0	Normal	Normal	LumA	0.00561056422569028	-0.543733013205282	0.47167731092437	-0.569477070828331	0.73880144057623	486697	280511	1008956	156656	154955	141578	92000	133456
S001350.l.r.m2.c.lib.g.k2.a.t	TRUE	S001350	C007429	Q007462	2011	Positive	Positive	Negative	0	2	85	14	ERpHER2n	ERpHER2nLNn_Endo_50	8.68993839835729	0	8.68993839835729	1	LumB	LumB	LumA	-0.644576230492197	0.112148859543818	0.375705162064826	0.412198799519808	-0.214954141656663	494969	207009	639494	231128	220438	63884	72830	165603
S001352.l.r.m2.c.lib.g.k2.a.t	TRUE	S001352	C007423	Q007449	2011	Positive	Negative	Negative	1	3	70	29	ERpHER2n	ERpHER2nLNp_ChemoEndo_50	0.180698151950719	1	8.49007529089665	1	LumB	LumB	Her2	-0.451170228091236	0.156874909963986	-0.0118991596638655	0.686000480192077	-0.588763505402161	498844	141275	949027	272040	250044	56028	61182	156304
S001353.l.r.m2.c.lib.g.k2.a.t	TRUE	S001353	C007421	Q007450	2011	Positive	Positive	Negative	1	2	70	30	ERpHER2n	ERpHER2nLNp_Endo_50	9.60438056125941	0	9.90006844626968	0	LumB	LumB	LumA	-0.573458823529412	0.0483428571428571	0.39419543817527	0.418025450180072	-0.309794957983193	550349	172919	792747	213418	203084	49801	73791	155027
S001354.l.r.m2.c.lib.g.k2.a.t	TRUE	S001354	C007420	Q007451	2011	Positive	Positive	Negative	1	1	70	14	ERpHER2n		5.14442162902122	0	9.90006844626968	0	LumA	LumA	Normal	-0.34649699879952	-0.293060264105642	0.6703212484994	-0.408231452581032	0.468763505402161	564746	226202	998187	199895	187704	125286	73661	160963
S001355.l.r.m2.c.lib.g.k2.a.t	TRUE	S001355	C007406	Q007435	2012	Positive	Positive	Negative	0	1	40	12	ERpHER2n		9.5523613963039	0	9.84804928131417	0	LumA	LumA	Normal	-0.189564465786315	-0.00286194477791116	0.348972869147659	-0.265647058823529	0.220888355342137	572367	178861	626153	230952	232881	117451	77827	161113
S001356.l.r.m2.c.lib.g.k2.a.t	TRUE	S001356	C007397	Q007385	2011	Positive	Positive	Negative	0	2	65	11	ERpHER2n	ERpHER2nLNn_Endo_50	9.4072553045859	0	9.92470910335387	0	LumA	LumA	LumB	-0.53164849939976	-0.044368787515006	0.465137094837935	0.112286194477791	-0.0131054021608643	569334	162388	730779	199364	184627	76983	90776	163841
S001357.l.r.m.c.lib.g.k2.a.t	TRUE	S001357	C007403	Q007400	2012	Positive	Positive	Negative	1	2	80	4	ERpHER2n	ERpHER2nLNp_Endo_50	9.38809034907598	0	9.8507871321013	0	LumA	LumA	Normal	-0.294692917166867	-0.503452581032413	0.727458343337335	-0.289511644657863	0.538893637454982	444300	215716	835781	146872	144446	138370	82968	160775
S001358.l.r.m2.c.lib.g.k2.a.t	TRUE	S001358	C007398	Q007396	2012	Positive	Positive	Negative	0	2	70	10	ERpHER2n	ERpHER2nLNn_Endo_50	9.3305954825462	0	9.84804928131417	0	LumA	LumA	Normal	-0.474571908763505	-0.440811524609844	0.855668667466987	-0.271930852340936	0.556807683073229	535546	240085	737575	144909	141793	117137	93913	160644
S001362.l.r.m.c.lib.g.k2.a.t	TRUE	S001362	C007404	Q007405	2011	Positive	Positive	Negative	0	2	65	11	ERpHER2n	ERpHER2nLNn_Endo_50	NA	NA	9.93018480492813	0	LumA	LumA	LumB	-0.600308283313325	-0.10196974789916	0.597452100840336	0.141370468187275	-0.0228494597839136	568099	253373	736229	174657	169776	58792	93593	157361
S001363.l.r.m.c.lib.g.k2.a.t	TRUE	S001363	C007384	Q007391	2012	Positive	Positive	Negative	1	2	70	20	ERpHER2n	ERpHER2nLNp_Endo_50	9.50581793292266	0	9.8425735797399	0	LumA	LumA	Normal	-0.388306362545018	-0.514963745498199	0.749595198079232	-0.22199087635054	0.386477791116447	550577	223630	922032	163759	165327	120155	75378	154083
S001364.l.r.m.c.lib.g.k2.a.t	TRUE	S001364	C007383	Q007394	2012	Positive	Positive	Negative	0	2	70	20	ERpHER2n	ERpHER2nLNn_Endo_50	9.34976043805613	0	9.84804928131417	0	LumB	LumB	LumA	-0.631539015606242	0.102533493397359	0.271934693877551	0.405939975990396	-0.332406242496999	578209	160527	946538	218328	210072	55129	76552	160107
S001365.l.r.m.c.lib.g.k2.a.t	TRUE	S001365	C007382	Q007401	2012	Positive	Negative	Negative	0	2	85	47	ERpHER2n	ERpHER2nLNn_Endo_50	7.0280629705681	0	7.0280629705681	1	LumA	LumA	Normal	-0.263761824729892	-0.379912605042017	0.705948619447779	-0.487450660264106	0.634964705882353	548360	262015	974235	165434	165437	115459	82880	160758
S001367.l.r.m.c.lib.g.k2.a.t	TRUE	S001367	C007395	Q007384	2012	Positive	Negative	Negative	0	2	65	11	ERpHER2n	ERpHER2nLNn_Endo_50	NA	NA	9.86721423682409	0	LumB	LumB	LumA	-0.455242256902761	0.0436763505402161	0.185499159663866	0.492083553421369	-0.396342857142857	575188	166511	955603	220054	217903	68890	85762	156944
S001368.l.r.m.c.lib.g.k2.a.t	TRUE	S001368	C007394	Q007397	2012	Positive	Negative	Positive	1	3	75	8	HER2pERp		9.02669404517454	0	9.8507871321013	0	LumB	LumB	Her2	-0.377301320528211	0.554759183673469	-0.148112364945978	0.626777430972389	-0.691644657863145	554599	234603	1054651	256738	243151	45992	87977	142713
S001369.l.r.m.c.lib.g.k2.a.t	TRUE	S001369	C007379	Q007390	2012	Positive	Positive	Negative	0	3	70	21	ERpHER2n	ERpHER2nLNn_Endo_50	2.60917180013689	0	9.82340862422998	0	LumB	LumB	Her2	-0.330548859543817	0.0477426170468187	-0.0612052821128451	0.568738535414166	-0.525360864345738	511945	140071	735633	300747	294810	53542	66301	161372
S001371.l.r.m.c.lib.g.k2.a.t	TRUE	S001371	C007386	Q007373	2012	Positive	Positive	Negative	0	1	40	14	ERpHER2n		9.45379876796714	0	9.83436002737851	0	LumA	LumA	Normal	-0.557291716686675	-0.306621848739496	0.77310156062425	-0.22818631452581	0.500505162064826	553941	214975	715229	168084	165821	110748	86781	160527
S001372.l.r.m.c.lib.g.k2.a.t	TRUE	S001372	C007385	Q007379	2012	Positive	Positive	Negative	1	2	65	22	ERpHER2n	ERpHER2nLNp_Endo_50	6.9596167008898	0	9.84531143052704	0	LumA	LumA	Normal	-0.384144057623049	-0.389257142857143	0.780234333733493	-0.311826170468187	0.462893637454982	581627	153943	831423	166771	166850	121974	77512	157799
S001373.l.r.m.c.lib.g.k2.a.t	TRUE	S001373	C007390	Q007378	2011	Positive	Positive	Negative	0	2	60	14	ERpHER2n	ERpHER2nLNn_Endo_50	9.31143052703628	0	9.90554414784394	0	LumB	LumB	LumA	-0.572355342136855	0.0335481392557023	0.407850180072029	0.475819447779112	-0.274472028811525	450663	199749	744100	213903	213233	59244	77695	163466
S001374.l.r.m.c.lib.g.k2.a.t	TRUE	S001374	C007389	Q007393	2012	Positive	Positive	Negative	0	1	70	16	ERpHER2n	ERpHER2nLNn_Endo_50	3.10198494182067	0	3.10198494182067	1	LumA	LumA	LumB	-0.76763025210084	0.0773397358943577	0.573879471788715	0.228442737094838	-0.0901013205282113	515457	124652	697755	173833	174345	57100	85494	163506
S001375.l.r.m.c.lib.g.k2.a.t	TRUE	S001375	C007377	Q007389	2012	Positive	Positive	Negative	0	2	70	14	ERpHER2n	ERpHER2nLNn_Endo_50	8.64339493497604	0	8.77754962354552	1	LumA	LumA	LumB	-0.410934933973589	-0.192177671068427	0.368379351740696	0.221478031212485	-0.145769027611044	557153	137747	648321	249812	241796	94654	72308	162008
S001376.l.r.m.c.lib.g.k2.a.t	TRUE	S001376	C007388	Q007383	2011	Positive	Positive	Negative	0	2	65	24	ERpHER2n	ERpHER2nLNn_Endo_50	5.28678986995209	0	7.09103353867214	0	LumA	LumA	Normal	-0.18116974789916	-0.512887394957983	0.543271068427371	-0.215520768307323	0.491143337334934	439725	211084	620870	231209	219280	120223	67634	153386
S001377.l.r.m.c.lib.g.k2.a.t	TRUE	S001377	C007376	Q007386	2012	Positive	Positive	Negative	0	1	70	17	ERpHER2n	ERpHER2nLNn_Endo_50	5.11430527036276	0	9.82614647501711	0	LumA	LumA	Normal	-0.349283073229292	-0.514100360144058	0.448405282112845	0.0123783913565426	0.212739495798319	550670	272226	812418	212132	210828	102572	92124	158013
S001378.l.r.m.c.lib.g.k2.a.t	TRUE	S001378	C007375	Q007392	2012	Positive	Negative	Negative	1	2	70	48	ERpHER2n	ERpHER2nLNp_ChemoEndo_50	5.33607118412047	0	9.82614647501711	0	LumA	LumA	Normal	-0.349152460984394	-0.411997118847539	0.736619447779112	-0.228717406962785	0.48679855942377	440742	202110	600759	190929	188270	142420	77815	158709
S001380.l.r.m.c.lib.g.k2.a.t	TRUE	S001380	C007371	Q007363	2012	Negative	Negative	Negative	1	3	70	14	TNBC		0.476386036960986	0	0.476386036960986	1	Basal	Basal	Her2	0.688065306122449	0.0554151260504202	-0.635765666266507	-0.116461944777911	-0.119951020408163	444756	196981	885836	312643	284409	102161	80996	90360
S001381.l.r.m.c.lib.g.k2.a.t	TRUE	S001381	C007370	Q007353	2012	Negative	Negative	Negative	0	2	60	11	TNBC		9.60164271047228	0	9.82614647501711	0	LumA	LumA	Normal	-0.236048019207683	0.131471788715486	0.247317166866747	-0.221525090036014	0.216694357743097	529179	231814	671909	219495	205047	119039	80000	132592
S001384.l.r.m.c.lib.g.k2.a.t	TRUE	S001384	C007356	Q007355	2012	Positive	Positive	Negative	1	2	65	16	ERpHER2n	ERpHER2nLNp_Endo_50	3.98904859685147	0	9.83162217659138	0	LumB	LumB	LumA	-0.323909723889556	0.0376528211284514	0.0657018007202881	0.516622328931573	-0.453251380552221	469135	217616	795226	261161	257671	51835	73567	159679
S001385.l.r.m.c.lib.g.k2.a.t	TRUE	S001385	C007359	Q007352	2012	Negative	Negative	Negative	0	3	60	20	TNBC		3.77275838466804	1	4.88980150581793	1	Basal	Basal	Normal	0.799376710684274	-0.219839615846339	-0.466271308523409	-0.429186074429772	0.190569027611044	525114	203043	871810	271666	241263	143157	84569	90693
S001386.l.r.m.c.lib.g.k2.a.t	TRUE	S001386	C007353	Q007361	2012	Positive	Positive	Negative	0	2	65	14	ERpHER2n	ERpHER2nLNn_Endo_50	1.02943189596167	0	1.54688569472964	1	LumA	LumA	Normal	-0.536360144057623	-0.337781512605042	0.676070108043217	0.0841469387755102	0.113821848739496	465893	220889	684706	187935	187459	93875	77322	163217
S001387.l.r.m.c.lib.g.k2.a.t	TRUE	S001387	C007348	Q007351	2012	Positive	Positive	Negative	0	2	60	11	ERpHER2n	ERpHER2nLNn_Endo_50	9.30869267624914	0	9.83162217659138	0	LumA	LumA	Normal	-0.28346218487395	-0.317696038415366	0.359788715486195	-0.0310789915966387	0.0411927971188475	559621	210440	841784	221665	210775	111310	80834	161374
S001389.l.r.m.c.lib.g.k2.a.t	TRUE	S001389	C007372	Q007350	2012	Positive	Negative	Negative	1	3	60	15	ERpHER2n	ERpHER2nLNp_ChemoEndo_50	9.57973990417522	0	9.80971937029432	0	LumB	LumB	Her2	-0.266960864345738	0.0730621848739496	-0.126922448979592	0.597985114045618	-0.410618007202881	374621	174760	853546	265485	259099	65428	67796	160302
S001390.l.r.lib.g.k2.a.t	TRUE	S001390	C007344	Q007347	2012	Positive	Positive	Negative	1	1	55	14	ERpHER2n	ERpHER2nLNp_Endo_50	9.11156741957563	0	9.8507871321013	0	LumA	LumA	Normal	-0.458547899159664	-0.363475630252101	0.729722929171669	-0.135147178871549	0.318343337334934	552421	194314	703873	172928	173706	96176	88242	161306
S001393.l.r.m.c.lib.g.k2.a.t	TRUE	S001393	C007352	Q007364	2012	Positive	Positive	Negative	0	2	70	9	ERpHER2n	ERpHER2nLNn_Endo_50	9.35523613963039	0	9.79329226557153	0	LumA	LumA	Normal	-0.331516926770708	-0.469798799519808	0.490512364945978	-0.0822655462184874	0.233614405762305	557228	265883	806355	203612	198507	111374	87391	150025
S001394.l.r.m.c.lib.g.k2.a.t	TRUE	S001394	C007351	Q007343	2011	Negative	Negative	Negative	1	3	50	32	TNBC		1.53319644079398	1	2.97056810403833	1	Basal	Basal	Her2	0.689553901560624	0.0705085234093637	-0.643769507803121	-0.198992557022809	-0.0736739495798319	507589	134708	813351	308521	299352	117053	69900	90939
S001395.l.r.lib.g.k2.a.t	TRUE	S001395	C007349	Q007357	2012	Positive	Positive	Negative	0	1	65	21	ERpHER2n	ERpHER2nLNn_Endo_50	3.73442847364819	1	8.57768651608487	1	LumB	LumB	LumA	-0.647242256902761	0.173750780312125	0.253677791116447	0.297507803121248	-0.216105642256903	464948	160221	646738	263847	260884	85470	82383	158824
S001396.l.r.m.c.lib.g.k2.a.t	TRUE	S001396	C007350	Q007367	2012	Positive	Positive	Negative	0	2	70	14	ERpHER2n	ERpHER2nLNn_Endo_50	9.34702258726899	0	9.86447638603696	0	LumB	LumB	LumA	-0.51910300120048	0.103629291716687	0.309949579831933	0.397094837935174	-0.287475630252101	494981	229119	679924	242052	228212	60189	81212	162788
S001397.l.r.m.c.lib.g.k2.a.t	TRUE	S001397	C007341	Q007331	2012	Positive	Positive	Negative	0	1	75	9	ERpHER2n	ERpHER2nLNn_None_50	6.80355920602327	0	9.80698151950719	0	Normal	Normal	LumA	-0.00399903961584634	-0.551474669867947	0.469074669867947	-0.561670108043217	0.618860984393757	560025	282746	874671	178347	177870	131067	91426	147082
S001398.l.r.m.c.lib.g.k2.a.t	TRUE	S001398	C007322	Q007293	2012	Positive	Positive	Negative	1	1	45	18	ERpHER2n		9.54414784394251	0	9.83983572895277	0	LumA	LumA	Normal	-0.634938775510204	-0.236316926770708	0.701508763505402	0.0809555822328932	0.100804801920768	567618	168758	755929	193267	191747	84914	70085	162567
S001399.l.r.m.c.lib.g.k2.a.t	TRUE	S001399	C007332	Q007304	2012	Positive	Positive	Positive	1	2	65	22	HER2pERp		5.23203285420945	0	9.83162217659138	0	LumA	LumA	Normal	-0.436947899159664	-0.481127490996399	0.778305882352941	-0.242328931572629	0.561604801920768	548141	271826	752059	178255	173634	118901	82805	152732
S001400.l.r.m.c.lib.g.k2.a.t	TRUE	S001400	C007368	Q007365	2012	Positive	Negative	Negative	0	2	70	25	ERpHER2n	ERpHER2nLNn_Endo_50	6.85284052019165	1	6.87748117727584	1	LumB	LumB	Her2	-0.216569507803121	0.359851140456182	-0.102032172869148	0.438855222088836	-0.505090996398559	564156	203580	622260	242795	233706	67759	76190	156506
S001402.l.r.m.c.lib.g.k2.a.t	TRUE	S001402	C007329	Q007319	2012	Positive	Positive	Negative	0	1	70	13	ERpHER2n	ERpHER2nLNn_Endo_50	9.31143052703628	0	9.82888432580424	0	LumB	LumB	LumA	-0.559791596638656	-0.063946218487395	0.343382472989196	0.427786794717887	-0.327358463385354	521325	199375	759342	209950	206077	50212	72451	150990
S001403.l.r.m.c.lib.g.k2.a.t	TRUE	S001403	C007331	Q007312	2012	Positive	Positive	Negative	0	2	70	16	ERpHER2n	ERpHER2nLNn_Endo_50	9.29500342231348	0	9.81245722108145	0	LumA	LumA	Normal	-0.210942617046819	-0.316047058823529	0.372842256902761	-0.0222175270108043	0.142193517406963	590971	218072	640026	234694	227527	115285	77912	159845
S001404.l.r.m.c.lib.g.k2.a.t	TRUE	S001404	C007328	Q007286	2012	Negative	Positive	Positive	0	3	30	0	HER2pERn		4.71457905544148	1	5.00479123887748	1	Her2	Her2	LumA	-0.0688758703481392	0.277177430972389	0.0691879951980792	-0.107455462184874	0.0186756302521008	540559	232767	852359	253737	243457	113264	90174	147271
S001405.l.r.m.c.lib.g.k2.a.t	TRUE	S001405	C007327	Q007328	2012	Positive	Positive	Negative	0	2	90	21	ERpHER2n	ERpHER2nLNn_Endo_50	5.09240246406571	0	9.80971937029432	0	LumA	LumA	Normal	-0.369099639855942	-0.484245858343337	0.778884033613445	-0.354088835534214	0.529361824729892	578653	208967	788384	172717	169823	120848	81017	159034
S001406.l.r.m.c.lib.g.k2.a.t	TRUE	S001406	C007318	Q007326	2012	Positive	Positive	Negative	0	2	85	11	ERpHER2n	ERpHER2nLNn_Endo_50	8.56125941136208	0	8.62970568104038	1	LumB	LumB	LumA	-0.526355822328932	-0.060255462184874	0.31056518607443	0.412583913565426	-0.310349099639856	415309	142662	794621	223906	224629	41347	90040	165694
S001407.l.r.m.c.lib.g.k2.a.t	TRUE	S001407	C007317	Q007296	2012	Positive	Positive	Negative	0	2	50	8	ERpHER2n		3.71526351813826	0	9.79055441478439	0	LumA	LumA	LumB	-0.541320528211285	0.0482612244897959	0.393548139255702	0.176650180072029	-0.160278511404562	575490	166622	739947	205598	196220	69349	84372	163710
S001409.l.r.m.c.lib.g.k2.a.t	TRUE	S001409	C007316	Q007327	2012	Positive	Positive	Negative	0	2	90	13	ERpHER2n	ERpHER2nLNn_Endo_50	9.30595482546201	0	9.82340862422998	0	LumA	LumA	LumB	-0.389869867947179	-0.149194717887155	0.379452581032413	0.261007442977191	-0.0565493397358944	493401	208344	708046	197142	199307	82945	78268	153368
S001410.l.r.m.c.lib.g.k2.a.t	TRUE	S001410	C007325	Q007321	2012	Positive	Positive	Positive	1	3	75	21	HER2pERp		4.97741273100616	0	9.80424366872005	0	Her2	Her2	Normal	0.120168067226891	0.320821128451381	-0.080550300120048	-0.141732533013205	0.169820888355342	465224	220326	1121123	259960	241373	121205	93643	137590
S001411.l.r.m.c.lib.g.k2.a.t	TRUE	S001411	C007313	Q007318	2012	Positive	Negative	Positive	0	2	70	7	HER2pERp		1.35797399041752	0	9.76865160848734	0	LumB	LumB	LumA	-0.511060744297719	0.11524993997599	0.380093157262905	0.389803601440576	-0.126264585834334	564230	217196	802214	204638	193513	81582	83289	162583
S001412.l.r.m.c.lib.g.k2.a.t	TRUE	S001412	C007312	Q007287	2011	Positive	Positive	Negative	0	3	30	14	ERpHER2n		9.60985626283368	0	9.90554414784394	0	LumB	LumB	LumA	-0.228138295318127	-0.0804417767106843	-0.0636523409363745	0.282092677070828	-0.413903481392557	517592	176299	940812	286169	269088	85178	73360	158801
S001414.l.r.m.c.lib.g.k2.a.t	TRUE	S001414	C007314	Q007303	2012	Positive	Negative	Negative	1	3	65	20	ERpHER2n	ERpHER2nLNp_ChemoEndo_50	1.06776180698152	0	7.15126625598905	1	LumB	LumB	Her2	-0.100218967587035	0.437984153661465	-0.354901320528211	0.679649459783914	-0.687199039615846	519221	187010	762899	296315	288980	70039	73601	148954
S001415.l.r.m.c.lib.g.k2.a.t	TRUE	S001415	C007365	Q007356	2012	Positive	Negative	Negative	1	3	65	30	ERpHER2n	ERpHER2nLNp_ChemoEndo_50	9.46201232032854	0	9.79329226557153	0	LumB	LumB	LumA	-0.227282593037215	-0.168449459783914	0.0582002400960384	0.349845858343337	-0.225848739495798	402426	182960	1002512	265486	247730	92636	82034	167017
S001416.l.r.m.c.lib.g.k2.a.t	TRUE	S001416	C007310	Q007299	2012	Positive	Positive	Negative	1	2	60	19	ERpHER2n	ERpHER2nLNp_ChemoEndo_50	9.54140999315537	0	9.83709787816564	0	LumA	LumA	Normal	-0.446713085234094	-0.456323649459784	0.846842737094838	-0.284740456182473	0.601429051620648	395684	220491	616913	142161	142385	112520	76021	160549
S001417.l.r.m.c.lib.g.k2.a.t	TRUE	S001417	C007309	Q007323	2012	Positive	Positive	Negative	0	1	75	8	ERpHER2n	ERpHER2nLNn_Endo_50	8.99383983572895	0	9.81519507186858	0	LumA	LumA	Normal	-0.48739399759904	-0.481493397358944	0.814872509003601	-0.265579831932773	0.473359903961585	581560	226466	775858	161337	157798	115630	81783	158835
S001418.l.r.m.c.lib.g.k2.a.t	TRUE	S001418	C007308	Q007316	2012	Positive	Positive	Negative	0	3	70	35	ERpHER2n	ERpHER2nLNn_Endo_50	9.26762491444216	0	9.78507871321013	0	LumB	LumB	Her2	-0.429609603841537	0.147982713085234	0.0559193277310924	0.59871212484994	-0.433249459783914	395871	123079	778650	257629	248799	39868	58810	158022
S001419.l.r.m.c.lib.g.k2.a.t	TRUE	S001419	C007302	Q007297	2012	Positive	Positive	Positive	0	3	55	25	HER2pERp		9.32785763175907	0	9.79329226557153	0	Her2	Her2	LumB	-0.0694088835534214	0.362081152460984	0.0214328931572629	0.0429887154861945	-0.0853042016806723	552591	138146	837929	274188	264437	122058	76918	149610
S001420.l.r.m.c.lib.g.k2.a.t	TRUE	S001420	C007299	Q007313	2012	Positive	Positive	Negative	0	2	70	25	ERpHER2n	ERpHER2nLNn_Endo_50	9.28405201916495	0	9.80698151950719	0	LumA	LumA	Normal	-0.302362545018007	-0.415200960384154	0.608148859543817	-0.225360864345738	0.440753901560624	553702	250648	689696	222000	218204	122540	86905	160630
S001421.l.r.m.c.lib.g.k2.a.t	TRUE	S001421	C007293	Q007300	2012	Negative	Negative	Positive	0	3	60	21	HER2pERn		9.48939082819986	0	9.78507871321013	0	Her2	Her2	LumB	0.0955774309723889	0.662293397358944	-0.306038895558223	0.0892398559423769	-0.201821848739496	524071	189306	948337	276808	258074	111011	78727	125579
S001422.l.r.m2.c.lib.g.k2.a.t	TRUE	S001422	C007301	Q007294	2012	Positive	Positive	Negative	0	2	45	13	ERpHER2n		5.10609171800137	0	9.77686516084873	0	LumA	LumA	LumB	-0.327711884753902	-0.244463865546218	0.285613445378151	0.063381512605042	-0.0692484993997599	573778	233296	813825	244957	237741	96759	79414	162548
S001423.l.r.m.c.lib.g.k2.a.t	TRUE	S001423	C007364	Q007348	2012	Positive	Positive	Positive	0	2	55	12	HER2pERp		5.17453798767967	0	9.79329226557153	0	LumA	LumA	LumB	-0.30221368547419	-0.367692677070828	0.377699879951981	0.218759183673469	0.025605762304922	470948	232882	866445	240341	238521	110007	85977	159471
S001424.l.r.m.c.lib.g.k2.a.t	TRUE	S001424	C007339	Q007325	2012	Positive	Positive	Negative	0	2	75	18	ERpHER2n	ERpHER2nLNn_Endo_50	9.28678986995209	0	9.79055441478439	0	LumA	LumA	LumB	-0.443453541416567	-0.120235294117647	0.306440336134454	0.266737094837935	-0.0197493397358944	267388	118229	696796	200646	193482	57483	78188	160655
S001425.l.r.m.c.lib.g.k2.a.t	TRUE	S001425	C007337	Q007295	2012	Negative	Negative	Negative	0	3	50	10	TNBC		9.55509924709103	0	9.76591375770021	0	Basal	Basal	Normal	0.745285954381753	-0.195369987995198	-0.457702761104442	-0.405173589435774	0.205813205282113	532907	230735	1123276	267229	245356	127971	86207	97990
S001426.l.r.m.c.lib.g.k2.a.t	TRUE	S001426	C007336	Q007292	2012	Positive	Positive	Negative	0	3	40	17	ERpHER2n		9.53045859000684	0	9.75770020533881	0	LumB	LumB	Her2	0.0102588235294118	0.124862424969988	-0.409559663865546	0.401956302521008	-0.475520768307323	526356	194225	824044	302957	289367	75675	80978	152220
S001427.l.r.m.c.lib.g.k2.a.t	TRUE	S001427	C007300	Q007320	2012	Positive	Positive	Negative	1	2	75	20	ERpHER2n	ERpHER2nLNp_Endo_50	9.42642026009582	0	9.80698151950719	0	Normal	Normal	LumA	-0.175815606242497	-0.512412965186074	0.64649699879952	-0.498560384153661	0.66561824729892	524954	241610	977612	192519	182808	140291	89253	150385
S001429.l.r.m.c.lib.g.k2.a.t	TRUE	S001429	C007298	Q007288	2012	Negative	Negative	Negative	0	3	35	18	TNBC		2.1409993155373	0	9.77138945927447	0	Basal	Basal	Normal	0.793851620648259	-0.0913565426170468	-0.500665546218487	-0.426594957983193	0.17529699879952	572664	245798	879077	230228	226224	135125	86130	95316
S001431.l.r.m.c.lib.g.k2.a.t	TRUE	S001431	C007297	Q007291	2012	Positive	Positive	Negative	0	2	40	11	ERpHER2n		1.05407255304586	0	9.79055441478439	0	LumA	LumA	Normal	-0.362939735894358	-0.536745258103241	0.71399855942377	-0.265214885954382	0.463826170468187	563925	231818	711243	175816	164915	120282	67567	160032
S001432.l.r.m.c.lib.g.k2.a.t	TRUE	S001432	C007296	Q007305	2012	Positive	Negative	Negative	1	3	65	18	ERpHER2n		NA	NA	6.01232032854209	1	Basal	Basal	Normal	0.61001968787515	-0.0506794717887155	-0.490256902761104	-0.154046578631453	0.0447126050420168	492367	162382	769032	291852	274168	129157	75281	85178
S001435.l.r.m.c.lib.g.k2.a.t	TRUE	S001435	C007335	Q007306	2012	Negative	Negative	Negative	0	2	65	9	TNBC		5.02121834360027	0	9.75770020533881	0	LumA	LumA	Normal	-0.0816557022809124	0.0527337334933974	0.254492196878751	-0.268901800720288	0.221575990396158	585440	243160	697292	197611	192634	111806	78520	119199
S001436.l.r.m.c.lib.g.k2.a.t	TRUE	S001436	C007334	Q007301	2012	Positive	Positive	Negative	1	2	60	20	ERpHER2n	ERpHER2nLNp_Endo_50	7.42505133470226	1	9.76865160848734	0	LumA	LumA	LumB	-0.482617046818727	-0.321651860744298	0.533118847539016	0.203604321728691	0.00128403361344538	501239	250099	868851	215461	214753	91437	79494	160421
S001437.l.r.m.c.lib.g.k2.a.t	TRUE	S001437	C007333	Q007290	2012	Positive	Positive	Positive	1	3	40	24	HER2pERp		9.54140999315537	0	9.75222450376454	0	LumA	LumA	LumB	-0.300348619447779	0.0401258103241297	0.302264585834334	0.155925090036014	-0.14662569027611	549758	199854	852446	267895	251523	101936	77006	144892
S001438.l.r.m.c.lib.g.k2.a.t	TRUE	S001438	C007286	Q007266	2012	Positive	Positive	Positive	1	2	60	20	HER2pERp		5.68651608487337	0	9.7741273100616	0	Her2	Her2	LumB	-0.00403841536614646	0.304650180072029	-0.121984153661465	0.0898593037214886	-0.131782953181272	517322	222878	924526	240216	237642	108734	72599	147915
S001439.l.r.m.c.lib.g.k2.a.t	TRUE	S001439	C007290	Q007258	2012	Positive	Positive	Negative	0	2	55	17	ERpHER2n	ERpHER2nLNn_Endo_50	6.28884325804244	0	9.79329226557153	0	LumA	LumA	LumB	-0.438957983193277	-0.161584633853541	0.445769027611044	0.277552941176471	-0.10478175270108	573266	256102	821821	191724	190990	54718	90231	162272
S001440.l.r.m.c.lib.g.k2.a.t	TRUE	S001440	C007285	Q007257	2012	Negative	Negative	Positive	0	3	50	7	HER2pERn		4.06297056810404	0	9.7741273100616	0	Normal	Normal	LumA	-0.0513267707082833	-0.578920528211284	0.601612484993998	-0.598484513805522	0.797615366146459	505937	244821	813104	123299	119140	142356	83056	125837
S001441.l.r.m.c.lib.g.k2.a.t	TRUE	S001441	C007284	Q007270	2012	Positive	Positive	Negative	0	3	65	15	ERpHER2n	ERpHER2nLNn_Endo_50	5.14715947980835	0	9.74948665297741	0	LumB	LumB	Her2	-0.145292677070828	-0.0506602641056423	-0.147565906362545	0.369145738295318	-0.408817286914766	570718	242689	1001708	274457	266070	70403	86176	146879
S001442.l.r.m.c.lib.g.k2.a.t	TRUE	S001442	C007283	Q007280	2012	Positive	Positive	Negative	0	1	75	11	ERpHER2n	ERpHER2nLNn_Endo_50	5.21013004791239	0	5.76317590691307	1	LumA	LumA	Normal	-0.247990396158463	-0.521896758703481	0.559374789915966	-0.191979831932773	0.430791836734694	573804	263659	803368	186302	177256	120454	86025	142438
S001444.l.r.m.c.lib.g.k2.a.t	TRUE	S001444	C007273	Q007265	2012	Positive	Positive	Positive	0	3	60	17	HER2pERp		9.34702258726899	0	9.78781656399726	0	LumB	LumB	Her2	-0.464169987995198	0.259366146458583	0.170758223289316	0.409852581032413	-0.294659303721489	401741	163505	632673	247452	241669	71973	73442	163558
S001445.l.r.m.c.lib.g.k2.a.t	TRUE	S001445	C007271	Q007281	2012	Positive	Positive	Negative	1	3	75	34	ERpHER2n	ERpHER2nLNp_ChemoEndo_50	3.44695414099932	1	8.26830937713895	1	LumA	LumA	Normal	-0.248445618247299	-0.361398319327731	0.532897959183673	-0.21462569027611	0.426436494597839	521384	245519	812254	215157	215923	121025	82684	152029
S001446.l.r.m.c.lib.g.k2.a.t	TRUE	S001446	C007270	Q007269	2012	Positive	Negative	Negative	1	2	65	15	ERpHER2n	ERpHER2nLNp_Endo_50	7.19507186858316	0	9.78507871321013	0	LumA	LumA	Normal	-0.249708523409364	-0.554076350540216	0.6984393757503	-0.253127490996399	0.569082352941176	525675	244626	671428	188032	186868	129154	91390	159619
S001448.l.r.m.c.lib.g.k2.a.t	TRUE	S001448	C007279	Q007272	2012	Positive	Positive	Negative	0	2	70	11	ERpHER2n	ERpHER2nLNn_Endo_50	4.97741273100616	0	9.74948665297741	0	LumB	LumB	LumA	-0.453846818727491	-0.247045378151261	0.279304681872749	0.362261704681873	-0.140952701080432	456316	232243	625271	250434	239112	79338	72684	161423
S001449.l.r.m.c.lib.g.k2.a.t	TRUE	S001449	C007266	Q007253	2012	Positive	Positive	Negative	0	2	45	19	ERpHER2n		1.14989733059548	0	9.7741273100616	0	LumA	LumA	Normal	-0.261334933973589	-0.54507274909964	0.550616086434574	-0.132519567827131	0.270369267707083	558859	159169	766590	216137	203004	114902	70962	164308
S001450.l.r.m.c.lib.g.k2.a.t	TRUE	S001450	C007280	Q007275	2011	Positive	Positive	Negative	0	3	70	19	ERpHER2n	ERpHER2nLNn_Endo_50	9.4072553045859	0	9.92470910335387	0	LumB	LumB	LumA	-0.20769843937575	-0.0560009603841537	0.0698352941176471	0.30338631452581	-0.11770756302521	441152	208564	985551	231312	215448	84566	87943	157505
S001453.l.r.m.c.lib.g.k2.a.t	TRUE	S001453	C007276	Q007282	2012	Positive	Positive	Negative	0	2	85	13	ERpHER2n	ERpHER2nLNn_Endo_50	2.26967830253251	0	2.26967830253251	1	LumA	LumA	LumB	-0.424547418967587	-0.203419927971188	0.435248019207683	0.1809181272509	-0.00501992797118848	585729	271737	919341	194112	198249	59361	90420	154274
S001454.l.r.m.c.lib.g.k2.a.t	TRUE	S001454	C007275	Q007273	2012	Positive	Negative	Negative	0	1	70	9	ERpHER2n	ERpHER2nLNn_None_50	5.14442162902122	0	6.16016427104723	0	LumA	LumA	Normal	-0.286823529411765	-0.517024729891957	0.755177911164466	-0.388548379351741	0.631654261704682	552241	246048	676935	151705	149863	131507	87241	160208
S001455.l.r.m.c.lib.g.k2.a.t	TRUE	S001455	C007274	Q007252	2012	Positive	Positive	Positive	1	3	45	28	HER2pERp		0.59958932238193	1	9.85352498288843	0	Her2	Her2	LumB	-0.382015846338535	0.373184153661465	0.118975270108043	0.254354861944778	-0.448149819927971	523845	200826	737495	269393	264696	90575	85894	140217
S001457.l.r.m4.c.lib.g.k2.a.t	TRUE	S001457	C007265	Q007254	2012	Positive	Positive	Negative	1	2	50	32	ERpHER2n		9.32238193018481	0	9.78781656399726	0	LumA	LumA	Normal	-0.35757118847539	-0.311115486194478	0.610567106842737	-0.229884273709484	0.265239855942377	576818	228931	906983	206264	193848	104327	78933	160458
S001458.l.r.m.c.lib.g.k2.a.t	TRUE	S001458	C007255	Q007235	2012	Positive	Positive	Negative	1	2	55	23	ERpHER2n	ERpHER2nLNp_Endo_50	9.47022587268994	0	9.76591375770021	0	LumB	LumB	LumA	-0.429507803121248	0.128704921968787	0.264798079231693	0.34657575030012	-0.287202881152461	566740	175744	806793	219707	214364	79975	83327	160714
S001461.l.r.m.c.lib.g.k2.a.t	TRUE	S001461	C007253	Q007231	2012	Positive	Positive	Negative	1	3	50	38	ERpHER2n		6.19301848049281	0	8.97467488021903	0	LumB	LumB	Her2	0.22503337334934	0.308102761104442	-0.566471068427371	0.380698199279712	-0.49411668667467	432835	201632	945814	315416	312175	105188	78054	152313
S001467.l.r.m.c.lib.g.k2.a.t	TRUE	S001467	C007259	Q007261	2012	Positive	Positive	Negative	0	3	60	24	ERpHER2n	ERpHER2nLNn_Endo_50	9.2703627652293	0	9.73305954825462	0	LumA	LumA	Normal	-0.516707803121249	-0.338566146458583	0.650291476590636	0.0322583433373349	0.249498199279712	460792	153367	623778	228147	221978	113464	72774	162226
S001468.l.r.m.c.lib.g.k2.a.t	TRUE	S001468	C007258	Q007268	2012	Negative	Negative	Positive	1	2	65	22	HER2pERn		9.51129363449692	0	9.73579739904175	0	LumA	LumA	Normal	-0.138356782713085	0.155101080432173	0.264953661464586	-0.218757262905162	0.247621608643457	532096	195752	823261	208746	197430	120290	85517	146202
S001470.l.r.m.c.lib.g.k2.a.t	TRUE	S001470	C007241	Q007230	2012	Positive	Positive	Negative	0	2	50	13	ERpHER2n		9.34702258726899	0	9.72758384668036	0	LumA	LumA	Normal	-0.341624969987995	-0.419976950780312	0.763782953181272	-0.423167346938776	0.641092917166867	517646	265054	794830	137789	137860	139245	95383	153881
S001471.l.r.m.c.lib.g.k2.a.t	TRUE	S001471	C007238	Q007229	2012	Positive	Positive	Positive	0	3	50	17	HER2pERp		1.04859685147159	0	9.73032169746749	0	LumA	LumA	Normal	-0.568426410564226	-0.0208691476590636	0.692578151260504	-0.0291783913565426	0.197779591836735	553507	248099	1108737	197673	183264	95071	76964	145253
S001472.l.r.m.c.lib.g2.k2.a.t	TRUE	S001472	C007237	Q007234	2012	Positive	Positive	Negative	0	1	55	8	ERpHER2n	ERpHER2nLNn_None_50	5.09240246406571	0	9.71115674195756	0	LumA	LumA	Normal	-0.335036734693878	-0.476657863145258	0.533925570228091	-0.0907457382953181	0.252989195678271	572872	270585	941460	197808	189360	106822	90619	150505
S001474.l.r.m.c.lib.g2.k2.a.t	TRUE	S001474	C007236	Q007242	2012	Positive	Positive	Negative	0	2	70	20	ERpHER2n	ERpHER2nLNn_Endo_50	9.28952772073922	0	9.80698151950719	0	LumA	LumA	Normal	-0.39183481392557	-0.584066266506603	0.731803121248499	-0.338138775510204	0.540317887154862	540221	235250	839636	179237	179647	117017	90604	154618
S001475.l.r.m.c.lib.g.k2.a.t	TRUE	S001475	C007219	Q007183	2012	Positive	Positive	Negative	1	2	40	42	ERpHER2n		5.36344969199179	1	5.63449691991786	1	LumA	LumA	Normal	-0.656659783913565	-0.290911884753902	0.777354141656663	0.0360153661464586	0.185031452581032	494314	182711	835589	176160	175210	82912	72282	164090
S001476.l.r.m2.c.lib.g.k2.a.t	TRUE	S001476	C007235	Q007243	2012	Positive	Positive	Negative	0	1	70	6	ERpHER2n	ERpHER2nLNn_None_50	9.51129363449692	0	9.80698151950719	0	LumA	LumA	Normal	-0.282929171668667	-0.491692677070828	0.754175270108043	-0.483695558223289	0.647844417767107	563131	263422	878945	145097	140226	122266	79307	152703
S001477.l.r.m.c.lib.g.k2.a.t	TRUE	S001477	C007262	Q007255	2012	Positive	Negative	Positive	0	3	50	29	HER2pERp		9.52224503764545	0	9.73305954825462	0	Her2	Her2	LumB	-0.158639135654262	0.713896758703481	-0.339771428571429	0.446571908763505	-0.612484993997599	547739	131391	883604	284316	272882	51260	67395	130560
S001478.l.r.m.c.lib.g.k2.a.t	TRUE	S001478	C007230	Q007213	2012	Positive	Positive	Negative	0	1	50	13	ERpHER2n		9.4839151266256	0	9.71115674195756	0	LumA	LumA	Normal	-0.495957743097239	-0.335444897959184	0.676945978391357	-0.0694050420168067	0.213331092436975	579106	238072	888252	185358	172789	102569	87301	161059
S001479.l.r.m.c.lib.g.k2.a.t	TRUE	S001479	C007229	Q007218	2012	Positive	Negative	Positive	1	3	70	13	HER2pERp		9.50855578370979	0	9.73305954825462	0	Her2	Her2	LumB	-0.156836494597839	0.744129651860744	-0.244229531812725	0.393682593037215	-0.542458583433373	557848	169206	838978	255122	234671	48565	80327	129657
S001480.l.r.m.c.lib.g.k2.a.t	TRUE	S001480	C007233	Q007224	2012	Positive	Negative	Negative	0	1	75	11	ERpHER2n	ERpHER2nLNn_Endo_50	5.34976043805613	0	6.60369609856263	1	LumA	LumA	Normal	-0.38609843937575	-0.379225930372149	0.762552701080432	-0.234685234093637	0.442353901560624	567524	186838	731925	162824	164092	131764	72600	160609
S001481.l.r.m.c.lib.g.k2.a.t	TRUE	S001481	C007232	Q007217	2012	Negative	Negative	Positive	1	3	70	12	HER2pERn		9.43463381245722	0	9.73032169746749	0	Her2	Her2	LumB	-0.141264825930372	0.772211284513805	-0.2455212484994	0.371196158463385	-0.545047779111645	546935	126705	969469	245088	238952	35829	71495	143275
S001482.l.r.m.c.lib.g.k2.a.t	TRUE	S001482	C007227	Q007216	2012	Positive	Positive	Negative	0	2	70	9	ERpHER2n	ERpHER2nLNn_None_50	5.12525667351129	0	9.73032169746749	0	LumA	LumA	Normal	-0.511197118847539	-0.315280672268908	0.678964705882353	-0.154285714285714	0.441213925570228	429310	228280	635854	210051	212940	115305	89033	164111
S001483.l.r.m.c.lib.g.k2.a.t	TRUE	S001483	C007226	Q007223	2012	Positive	Positive	Negative	0	2	75	10	ERpHER2n	ERpHER2nLNn_Endo_50	5.13073237508556	0	7.3264887063655	1	LumA	LumA	Normal	-0.627126050420168	-0.343558223289316	0.690811044417767	0.0655990396158463	0.153487635054022	550407	221455	906439	192955	186290	98739	93982	163662
S001484.l.r.m.c.lib.g.k2.a.t	TRUE	S001484	C007231	Q007226	2012	Positive	Positive	Negative	1	3	85	29	ERpHER2n	ERpHER2nLNp_Endo_50	2.69952087611225	0	2.69952087611225	1	Her2	Her2	LumB	0.0135510204081633	0.539959663865546	-0.321484753901561	0.330000480192077	-0.440525330132053	586152	203317	1051499	226733	210399	65823	82682	147827
S001485.l.r.m.c.lib.g.k2.a.t	TRUE	S001485	C007225	Q007215	2012	Negative	Negative	Negative	1	3	55	24	TNBC		9.31143052703628	0	9.75222450376454	0	Basal	Basal	Normal	0.759890516206483	-0.0558972388955582	-0.518267466986795	-0.345098679471789	0.0857027611044418	557816	142074	921056	294736	267755	139859	65636	85202
S001486.l.r.m.c.lib.g.k2.a.t	TRUE	S001486	C007222	Q007214	2012	Positive	Positive	Negative	1	2	50	10	ERpHER2n		9.57973990417522	0	9.87542778918549	0	LumA	LumA	Normal	-0.603147178871549	-0.243778151260504	0.687926050420168	-0.0229416566626651	0.167997118847539	524923	179100	614734	203162	202899	103916	92703	163174
S001487.l.r.m.c.lib.g.k2.a.t	TRUE	S001487	C007261	Q007256	2012	Positive	Positive	Negative	0	2	50	14	ERpHER2n		9.50034223134839	0	9.72758384668036	0	LumA	LumA	Normal	-0.288089315726291	-0.449215846338535	0.636640576230492	-0.326309723889556	0.45316974789916	564715	241591	812857	194927	185449	115388	83200	159332
S001488.l.r.m.c.lib.g.k2.a.t	TRUE	S001488	C007221	Q007222	2012	Positive	Positive	Negative	0	3	75	11	ERpHER2n	ERpHER2nLNn_Endo_50	NA	NA	9.74948665297741	0	LumB	LumB	LumA	-0.525782472989196	0.0418372148859544	0.313035294117647	0.432660744297719	-0.233280192076831	441774	135434	688056	257473	254985	67452	63710	162510
S001489.l.r.m.c.lib.g.k2.a.t	TRUE	S001489	C007224	Q007221	2012	Positive	Positive	Negative	0	2	70	25	ERpHER2n	ERpHER2nLNn_Endo_50	9.19644079397673	0	9.7138945927447	0	LumB	LumB	LumA	-0.510622809123649	0.0472528211284514	0.25785450180072	0.422424969987995	-0.363343097238896	524376	163427	732330	246527	244203	82886	76992	165177
S001490.l.r.m.c.lib.g.k2.a.t	TRUE	S001490	C007223	Q007225	2012	Positive	Positive	Negative	0	2	80	18	ERpHER2n	ERpHER2nLNn_Endo_50	1.04312114989733	0	1.14442162902122	1	LumB	LumB	Her2	-0.462556542617047	0.198733253301321	0.205590396158463	0.227890516206483	-0.277011284513806	591077	188391	903792	221525	219197	64540	75433	156495
S001491.l.r.m.c.lib.g.k2.a.t	TRUE	S001491	C007220	Q007219	2012	Positive	Positive	Negative	0	1	70	11	ERpHER2n	ERpHER2nLNn_Endo_50	5.11978097193703	0	9.69472963723477	0	LumA	LumA	LumB	-0.674987755102041	-0.140942136854742	0.637307082833133	0.166107082833133	0.0201267707082833	563270	226612	881293	188249	186447	74242	76790	159287
S001492.l.r.m.c.lib.g.k2.a.t	TRUE	S001492	C007202	Q007199	2012	Positive	Negative	Negative	0	1	70	9	ERpHER2n	ERpHER2nLNn_None_50	9.28405201916495	0	9.74948665297741	0	LumA	LumA	Normal	-0.362950300120048	-0.549700840336134	0.739467947178872	-0.206710204081633	0.488309243697479	549169	279337	928032	150416	150060	121433	88964	153919
S001493.l.r.m.c.lib.g.k2.a.t	TRUE	S001493	C007201	Q007200	2012	Positive	Negative	Negative	0	1	70	15	ERpHER2n	ERpHER2nLNn_Endo_50	9.20191649555099	0	9.73305954825462	0	LumA	LumA	Normal	-0.476808643457383	-0.388558943577431	0.846621848739496	-0.247341176470588	0.5648393757503	506196	229316	772614	146976	149334	115672	92676	165016
S001494.l.r.m.c.lib.g.k2.a.t	TRUE	S001494	C007211	Q007208	2012	Positive	Positive	Negative	0	3	75	11	ERpHER2n	ERpHER2nLNn_Endo_50	9.23203285420944	0	9.73032169746749	0	LumB	LumB	Her2	-0.311061704681873	0.180484993997599	-0.0310386554621849	0.384214165666266	-0.397459783913565	448450	188899	1139420	273621	253229	42120	79650	157381
S001495.l.r.m.c.lib.g.k2.a.t	TRUE	S001495	C007210	Q007190	2012	Positive	Positive	Negative	1	2	55	25	ERpHER2n	ERpHER2nLNp_Endo_50	9.47022587268994	0	9.70020533880903	0	LumB	LumB	LumA	-0.598988715486194	0.027878031212485	0.326413445378151	0.468778871548619	-0.274585354141657	422841	141483	751211	242561	239790	57243	74583	165813
S001496.l.r.m.c.lib.g.k2.a.t	TRUE	S001496	C007208	Q007197	2012	Positive	Positive	Negative	0	2	65	14	ERpHER2n	ERpHER2nLNn_Endo_50	5.17180013689254	0	9.73032169746749	0	LumB	LumB	LumA	-0.521142857142857	-0.145518367346939	0.332116206482593	0.336268907563025	-0.218357743097239	382912	176343	702073	230187	230304	66805	83862	158930
S001497.l.r.m.c.lib.g.k2.a.t	TRUE	S001497	C007213	Q007206	2012	Positive	Positive	Negative	1	2	75	17	ERpHER2n	ERpHER2nLNp_Endo_50	5.07871321013005	0	9.67556468172485	0	LumB	LumB	LumA	-0.567495798319328	-0.015259543817527	0.299290276110444	0.454405762304922	-0.380640576230492	523771	166397	601794	233266	231640	76879	76588	160164
S001498.l.r.m2.c.lib.g.k2.a.t	TRUE	S001498	C007207	Q007211	2012	Negative	Negative	Positive	1	3	90	25	HER2pERn		6.33538672142368	0	6.33538672142368	1	Her2	Her2	LumB	-0.203398799519808	0.724436974789916	-0.27239087635054	0.342201200480192	-0.511379591836735	560797	119348	871499	259396	250349	63823	73738	142354
S001499.l.r.m.c.lib.g.k2.a.t	TRUE	S001499	C007218	Q007204	2012	Positive	Negative	Negative	0	2	75	11	ERpHER2n	ERpHER2nLNn_Endo_50	5.15263518138261	0	9.73032169746749	0	LumA	LumA	Normal	-0.341071788715486	-0.391051140456182	0.574328931572629	-0.0235543817527011	0.23324849939976	542160	252287	940092	200729	193931	98837	84032	157912
S001501.l.r.m.c.lib.g.k2.a.t	TRUE	S001501	C007205	Q007191	2012	Positive	Positive	Negative	1	2	55	55	ERpHER2n	ERpHER2nLNp_Endo_50	5.09240246406571	0	9.69199178644764	0	LumA	LumA	Normal	-0.342305882352941	-0.477696038415366	0.780141176470588	-0.395829051620648	0.6312	551682	201345	681990	146705	144117	140106	83633	160406
S001503.l.r.lib.g.k2.a.t	TRUE	S001503	C007214	Q007185	2012	Positive	Positive	Negative	1	2	50	22	ERpHER2n		9.37987679671458	0	9.67556468172485	0	Normal	Normal	LumA	0.102222328931573	-0.16214549819928	0.133626890756302	-0.549793037214886	0.52242881152461	513563	228519	1112260	213358	201857	141681	86607	143284
S001504.l.r.m.c.lib.g.k2.a.t	TRUE	S001504	C007197	Q007198	2012	Positive	Negative	Negative	0	1	65	7	ERpHER2n	ERpHER2nLNn_None_50	9.55783709787817	0	9.85352498288843	0	LumA	LumA	Normal	-0.405049699879952	-0.381779591836735	0.714789915966387	-0.147440096038415	0.367310444177671	548894	210942	762712	164492	165570	129511	74458	162089
S001505.l.r.m.c.lib.g.k2.a.t	TRUE	S001505	C007200	Q007184	2012	Negative	Negative	Negative	0	3	45	11	TNBC		5.92470910335387	0	9.71937029431896	0	LumA	LumA	Normal	-0.2790818727491	-0.365847779111645	0.708251620648259	-0.34060600240096	0.593495318127251	499559	193817	728115	189405	182633	122033	80094	166541
S001506.l.r.m.c.lib.g.k2.a.t	TRUE	S001506	C007196	Q007194	2012	Negative	Negative	Negative	0	3	65	11	TNBC		9.45653661875428	0	9.68104038329911	0	Basal	Basal	Normal	0.637447298919568	-0.0118684273709484	-0.420552220888355	-0.423490996398559	0.200313085234094	556580	238432	910046	260456	236749	122902	78928	97370
S001507.l.r.m.c.lib.g.k2.a.t	TRUE	S001507	C007195	Q007210	2012	Positive	Positive	Negative	0	3	85	30	ERpHER2n	ERpHER2nLNn_Endo_50	1.24298425735797	0	2.09719370294319	1	LumB	LumB	Her2	-0.319366146458583	0.330908043217287	-0.095560144057623	0.450986794717887	-0.460567587034814	456548	174285	1004627	261204	250185	55351	82863	161307
S001508.l.r.m.c.lib.g.k2.a.t	TRUE	S001508	C007206	Q007187	2012	Positive	Positive	Negative	0	2	50	23	ERpHER2n		0.996577686516085	0	9.7138945927447	0	LumA	LumA	Normal	-0.460901800720288	-0.493663385354142	0.672913325330132	-0.176639615846339	0.353527010804322	578706	185899	895527	181711	173225	97661	87668	159418
S001509.l.r.m.c.lib.g.k2.a.t	TRUE	S001509	C007194	Q007205	2012	Positive	Positive	Negative	0	2	75	36	ERpHER2n	ERpHER2nLNn_Endo_50	5.02395619438741	0	9.67830253251198	0	LumA	LumA	Normal	-0.191183673469388	-0.537185114045618	0.696982472989196	-0.459012725090036	0.672678991596639	535512	277462	747326	150814	146011	145317	94535	155218
S001510.l.r.m.c.lib.g.k2.a.t	TRUE	S001510	C007193	Q007189	2012	Positive	Positive	Negative	1	2	55	12	ERpHER2n	ERpHER2nLNp_ChemoEndo_50	5.47296372347707	0	9.67282683093771	0	LumB	LumB	Her2	-0.0824412965186075	0.0989464585834334	-0.275316206482593	0.390225210084034	-0.337770948379352	453829	188855	1219929	226890	206656	44989	80662	138351
S001511.l.r.m.c.lib.g.k2.a.t	TRUE	S001511	C007198	Q007186	2012	Positive	Positive	Negative	1	3	50	24	ERpHER2n		9.43463381245722	0	9.73032169746749	0	LumB	LumB	Her2	-0.406340456182473	0.0567702280912365	0.00886530612244898	0.515176950780312	-0.459411284513805	444704	168789	964789	255213	246281	65124	80450	161450
S001512.l.r.m.c.lib.g.k2.a.t	TRUE	S001512	C007192	Q007196	2012	Positive	Positive	Negative	0	1	65	10	ERpHER2n	ERpHER2nLNn_None_50	9.38535249828884	0	9.68104038329911	0	LumA	LumA	Normal	-0.384652100840336	-0.310627611044418	0.724149819927971	-0.294424969987995	0.497201440576231	576627	178460	1002392	148269	149363	101914	83152	153942
S001513.l.r.m.c.lib.g.k2.a.t	TRUE	S001513	C007191	Q007201	2012	Positive	Positive	Negative	0	2	70	10	ERpHER2n	ERpHER2nLNn_Endo_50	5.79603011635866	0	9.73305954825462	0	LumB	LumB	LumA	-0.622074429771909	0.174874429771909	0.375588955582233	0.378843697478992	-0.187253781512605	424726	166347	596313	200817	193786	44264	61248	157801
S001515.l.r.m.c.lib.g.k2.a.t	TRUE	S001515	C007189	Q007157	2012	Positive	Positive	Negative	0	2	55	15	ERpHER2n	ERpHER2nLNn_Endo_50	5.1937029431896	0	9.73305954825462	0	LumA	LumA	Normal	-0.329585594237695	-0.366537334933974	0.678051380552221	-0.41407731092437	0.531778151260504	552592	275251	901867	189078	180154	118557	83097	155511
S001516.l.r.m.c.lib.g.k2.a.t	TRUE	S001516	C007188	Q007153	2012	Positive	Positive	Negative	0	1	50	19	ERpHER2n		6.99520876112252	0	9.70020533880903	0	LumA	LumA	Normal	-0.379586074429772	-0.394056182472989	0.746044657863145	-0.416831692677071	0.572099879951981	589295	243024	930939	163796	155249	118632	88191	157387
S001517.l.r.m.c.lib.g.k2.a.t	TRUE	S001517	C007182	Q007162	2012	Positive	Positive	Negative	0	3	60	11	ERpHER2n	ERpHER2nLNn_Endo_50	NA	NA	9.73853524982888	0	LumB	LumB	LumA	-0.633357983193277	-0.0245483793517407	0.408964225690276	0.436715486194478	-0.309794957983193	556577	168837	649516	218908	206715	57108	89436	160981
S001518.l.r.m.c.lib.g.k2.a.t	TRUE	S001518	C007181	Q007178	2012	Positive	Positive	Negative	0	2	75	9	ERpHER2n	ERpHER2nLNn_Endo_50	6.03422313483915	0	9.6974674880219	0	LumA	LumA	LumB	-0.658203121248499	-0.111912605042017	0.528329411764706	0.20234237695078	-0.0722641056422569	548434	212463	758438	203627	187627	74739	93083	163904
S001519.l.r.m.c.lib.g.k2.a.t	TRUE	S001519	C007179	Q007152	2012	Positive	Positive	Negative	0	3	50	13	ERpHER2n		4.70910335386721	0	9.67282683093771	0	Normal	Normal	LumA	-0.0188196878751501	-0.295623529411765	0.266105162064826	-0.182872509003601	0.27782569027611	583823	271816	802477	220909	207202	120236	93314	144380
S001520.l.r.m.c.lib.g.k2.a.t	TRUE	S001520	C007178	Q007166	2012	Positive	Negative	Negative	0	2	65	11	ERpHER2n	ERpHER2nLNn_ChemoEndo_50	1.02943189596167	0	8.435318275154	1	LumB	LumB	LumA	-0.600140216086435	-0.121632653061224	0.335889555822329	0.384064345738295	-0.159470828331333	356746	190673	718528	232149	215843	76625	77798	160987
S001521.l.r.m.c.lib.g.k2.a.t	TRUE	S001521	C007186	Q007163	2012	Positive	Positive	Negative	0	2	60	14	ERpHER2n	ERpHER2nLNn_Endo_50	5.4072553045859	0	9.73853524982888	0	LumB	LumB	Her2	-0.299233613445378	0.0897949579831933	-0.0281267707082833	0.295868427370948	-0.274128211284514	452036	167785	916574	232493	214047	55007	70549	165043
S001522.l.r.m.c.lib.g.k2.a.t	TRUE	S001522	C007184	Q007161	2012	Positive	Positive	Negative	0	2	60	20	ERpHER2n	ERpHER2nLNn_Endo_50	9.20191649555099	0	9.71937029431896	0	LumA	LumA	Normal	-0.239700360144058	-0.102162785114046	0.473213925570228	-0.226778391356543	0.346930132052821	580478	208916	861980	188613	185724	93804	76527	147997
S001524.l.r.m.c.lib.g.k2.a.t	TRUE	S001524	C007167	Q007170	2012	Negative	Negative	Negative	0	3	65	14	TNBC		9.28952772073922	0	9.73305954825462	0	Basal	Basal	Her2	0.719252821128451	0.0377747899159664	-0.675258583433373	-0.177142857142857	-0.0455807923169268	468133	201068	1111714	283778	277702	143076	91066	86347
S001525.l.r.m.c.lib.g.k2.a.t	TRUE	S001525	C007166	Q007181	2012	Positive	Positive	Negative	0	1	80	18	ERpHER2n	ERpHER2nLNn_Endo_50	9.17180013689254	0	9.67556468172485	0	LumB	LumB	LumA	-0.587491956782713	0.0139169267707083	0.299256662665066	0.412022088835534	-0.395803121248499	520211	139191	743523	220199	212435	53746	76145	165527
S001526.l.r.m.c.lib.g.k2.a.t	TRUE	S001526	C007174	Q007172	2012	Positive	Positive	Negative	0	2	70	6	ERpHER2n	ERpHER2nLNn_Endo_50	6.02874743326489	0	7.20054757015743	0	LumA	LumA	Normal	-0.627885714285714	-0.332391836734694	0.827078031212485	-0.0458352941176471	0.277123649459784	545566	247706	669518	161346	163567	92131	95087	160277
S001527.l.r.m.c.lib.g.k2.a.t	TRUE	S001527	C007173	Q007180	2012	Positive	Negative	Positive	1	2	75	6	HER2pERp		5.08418891170431	0	8.36139630390144	1	LumB	LumB	Her2	-0.354036014405762	0.0586180072028812	-0.0108100840336134	0.593970708283313	-0.392285234093638	471779	241273	823405	271927	265993	57184	90344	149909
S001529.l.r.m.c.lib.g.k2.a.t	TRUE	S001529	C007172	Q007159	2012	Positive	Positive	Negative	1	2	55	24	ERpHER2n	ERpHER2nLNp_Endo_50	5.13073237508556	0	8.84599589322382	1	LumA	LumA	Normal	-0.456021128451381	-0.37319087635054	0.572073949579832	-0.0327865546218487	0.297810324129652	462262	234581	844990	225277	209945	113177	82017	160196
S001530.l.r.m.c.lib.g.k2.a.t	TRUE	S001530	C007177	Q007168	2012	Positive	Positive	Negative	0	2	65	15	ERpHER2n	ERpHER2nLNn_Endo_50	9.19644079397673	0	9.7138945927447	0	Normal	Normal	LumA	-0.191281632653061	-0.541068907563025	0.694574789915966	-0.488851860744298	0.706076350540216	471245	284323	714433	134592	138200	137639	91593	149717
S001531.l.r.m.c.lib.g.k2.a.t	TRUE	S001531	C007176	Q007165	2012	Positive	Negative	Negative	1	3	60	10	ERpHER2n		5.6974674880219	0	9.7138945927447	0	LumB	LumB	Her2	-0.31795150060024	0.180921968787515	-0.0421848739495798	0.555469867947179	-0.4486424969988	423147	175299	770051	253361	241290	75327	77620	157900
S001532.l.r.m.c.lib.g.k2.a.t	TRUE	S001532	C007170	Q007167	2012	Negative	Negative	Positive	1	3	65	23	HER2pERn		0.180698151950719	1	9.7138945927447	0	Her2	Her2	LumB	0.0911097238895558	0.787941416566627	-0.480785594237695	0.304962304921969	-0.517554861944778	548325	261078	1062057	273792	239514	65365	88519	116400
S001534.l.r.m.c.lib.g.k2.a.t	TRUE	S001534	C007168	Q007169	2012	Positive	Negative	Negative	0	NA	65	NA	ERpHER2n	ERpHER2nLNn_ChemoEndo_50	9.43737166324435	0	9.73305954825462	0	Basal	Basal	LumB	0.669900600240096	0.0236945978391357	-0.707350780312125	0.0270645858343337	-0.151255702280912	380359	115816	1032919	300375	284945	96041	59370	92075
S001535.l.r.m.c.lib.g.k2.a.t	TRUE	S001535	C007160	Q007175	2012	Positive	Negative	Negative	1	2	70	34	ERpHER2n	ERpHER2nLNp_Endo_50	9.33607118412047	0	9.67282683093771	0	LumA	LumA	Normal	-0.0516667466986795	-0.0164715486194478	0.30242881152461	-0.293716206482593	0.28292725090036	476005	222666	824600	200255	198824	120719	77175	151898
S001536.l.r.m.c.lib.g.k2.a.t	TRUE	S001536	C007158	Q007173	2012	Positive	Positive	Negative	1	3	70	32	ERpHER2n	ERpHER2nLNp_Endo_50	4.69267624914442	0	4.69267624914442	1	LumB	LumB	LumA	-0.473615366146459	0.0731303721488595	0.12145306122449	0.557627851140456	-0.501480912364946	498362	135352	775128	246538	245675	61123	73468	158503
S001539.l.r.m.c.lib.g.k2.a.t	TRUE	S001539	C007157	Q007156	2012	Positive	Positive	Negative	0	2	55	18	ERpHER2n	ERpHER2nLNn_Endo_50	5.16358658453114	0	9.67282683093771	0	LumB	LumB	Her2	-0.365344537815126	0.21730612244898	-0.0518588235294118	0.396453301320528	-0.381574069627851	522252	148039	815110	248178	241118	65023	74604	161543
S001540.l.r.m.c.lib.g.k2.a.t	TRUE	S001540	C007162	Q007174	2012	Positive	Positive	Negative	0	1	70	13	ERpHER2n	ERpHER2nLNn_Endo_50	9.17453798767967	0	9.69199178644764	0	LumA	LumA	Normal	-0.3488	-0.389559663865546	0.779567827130852	-0.440962304921969	0.60613781512605	579482	272824	803896	134774	137937	113825	78772	154253
S001542.l.r.m.c.lib.g.k2.a.t	TRUE	S001542	C007156	Q007176	2012	Positive	Positive	Negative	0	1	70	6	ERpHER2n	ERpHER2nLNn_None_50	9.41820670773443	0	9.7138945927447	0	LumA	LumA	LumB	-0.624479231692677	-0.180929651860744	0.669995678271309	0.102012004801921	0.0571428571428571	544841	182021	775118	197764	190197	87012	76036	163796
S001544.l.r.m.c.lib.g.k2.a.t	TRUE	S001544	C007154	Q007144	2012	Positive	Negative	Positive	NA	3	70	15	HER2pERp		0.59958932238193	0	0.59958932238193	1	Her2	Her2	LumB	0.137175510204082	0.628031692677071	-0.534925330132053	0.237941896758704	-0.52085762304922	425326	118482	1072998	300221	299109	64669	69523	148330
S001545.l.r.m.c.lib.g.k2.a.t	TRUE	S001545	C007153	Q007143	2012	Positive	Positive	Negative	0	3	70	11	ERpHER2n	ERpHER2nLNn_Endo_50	5.13620807665982	0	9.65913757700205	0	LumB	LumB	Her2	0.0784326530612245	0.0879884753901561	-0.342016806722689	0.291854981992797	-0.422064825930372	544795	189559	1021233	258916	241755	89227	84695	142741
S001547.l.r.m.c.lib.g.k2.a.t	TRUE	S001547	C007152	Q007137	2012	Positive	Positive	Negative	1	3	60	23	ERpHER2n	ERpHER2nLNp_ChemoEndo_50	2.63381245722108	1	7.99452429842574	1	LumB	LumB	LumA	-0.340431212484994	0.0185671068427371	0.123187515006002	0.483566866746699	-0.34566818727491	445358	212023	896802	237067	232480	85171	77264	163632
S001548.l.r.m.c.lib.g.k2.a.t	TRUE	S001548	C007148	Q007138	2012	Positive	Positive	Negative	0	2	65	11	ERpHER2n	ERpHER2nLNn_Endo_50	9.15811088295688	0	9.67556468172485	0	LumA	LumA	Normal	-0.275230732292917	-0.576147899159664	0.718422088835534	-0.395799279711885	0.677584633853541	455978	245895	922849	167410	169693	133383	91937	159692
S001549.l.r.m.c.lib.g.k2.a.t	TRUE	S001549	C007142	Q007133	2012	Positive	Positive	Negative	1	2	60	17	ERpHER2n	ERpHER2nLNp_Endo_50	9.40177960301164	0	9.6974674880219	0	LumA	LumA	LumB	-0.468511884753902	-0.139149099639856	0.406036014405762	0.266176230492197	-0.0704230492196879	557648	187194	834321	227969	215759	97976	90428	161324
S001550.l.r.m.c.lib.g.k2.a.t	TRUE	S001550	C007141	Q007136	2012	Positive	Positive	Negative	0	3	60	13	ERpHER2n	ERpHER2nLNn_ChemoEndo_50	9.38261464750171	0	9.67830253251198	0	LumB	LumB	Her2	-0.40116206482593	0.302216566626651	0.0346180072028812	0.345866026410564	-0.428218967587035	535552	214782	1050305	262343	252216	69657	82743	161985
S001551.l.r.m.c.lib.g.k2.a.t	TRUE	S001551	C007145	Q007145	2012	Positive	Positive	Negative	1	2	75	22	ERpHER2n	ERpHER2nLNp_Endo_50	8.35592060232717	0	9.69199178644764	0	LumA	LumA	Normal	-0.62144537815126	-0.267254741896759	0.635173109243697	0.0298228091236495	0.178982953181272	582851	163896	700394	197645	197014	87120	74490	163426
S001552.l.r.m.c.lib.g.k2.a.t	TRUE	S001552	C007140	Q007132	2012	Positive	Positive	Negative	0	1	60	11	ERpHER2n	ERpHER2nLNn_Endo_50	9.13347022587269	0	9.65639972621492	0	Normal	Normal	LumA	-0.122061944777911	-0.466628571428571	0.555719567827131	-0.440898919567827	0.559490036014406	577001	277035	986370	171697	166495	124472	84393	139410
S001554.l.r.m.c.lib.g.k2.a.t	TRUE	S001554	C007150	Q007148	2012	Negative	Negative	Negative	0	3	80	23	TNBC		8.43805612594114	0	8.43805612594114	1	Basal	Basal	Normal	0.74356206482593	-0.119393037214886	-0.561247539015606	-0.247903961584634	0.0886204081632653	520720	182963	1043724	283117	270786	147259	75218	79401
S001555.l.r.m.c.lib.g2.k2.a.t	TRUE	S001555	C007138	Q007134	2012	Negative	Negative	Negative	0	3	60	21	TNBC		5.29774127310062	0	9.65366187542779	0	Basal	Basal	Normal	0.749142857142857	-0.0386852340936375	-0.540227611044418	-0.305340696278511	0.0737094837935174	489549	166121	918956	291752	279236	150573	71948	96261
S001556.l.r.m.c.lib.g.k2.a.t	TRUE	S001556	C007137	Q007141	2012	Negative	Negative	Negative	1	3	70	9	TNBC		2.16563997262149	1	3.5482546201232	1	Her2	Her2	LumB	-0.110623769507803	0.233262905162065	-0.0428792316926771	-0.0287807923169268	-0.0522602641056423	568487	282316	1008752	184264	173235	69596	84800	126741
S001559.l2.r.n.m.c.lib.g.k2.a.t	TRUE	S001559	C007134	Q007128	2012	Positive	Positive	Negative	1	3	50	40	ERpHER2n		2.04791238877481	0	9.63449691991786	0	Her2	Her2	LumB	-0.116697238895558	0.408751020408163	-0.304191116446579	0.335712845138055	-0.497755582232893	547941	157983	788882	282546	269682	78218	76385	149855
S001560.l.r.m.c.lib.g.k2.a.t	TRUE	S001560	C007144	Q007127	2012	Positive	Negative	Negative	1	1	50	14	ERpHER2n		9.37987679671458	0	9.67556468172485	0	LumA	LumA	Normal	-0.34655462184874	-0.516644417767107	0.784350540216087	-0.295397839135654	0.622742857142857	496045	273071	741101	137064	137869	119084	93550	153667
S001561.l.r.m.c.lib.g.k2.a.t	TRUE	S001561	C007133	Q007140	2012	Positive	Positive	Negative	0	2	65	15	ERpHER2n	ERpHER2nLNn_Endo_50	9.1772758384668	0	9.69472963723477	0	LumB	LumB	LumA	-0.607036734693878	0.109585594237695	0.289133253301321	0.55001968787515	-0.368684753901561	376390	113034	659719	231750	232063	53012	69201	166597
S001562.l.r.m.c.lib.g.k2.a.t	TRUE	S001562	C007143	Q007139	2012	Positive	Positive	Negative	1	1	65	10	ERpHER2n	ERpHER2nLNp_Endo_50	9.38261464750171	0	9.67830253251198	0	LumA	LumA	Normal	-0.424066266506603	-0.565124609843938	0.796560864345738	-0.320038415366146	0.536313085234094	555744	261159	795654	161649	155628	123221	85092	163111
S001563.l.r.m.c.lib.g.k2.a.t	TRUE	S001563	C007132	Q007147	2012	Positive	Positive	Negative	0	1	75	7	ERpHER2n	ERpHER2nLNn_Endo_50	9.17453798767967	0	9.6974674880219	0	LumA	LumA	Normal	-0.265171668667467	-0.460298679471789	0.741244657863145	-0.462561344537815	0.59150156062425	590811	198226	671102	143213	146131	138111	94928	152927
S001564.l.r.m.c.lib.g.k2.a.t	TRUE	S001564	C007128	Q007095	2012	Positive	Positive	Positive	1	3	45	12	HER2pERp		9.3990417522245	0	9.69472963723477	0	Her2	Her2	LumA	-0.51134693877551	0.376911404561825	0.29801968787515	0.131949099639856	-0.181284993997599	508014	159525	918836	221761	213863	90017	77179	164150
S001565.l.r.lib.g.k2.a.t	TRUE	S001565	C007123	Q007112	2012	Positive	Positive	Negative	1	2	70	70	ERpHER2n	ERpHER2nLNp_ChemoEndo_50	9.32785763175907	0	9.65913757700205	0	LumA	LumA	Normal	-0.348344777911164	-0.589466506602641	0.749261944777911	-0.271837695078031	0.533341656662665	519111	282292	701592	164114	164153	108649	75547	155316
S001566.l.r.m.c.lib.g.k2.a.t	TRUE	S001566	C007126	Q007106	2012	Positive	Positive	Negative	0	1	65	10	ERpHER2n	ERpHER2nLNn_None_50	9.25941136208077	0	9.637234770705	0	LumA	LumA	Normal	-0.539175030012005	-0.325540456182473	0.764000960384154	-0.140033613445378	0.295360384153661	596071	190764	802703	177920	176384	93374	86856	159501
S001567.l.r.lib.g.k2.a.t	TRUE	S001567	C007117	Q007111	2012	Positive	Positive	Negative	0	2	70	9	ERpHER2n		4.91991786447639	0	9.63449691991786	0	LumA	LumA	LumB	-0.447885714285714	-0.193189915966387	0.54838031212485	0.133297478991597	-0.0347582232893157	561243	206746	800465	205346	205950	99442	91675	157583
S001568.l.r.m.c.lib.g.k2.a.t	TRUE	S001568	C007125	Q007122	2012	Positive	Positive	Negative	1	2	95	53	ERpHER2n	ERpHER2nLNp_Endo_50	3.42505133470226	0	3.42505133470226	1	LumA	LumA	LumB	-0.378750540216086	-0.22759855942377	0.434191596638655	0.160088355342137	0.0063078031212485	539318	268606	791844	240201	231316	107513	90888	150969
S001570.l.r.m.c.lib.g.k2.a.t	TRUE	S001570	C007113	Q007103	2012	Positive	Positive	Positive	1	3	60	30	HER2pERp		9.23750855578371	0	9.67830253251198	0	LumB	LumB	Her2	-0.437285954381753	0.338616086434574	0.0575683073229292	0.395752220888355	-0.504070108043217	570236	149852	843590	264542	245756	83269	79870	146890
S001573.l.r.m.c.lib.g.k2.a.t	TRUE	S001573	C007112	Q007118	2012	Positive	Positive	Negative	0	1	70	25	ERpHER2n	ERpHER2nLNn_Endo_50	9.15537303216975	0	9.67830253251198	0	LumA	LumA	Normal	-0.343018487394958	-0.530289555822329	0.807592797118848	-0.370826410564226	0.621897719087635	567248	276287	732959	132422	136958	125410	87274	154097
S001574.l.r.m.c.lib.g.k2.a.t	TRUE	S001574	C007102	Q007109	2012	Positive	Positive	Negative	0	2	65	6	ERpHER2n	ERpHER2nLNn_None_50	8.12867898699521	0	8.12867898699521	1	LumA	LumA	Normal	-0.272913325330132	-0.585156302521008	0.728639615846339	-0.323151020408163	0.592753901560624	560504	273591	737089	167103	164995	137598	90816	156884
S001575.l.r.m.c.lib.g.k2.a.t	TRUE	S001575	C007130	Q007124	2012	Positive	Positive	Negative	0	3	60	15	ERpHER2n	ERpHER2nLNn_Endo_50	9.18822724161533	0	9.65092402464066	0	LumB	LumB	LumA	-0.557807442977191	-0.0940388955582233	0.344601200480192	0.460426410564226	-0.27092725090036	455165	151777	673542	209786	205154	47805	73499	160383
S001576.l.r.lib.g.k2.a.t	TRUE	S001576	C007110	Q007098	2012	Positive	Positive	Negative	0	2	50	9	ERpHER2n		9.44284736481862	0	9.67282683093771	0	Normal	Normal	LumA	-0.215175990396158	-0.428852821128451	0.6632787515006	-0.531385354141657	0.713749819927971	504151	241165	732687	151263	148901	144060	88804	151926
S001577.l.r.m.c.lib.g.k2.a.t	TRUE	S001577	C007109	Q007104	2012	Positive	Negative	Negative	1	2	60	20	ERpHER2n	ERpHER2nLNp_Endo_50	9.30047912388775	0	9.62354551676934	0	LumA	LumA	Normal	-0.326652581032413	-0.509385834333734	0.739871308523409	-0.384271788715486	0.692181512605042	468234	260771	788467	166758	169312	119404	90616	159791
S001579.l.r.m.c.lib.g.k2.a.t	TRUE	S001579	C007120	Q007119	2012	Positive	Positive	Negative	0	2	75	42	ERpHER2n	ERpHER2nLNn_Endo_50	NA	NA	7.61122518822724	1	LumA	LumA	Normal	-0.297900600240096	-0.479046338535414	0.722685234093637	-0.317108283313325	0.603441056422569	488639	224654	845146	185146	182474	135446	74987	162214
S001580.l.r.m.c.lib.g.k2.a.t	TRUE	S001580	C007119	Q007113	2012	Positive	Positive	Negative	0	2	70	14	ERpHER2n	ERpHER2nLNn_Endo_50	9.12251882272416	0	9.637234770705	0	LumA	LumA	Normal	-0.445807442977191	-0.456518607442977	0.744751980792317	-0.147872268907563	0.443094357743097	426930	195382	630288	167767	163373	117541	81691	165685
S001581.l.r.m.c.lib.g.k2.a.t	TRUE	S001581	C007118	Q007105	2012	Positive	Positive	Negative	1	3	65	23	ERpHER2n	ERpHER2nLNp_ChemoEndo_50	6.63381245722108	0	9.63449691991786	0	LumB	LumB	Her2	-0.209596158463385	0.270470108043217	-0.227459303721489	0.476120048019208	-0.42298487394958	567238	247424	973827	264661	245758	59503	73941	149282
S001582.l.r.m.c.lib.g.k2.a.t	TRUE	S001582	C007108	Q007101	2012	Positive	Positive	Negative	0	2	60	12	ERpHER2n	ERpHER2nLNn_Endo_50	5.11430527036276	0	9.63449691991786	0	LumA	LumA	Normal	-0.317582713085234	-0.441098679471789	0.770813925570228	-0.463373829531813	0.664950780312125	556108	251990	909502	135760	134183	131442	92100	155418
S001583.l.r.m.c.lib.g.k2.a.t	TRUE	S001583	C007107	Q007108	2012	Positive	Positive	Negative	0	2	65	19	ERpHER2n	ERpHER2nLNn_Endo_50	5.21834360027379	0	9.637234770705	0	LumA	LumA	Normal	-0.421342617046819	-0.444638655462185	0.821436734693878	-0.267768547418968	0.538832172869148	542747	223493	774555	184935	174686	124375	77988	161054
S001584.l.r.lib.g.k2.a.t	TRUE	S001584	C007105	Q007107	2012	Positive	Negative	Negative	0	3	65	16	ERpHER2n	ERpHER2nLNn_ChemoEndo_50	4.97741273100616	0	9.59616700889801	0	LumB	LumB	Her2	-0.522802400960384	0.368707803121248	0.239108763505402	0.427230732292917	-0.1689575030012	409331	170773	792997	227383	220505	45908	68389	160374
S001585.l.r.m.c.lib.g.k2.a.t	TRUE	S001585	C007115	Q007121	2012	Positive	Positive	Negative	0	1	85	15	ERpHER2n	ERpHER2nLNn_Endo_50	9.16358658453114	0	9.6974674880219	0	LumA	LumA	Normal	-0.435372869147659	-0.306899399759904	0.74009699879952	-0.211586074429772	0.31121824729892	553539	199864	720841	192787	191976	112108	80546	165089
S001586.l.r.m.c.lib.g.k2.a.t	TRUE	S001586	C007104	Q007120	2012	Positive	Positive	Negative	0	2	80	20	ERpHER2n	ERpHER2nLNn_Endo_50	9.17180013689254	0	9.68925393566051	0	LumA	LumA	Normal	-0.0854636254501801	-0.221216806722689	0.205003601440576	0.0073795918367347	0.114148379351741	545508	227625	690168	250684	242821	138388	76876	159397
S001587.l.r.m2.c.lib.g.k2.a.t	TRUE	S001587	C007114	Q007100	2012	Negative	Negative	Positive	1	3	55	20	HER2pERn		9.39630390143737	0	9.69199178644764	0	Her2	Her2	LumB	-0.10631356542617	0.8208393757503	-0.386913805522209	0.507070348139256	-0.66271212484994	513164	133741	929169	285739	262992	65625	67150	125872
S001588.l.r.m.c.lib.g.k2.a.t	TRUE	S001588	C007111	Q007102	2012	Positive	Positive	Negative	1	1	60	11	ERpHER2n	ERpHER2nLNp_Endo_50	9.44010951403149	0	9.73579739904175	0	LumA	LumA	Normal	-0.492884513805522	-0.358555582232893	0.829705642256903	-0.229447298919568	0.430634333733493	573816	222517	764889	161358	152100	109564	91834	163430
S001589.l.r.m.c.lib.g.k2.a.t	TRUE	S001589	C007103	Q007110	2012	Positive	Negative	Negative	0	2	70	20	ERpHER2n	ERpHER2nLNn_Endo_50	9.16358658453114	0	9.68104038329911	0	LumB	LumB	Her2	-0.385656662665066	0.348672268907563	-0.0563735894357743	0.687871308523409	-0.640928691476591	499458	191659	832601	260066	250839	43173	63467	161713
S001591.l.r.m.c.lib.g.k2.a.t	TRUE	S001591	C007094	Q007082	2012	Positive	Positive	Negative	0	1	55	10	ERpHER2n	ERpHER2nLNn_None_50	9.40999315537303	0	9.637234770705	0	LumA	LumA	Normal	-0.2648787515006	-0.460808643457383	0.720153661464586	-0.405188955582233	0.59569843937575	582429	251622	813651	132695	128489	134703	91430	153650
S001592.l.r.lib.g.k2.a.t	TRUE	S001592	C007093	Q007094	2012	Positive	Positive	Negative	0	2	80	11	ERpHER2n	ERpHER2nLNn_Endo_50	6.02874743326489	0	6.02874743326489	1	LumA	LumA	LumB	-0.624185354141657	-0.210004321728691	0.535701320528211	0.307041536614646	-0.0443390156062425	429777	197942	713871	195179	188041	79911	79395	147601
S001596.l.r.m.c.lib.g.k2.a.t	TRUE	S001596	C007086	Q007074	2012	Positive	Negative	Negative	0	3	80	30	ERpHER2n	ERpHER2nLNn_Endo_50	2.22039698836413	1	2.6009582477755	1	Her2	Her2	LumB	-0.163602400960384	0.446150300120048	-0.239305642256903	0.398297238895558	-0.482284753901561	564381	157259	742891	284321	259112	71258	80311	145295
S001597.l.r.m.c.lib.g.k2.a.t	TRUE	S001597	C007088	Q007066	2012	Positive	Positive	Negative	0	2	65	15	ERpHER2n	ERpHER2nLNn_Endo_50	9.17453798767967	0	9.69199178644764	0	Basal	Basal	Normal	0.317252340936375	-0.237036254501801	-0.241405042016807	-0.0933090036014406	0.0677387755102041	586636	269039	958057	209981	196172	90270	82947	108714
S001598.l.r.m.c.lib.g.k2.a.t	TRUE	S001598	C007082	Q007070	2012	Positive	Positive	Negative	0	3	70	21	ERpHER2n	ERpHER2nLNn_Endo_50	3.27994524298426	0	3.27994524298426	1	LumB	LumB	Her2	-0.455226890756303	0.189630732292917	0.0923457382953182	0.629967827130852	-0.514738055222089	429209	143615	899709	275780	274754	59274	79919	155381
S001599.l.r.m.c.lib.g.k2.a.t	TRUE	S001599	C007096	Q007090	2012	Positive	Positive	Negative	1	1	70	15	ERpHER2n	ERpHER2nLNp_Endo_50	9.35797399041752	0	9.65366187542779	0	LumA	LumA	Normal	-0.418951260504202	-0.417046818727491	0.797877551020408	-0.326572869147659	0.52170756302521	587925	224880	848641	157782	152855	124070	81622	160341
S001600.l.r.lib.g.k2.a.t	TRUE	S001600	C007099	Q007089	2012	Positive	Positive	Negative	1	2	70	35	ERpHER2n	ERpHER2nLNp_ChemoEndo_50	3.73169062286105	1	4.61054072553046	1	LumA	LumA	Normal	-0.133195678271308	-0.0990962785114046	0.246133973589436	-0.074638175270108	-0.00421032412965186	577750	225561	835899	237863	226819	101583	81694	163462
S001601.l.r.m.c.lib.g.k2.a.t	TRUE	S001601	C007098	Q007092	2012	Positive	Positive	Negative	0	3	75	11	ERpHER2n	ERpHER2nLNn_Endo_50	9.1170431211499	0	9.637234770705	0	LumB	LumB	LumA	-0.501289795918367	-0.0272989195678271	0.218158943577431	0.475047298919568	-0.314498919567827	515917	191079	804637	211159	206812	60795	74325	162718
S001602.l.r.m.c.lib.g.k2.a.t	TRUE	S001602	C007091	Q007078	2012	Positive	Negative	Negative	0	1	50	12	ERpHER2n		9.3990417522245	0	9.62354551676934	0	LumA	LumA	Normal	-0.473020888355342	-0.31977430972389	0.802430732292917	-0.240797118847539	0.520544537815126	590296	186794	699332	140019	138659	100139	84878	161257
S001603.l.r.lib.g.k2.a.t	TRUE	S001603	C007077	Q007067	2012	Negative	Negative	Negative	0	3	65	NA	TNBC		9.39630390143737	0	9.61806981519507	0	Normal	Normal	LumA	-0.170881152460984	0.0672969987995198	0.327469867947179	-0.289997599039616	0.33604993997599	390106	195948	709148	201062	191117	121643	78400	147822
S001604.l.r.m.c.lib.g.k2.a.t	TRUE	S001604	C007085	Q007060	2012	Positive	Positive	Negative	0	1	55	12	ERpHER2n	ERpHER2nLNn_Endo_50	9.12799452429843	0	9.64271047227926	0	LumA	LumA	Normal	-0.576015366146459	-0.295039615846339	0.752841296518607	-0.0253349339735894	0.235256662665066	580071	224489	732996	187163	180894	78513	91905	162383
S001606.l.r.m.c.lib.g.k2.a.t	TRUE	S001606	C007081	Q007076	2012	Positive	Positive	Negative	1	2	80	19	ERpHER2n	ERpHER2nLNp_Endo_50	6.46132785763176	0	9.637234770705	0	LumA	LumA	LumB	-0.413850660264106	-0.154854261704682	0.366062905162065	0.167192316926771	0.033347418967587	501971	188789	731070	265978	260422	109858	83013	167181
S001609.l.r.m.c.lib.g.k2.a.t	TRUE	S001609	C007071	Q007055	2012	Negative	Negative	Negative	0	3	45	22	TNBC		0.955509924709103	0	9.57973990417522	0	Basal	Basal	Normal	0.798181032412965	-0.0881767106842737	-0.567363265306122	-0.330481632653061	0.151168307322929	430341	154892	1090272	314740	289027	148402	70629	87154
S001612.l.r.m.c.lib.g.k2.a.t	TRUE	S001612	C007069	Q007056	2012	Positive	Positive	Positive	1	3	50	12	HER2pERp		5.86995208761123	0	9.66187542778919	0	Her2	Her2	LumB	-0.202239615846339	0.731604321728691	-0.253675870348139	0.437995678271309	-0.593149579831933	529365	160869	954908	283175	259596	84276	74947	154474
S001614.l.r.m.c.lib.g.k2.a.t	TRUE	S001614	C007068	Q007064	2012	Positive	Positive	Negative	1	1	65	11	ERpHER2n	ERpHER2nLNp_Endo_50	9.34428473648186	0	9.637234770705	0	LumA	LumA	Normal	-0.425795918367347	-0.481873709483794	0.767616806722689	-0.290158943577431	0.431434333733493	586829	184326	725871	188598	181893	112799	91944	158611
S001615.l.r.m.c.lib.g.k2.a.t	TRUE	S001615	C007067	Q007073	2012	Positive	Positive	Negative	0	3	75	20	ERpHER2n	ERpHER2nLNn_Endo_50	9.11430527036276	0	9.637234770705	0	LumB	LumB	LumA	-0.547477551020408	0.0346026410564226	0.283689795918367	0.387611044417767	-0.325515486194478	514475	160595	887308	216124	200543	53790	69243	149622
S001617.l.r.m.c.lib.g.k2.a.t	TRUE	S001617	C007066	Q007048	2012	Positive	Positive	Negative	0	1	75	10	ERpHER2n	ERpHER2nLNn_None_50	9.34976043805613	0	9.64271047227926	0	LumA	LumA	Normal	-0.468361104441777	-0.291250900360144	0.807840576230492	-0.264688595438175	0.454446098439376	574047	186332	720319	164772	161428	122876	77615	162372
S001618.l.r.m.c.lib.g.k2.a.t	TRUE	S001618	C007065	Q007046	2012	Positive	Positive	Negative	0	1	70	9	ERpHER2n	ERpHER2nLNn_None_50	9.36071184120465	0	9.65639972621492	0	LumA	LumA	Normal	-0.486640096038415	-0.328494597839136	0.79879855942377	-0.24413637454982	0.449551980792317	572369	199397	831639	174880	165921	116628	76112	160599
S001620.l.r.m.c.lib.g.k2.a.t	TRUE	S001620	C007059	Q007053	2012	Positive	Positive	Negative	0	1	85	35	ERpHER2n	ERpHER2nLNn_Endo_50	2.59548254620123	1	3.23613963039014	1	LumA	LumA	LumB	-0.473044897959184	-0.336160384153661	0.55266362545018	0.0721671068427371	0.0624816326530612	427329	121898	673903	191848	190157	85992	59977	159424
S001622.l.r.m.c.lib.g.k2.a.t	TRUE	S001622	C007057	Q007043	2012	Positive	Positive	Negative	0	1	65	15	ERpHER2n	ERpHER2nLNn_Endo_50	9.10335386721424	0	9.58247775496235	0	LumA	LumA	Normal	-0.470012004801921	-0.381155342136855	0.742804321728691	-0.0842727490996399	0.302593037214886	582010	224005	808037	184037	180859	105890	81179	160436
S001623.l.r.m.c.lib.g.k2.a.t	TRUE	S001623	C007056	Q007037	2012	Positive	Positive	Negative	1	2	50	10	ERpHER2n		9.36071184120465	0	9.58521560574949	0	LumA	LumA	Normal	-0.363879951980792	-0.388092196878751	0.421032412965186	0.101743097238896	0.139351740696279	557545	271442	927661	195831	195314	87045	85480	157599
S001624.l.r.m.c.lib.g.k2.a.t	TRUE	S001624	C007063	Q007052	2012	Positive	Negative	Negative	1	2	85	20	ERpHER2n	ERpHER2nLNp_Endo_50	9.20465434633812	0	9.58247775496235	0	LumB	LumB	Her2	-0.50134549819928	0.135671548619448	0.0832950780312125	0.621416566626651	-0.497143817527011	442187	239391	794559	255043	246059	68032	82611	164052
S001625.l.r.m.c.lib.g.k2.a.t	TRUE	S001625	C007062	Q007041	2012	Positive	Positive	Negative	0	1	65	9	ERpHER2n	ERpHER2nLNn_None_50	7.38124572210814	1	9.61806981519507	0	LumA	LumA	Normal	-0.27384393757503	-0.484246818727491	0.408917166866747	0.0566905162064826	0.192593517406963	555540	244635	1017768	219919	204501	110111	80402	143785
S001626.l.r.m.c.lib.g.k2.a.t	TRUE	S001626	C007061	Q007049	2012	Positive	Positive	Negative	0	2	75	29	ERpHER2n	ERpHER2nLNn_Endo_50	2.50239561943874	0	9.67282683093771	0	LumA	LumA	Normal	-0.219531332533013	-0.404331332533013	0.668606962785114	-0.490943577430972	0.606123409363746	586649	282378	837425	158800	164592	128729	87214	155054
S001627.l.r.m.c.lib.g.k2.a.t	TRUE	S001627	C007055	Q007045	2012	Positive	Positive	Negative	0	1	70	8	ERpHER2n	ERpHER2nLNn_None_50	2.23408624229979	0	9.59616700889801	0	LumA	LumA	Normal	-0.386651620648259	-0.420465786314526	0.829953421368547	-0.35065450180072	0.575662905162065	571641	254589	780851	121419	116235	123299	88144	161500
S001629.l.r.m.c.lib.g.k2.a.t	TRUE	S001629	C007052	Q007039	2012	Positive	Positive	Negative	0	1	60	31	ERpHER2n	ERpHER2nLNn_Endo_50	9.12799452429843	0	9.64271047227926	0	LumA	LumA	Normal	-0.327767587034814	-0.531934693877551	0.751943337334934	-0.296008643457383	0.547597599039616	490352	273036	803072	152262	153608	110777	78151	155677
S001631.l.r.m.c.lib.g.k2.a.t	TRUE	S001631	C007060	Q007050	2012	Positive	Negative	Negative	0	2	80	14	ERpHER2n	ERpHER2nLNn_Endo_50	5.76591375770021	0	5.76591375770021	1	Her2	Her2	LumB	0.0170314525810324	0.403495798319328	-0.329283073229292	0.313090036014406	-0.378582472989196	466481	204742	1206548	246590	229214	54997	72488	144382
S001632.l.r.m.c.lib.g.k2.a.t	TRUE	S001632	C007050	Q007042	2012	Positive	Positive	Negative	0	1	65	11	ERpHER2n	ERpHER2nLNn_Endo_50	9.08966461327858	0	9.61806981519507	0	LumA	LumA	Normal	-0.405504921968788	-0.26065306122449	0.592198799519808	0.0625997599039616	0.100507082833133	508276	190669	665412	213620	210342	116654	80064	153505
S002061.l.r.m2.c.lib.g.k2.a.t	TRUE	S002061	C007044	Q007016	2012	Positive	Negative	Negative	0	3	65	11	ERpHER2n	ERpHER2nLNn_Endo_50	5.05133470225873	0	9.57700205338809	0	LumA	LumA	LumB	-0.505196638655462	0.0848893157262905	0.472109483793517	0.0971054021608643	0.0618343337334934	548836	230561	1040865	200693	187819	88937	77908	158794
S002062.l.r.m.c.lib.g.k2.a.t	TRUE	S002062	C007043	Q007028	2012	Positive	Positive	Negative	0	2	80	20	ERpHER2n	ERpHER2nLNn_Endo_50	9.06228610540725	0	9.56331279945243	0	LumA	LumA	Normal	-0.446568067226891	-0.432043217286915	0.586459543817527	-0.0375308523409364	0.300142136854742	452689	202142	732138	185768	181694	97938	80771	162470
S002064.l.r.m.c.lib.g.k2.a.t	TRUE	S002064	C007047	Q007010	2012	Positive	Positive	Negative	0	1	60	9	ERpHER2n	ERpHER2nLNn_None_50	1.3990417522245	0	9.73305954825462	0	Normal	Normal	LumA	0.0448451380552221	-0.450845618247299	0.244471548619448	-0.344285234093638	0.414053301320528	562386	245901	821134	221206	210980	126691	92421	158277
[truncated: 5,009 more rows]
