# Supplementary material for: Perturbation and stability of PAM50 subtyping in population-based primary invasive breast cancer
Source: NPJ Breast Cancer. 2023 Oct 19;9:83. doi: 10.1038/s41523-023-00589-0 (PMC10587090; doi:10.1038/s41523-023-00589-0)
Supplement: Supplementary file 3 — Supplementary Table 2 [file 41523_2023_589_MOESM3_ESM.xlsx]

## Sheet: SRIQ_Core_GeneSets
Supplementary Table 2. SRIQ core gene sets and functional analyses.
HGNC	ClusterNumber	GeneID
ANLN	1	ENSG00000011426.10
MELK	1	ENSG00000165304.7
CEP55	1	ENSG00000138180.15
MKI67	1	ENSG00000148773.13
KIF2C	1	ENSG00000142945.12
NDC80	1	ENSG00000080986.12
CENPF	1	ENSG00000117724.12
UBE2C	1	ENSG00000175063.16
EXO1	1	ENSG00000174371.16
PTTG1	1	ENSG00000164611.12
UBE2T	1	ENSG00000077152.9
CCNB1	1	ENSG00000134057.14
BIRC5	1	ENSG00000089685.14
CDC20	1	ENSG00000117399.13
RRM2	1	ENSG00000171848.14
NUF2	1	ENSG00000143228.12
TYMS	1	ENSG00000176890.15
MYBL2	1	ENSG00000101057.15
CDC6	1	ENSG00000094804.9
ORC6	1	ENSG00000091651.8
CCNE1	1	ENSG00000105173.13
BCL2	2	ENSG00000171791.12
ESR1	2	ENSG00000091831.23
SLC39A6	2	ENSG00000141424.12
MAPT	2	ENSG00000186868.15
FOXA1	2	ENSG00000129514.5
NAT1	2	ENSG00000171428.13
MLPH	2	ENSG00000115648.13
PGR	2	ENSG00000082175.14
CXXC5	2	ENSG00000171604.11
CDH3	3	ENSG00000062038.13
KRT17	3	ENSG00000128422.15
KRT5	3	ENSG00000186081.11
MIA	3	ENSG00000261857.6
KRT14	3	ENSG00000186847.5
SFRP1	3	ENSG00000104332.11
EGFR	3	ENSG00000146648.17
FOXC1	3	ENSG00000054598.6
ERBB2	4	ENSG00000141736.13
GRB7	4	ENSG00000141738.13
ACTR3B	5	ENSG00000133627.17
PHGDH	5	ENSG00000092621.12
GPR160	6	ENSG00000173890.16
TMEM45B	6	ENSG00000151715.7
FGFR4	7	ENSG00000160867.14

## Sheet: Functional_Analysis_GeneSet1
Functional analysis gene set 1 (core SRIQ genes)
Term	Overlap	P.value	Adjusted.P.value	Old.P.value	Old.Adjusted.P.value	Odds.Ratio	Combined.Score	Genes
microtubule cytoskeleton organization involved in mitosis (GO:1902850)	7/128	4.02103e-11	8.44417e-09	0	0	82.0579	1964.21	CDC20;CENPF;CCNB1;NUF2;BIRC5;KIF2C;NDC80
mitotic spindle organization (GO:0007052)	7/157	1.70217e-10	1.78728e-08	0	0	66.0967	1486.77	CDC20;CENPF;CCNB1;NUF2;BIRC5;KIF2C;NDC80
mitotic metaphase plate congression (GO:0007080)	5/51	1.73887e-09	1.21721e-07	0	0	135.414	2731.31	CCNB1;NUF2;KIF2C;NDC80;CEP55
regulation of mitotic cell cycle phase transition (GO:1901990)	6/188	3.07301e-08	1.33051e-06	0	0	43.5099	752.635	CDC20;ANLN;CENPF;CCNB1;UBE2C;CDC6
regulation of transcription involved in G1/S transition of mitotic cell cycle (GO:0000083)	4/32	3.16788e-08	1.33051e-06	0	0	167.655	2895.01	RRM2;CCNE1;CDC6;TYMS
attachment of mitotic spindle microtubules to kinetochore (GO:0051315)	3/12	2.18128e-07	7.6345e-06	0	0	369.815	5672.29	NUF2;KIF2C;NDC80
kinetochore organization (GO:0051383)	3/13	2.83377e-07	8.5013e-06	0	0	332.817	5017.71	CENPF;NUF2;NDC80
regulation of mitotic sister chromatid separation (GO:0010965)	3/16	5.53746e-07	1.45358e-05	0	0	255.974	3687.71	PTTG1;UBE2C;CDC6
regulation of chromosome segregation (GO:0051983)	3/18	8.05801e-07	1.8802e-05	0	0	221.822	3112.48	KIF2C;CDC6;MKI67
anaphase-promoting complex-dependent catabolic process (GO:0031145)	4/84	1.64075e-06	3.28479e-05	0	0	58.5265	779.593	CDC20;CCNB1;PTTG1;UBE2C
G1/S transition of mitotic cell cycle (GO:0000082)	4/85	1.72061e-06	3.28479e-05	0	0	57.801	767.183	RRM2;CCNE1;CDC6;TYMS
regulation of mitotic metaphase/anaphase transition (GO:0030071)	3/26	2.55371e-06	4.46899e-05	0	0	144.609	1862.27	CCNB1;UBE2C;CDC6
mitotic sister chromatid segregation (GO:0000070)	4/102	3.56963e-06	5.76632e-05	0	0	47.7335	598.724	CCNB1;KIF2C;NDC80;CEP55
DNA metabolic process (GO:0006259)	5/277	8.34001e-06	0.000124572	0	0	22.6413	264.778	ORC6;EXO1;UBE2T;CDC6;TYMS
regulation of exit from mitosis (GO:0007096)	3/39	8.89797e-06	0.000124572	0	0	92.3287	1073.75	CDC20;ANLN;UBE2C
regulation of cyclin-dependent protein kinase activity (GO:1904029)	3/54	2.39067e-05	0.000313776	0	0	65.1242	693.009	CCNB1;CCNE1;CDC6
positive regulation of chromosome segregation (GO:0051984)	2/8	2.92884e-05	0.000341698	0	0	350.404	3657.62	CCNB1;CDC6
regulation of metaphase/anaphase transition of cell cycle (GO:1902099)	2/8	2.92884e-05	0.000341698	0	0	350.404	3657.62	UBE2C;CDC6
regulation of mitotic cell cycle (GO:0007346)	4/178	3.22496e-05	0.000356443	0	0	26.7816	276.976	CDC20;CCNB1;UBE2C;MKI67
mitotic cell cycle phase transition (GO:0044772)	4/209	6.03182e-05	0.000633341	0	0	22.6961	220.513	CCNB1;MELK;UBE2C;CCNE1
positive regulation of ubiquitin protein ligase activity (GO:1904668)	2/12	6.88628e-05	0.000688628	0	0	210.2	2014.43	CDC20;UBE2C
regulation of mitotic cell cycle spindle assembly checkpoint (GO:0090266)	2/13	8.13319e-05	0.000764757	0	0	191.081	1799.41	CCNB1;NDC80
regulation of cyclin-dependent protein serine/threonine kinase activity (GO:0000079)	3/82	8.37591e-05	0.000764757	0	0	41.9831	394.119	CCNB1;CCNE1;CDC6
regulation of cell cycle phase transition (GO:1901987)	3/95	0.000129768	0.00113547	0	0	36.0272	322.435	CDC20;CCNB1;UBE2C
positive regulation of cell cycle process (GO:0090068)	3/101	0.000155608	0.00130711	0	0	33.8112	296.463	CCNB1;CDC6;NDC80
DNA replication (GO:0006260)	3/108	0.000189731	0.00147587	0	0	31.546	270.346	ORC6;EXO1;CDC6
regulation of protein serine/threonine kinase activity (GO:0071900)	3/111	0.000205725	0.00147587	0	0	30.6651	260.315	CCNB1;CCNE1;CDC6
spindle assembly checkpoint signaling (GO:0071173)	2/21	0.000217866	0.00147587	0	0	110.582	932.384	CDC20;CENPF
regulation of ubiquitin protein ligase activity (GO:1904666)	2/21	0.000217866	0.00147587	0	0	110.582	932.384	CDC20;UBE2C
mitotic spindle assembly checkpoint signaling (GO:0007094)	2/21	0.000217866	0.00147587	0	0	110.582	932.384	CDC20;CENPF
mitotic spindle checkpoint signaling (GO:0071174)	2/21	0.000217866	0.00147587	0	0	110.582	932.384	CDC20;CENPF
regulation of cell cycle (GO:0051726)	4/296	0.000230648	0.00151362	0	0	15.8638	132.853	CENPF;CCNB1;BIRC5;MYBL2
negative regulation of mitotic metaphase/anaphase transition (GO:0045841)	2/22	0.000239501	0.0015241	0	0	105.047	875.775	CDC20;CENPF
cellular macromolecule biosynthetic process (GO:0034645)	4/314	0.000288849	0.00178407	0	0	14.929	121.666	ORC6;EXO1;CDC6;TYMS
proteasome-mediated ubiquitin-dependent protein catabolic process (GO:0043161)	4/321	0.000314108	0.00188465	0	0	14.5942	117.713	CDC20;CCNB1;PTTG1;UBE2C
nucleobase-containing small molecule interconversion (GO:0015949)	2/27	0.000362768	0.00211615	0	0	84.0168	665.56	RRM2;TYMS
protein K11-linked ubiquitination (GO:0070979)	2/29	0.000419082	0.00237857	0	0	77.7856	604.973	UBE2C;UBE2T
positive regulation of ubiquitin-protein transferase activity (GO:0051443)	2/31	0.000479376	0.00264918	0	0	72.4138	553.46	CDC20;UBE2C
DNA replication initiation (GO:0006270)	2/38	0.000721534	0.00388518	0	0	58.3129	421.843	ORC6;CDC6
modification-dependent protein catabolic process (GO:0019941)	3/201	0.00116374	0.00610966	0	0	16.6507	112.494	CDC20;PTTG1;UBE2C
mitotic cytokinesis (GO:0000281)	2/49	0.00119864	0.00613937	0	0	44.6405	300.278	ANLN;CEP55
regulation of mitotic nuclear division (GO:0007088)	2/57	0.00161852	0.0079044	0	0	38.1321	245.046	CCNB1;MKI67
protein K48-linked ubiquitination (GO:0070936)	2/57	0.00161852	0.0079044	0	0	38.1321	245.046	UBE2C;UBE2T
positive regulation of mitotic cell cycle phase transition (GO:1901992)	2/58	0.00167527	0.00799558	0	0	37.4492	239.367	CCNB1;UBE2C
pre-replicative complex assembly (GO:0036388)	2/64	0.00203542	0.00949864	0	0	33.8149	209.553	ORC6;CDC6
negative regulation of cellular macromolecule biosynthetic process (GO:2000113)	4/547	0.00228703	0.0104408	0	0	8.42206	51.2103	CENPF;BIRC5;CDC6;TYMS
cytoskeleton-dependent cytokinesis (GO:0061640)	2/72	0.00256762	0.0114723	0	0	29.9383	178.576	ANLN;CEP55
mitotic nuclear division (GO:0140014)	2/74	0.00270985	0.0118556	0	0	29.1038	172.029	UBE2C;NDC80
positive regulation of attachment of spindle microtubules to kinetochore (GO:0051987)	1/5	0.00523944	0.0211593	0	0	249.688	1311.24	CCNB1
pyrimidine deoxyribonucleotide biosynthetic process (GO:0009221)	1/5	0.00523944	0.0211593	0	0	249.688	1311.24	TYMS
glomerular visceral epithelial cell migration (GO:0090521)	1/5	0.00523944	0.0211593	0	0	249.688	1311.24	ANLN
deoxyribonucleotide metabolic process (GO:0009262)	1/5	0.00523944	0.0211593	0	0	249.688	1311.24	RRM2
chromosome organization (GO:0051276)	2/106	0.00547161	0.02168	0	0	20.1164	104.77	NUF2;NDC80
ubiquitin-dependent protein catabolic process (GO:0006511)	3/354	0.00577183	0.0219947	0	0	9.32004	48.0426	CDC20;PTTG1;UBE2C
regulation of transcription, DNA-templated (GO:0006355)	7/2244	0.00621083	0.0219947	0	0	3.96558	20.1509	CENPF;RRM2;CCNE1;BIRC5;MYBL2;CDC6;TYMS
free ubiquitin chain polymerization (GO:0010994)	1/6	0.00628419	0.0219947	0	0	199.74	1012.63	UBE2C
regulation of mitotic sister chromatid segregation (GO:0033047)	1/6	0.00628419	0.0219947	0	0	199.74	1012.63	CCNB1
regulation of mitotic spindle checkpoint (GO:1903504)	1/6	0.00628419	0.0219947	0	0	199.74	1012.63	CCNB1
protein K27-linked ubiquitination (GO:0044314)	1/6	0.00628419	0.0219947	0	0	199.74	1012.63	UBE2T
protein K29-linked ubiquitination (GO:0035519)	1/6	0.00628419	0.0219947	0	0	199.74	1012.63	UBE2T
positive regulation of spindle checkpoint (GO:0090232)	1/7	0.0073279	0.0240447	0	0	166.442	818.238	NDC80
positive regulation of synaptic plasticity (GO:0031915)	1/7	0.0073279	0.0240447	0	0	166.442	818.238	CDC20
regulation of muscle organ development (GO:0048634)	1/7	0.0073279	0.0240447	0	0	166.442	818.238	CENPF
positive regulation of mitotic cell cycle spindle assembly checkpoint (GO:0090267)	1/7	0.0073279	0.0240447	0	0	166.442	818.238	NDC80
DNA-dependent DNA replication (GO:0006261)	2/129	0.00800061	0.0254508	0	0	16.4542	79.4448	ORC6;CDC6
phosphorylation (GO:0016310)	3/400	0.00808082	0.0254508	0	0	8.22082	39.6101	MELK;CCNE1;BIRC5
G2/M transition of mitotic cell cycle (GO:0000086)	2/130	0.0081205	0.0254508	0	0	16.3248	78.5774	CCNB1;MELK
cell cycle G2/M phase transition (GO:0044839)	2/131	0.0082412	0.0254508	0	0	16.1975	77.7253	CCNB1;MELK
regulation of striated muscle tissue development (GO:0016202)	1/8	0.00837056	0.0254756	0	0	142.657	682.334	CENPF
kinetochore assembly (GO:0051382)	1/9	0.00941218	0.0270761	0	0	124.819	582.373	CENPF
tetrahydrofolate interconversion (GO:0035999)	1/9	0.00941218	0.0270761	0	0	124.819	582.373	TYMS
positive regulation of synapse maturation (GO:0090129)	1/9	0.00941218	0.0270761	0	0	124.819	582.373	CDC20
protein K6-linked ubiquitination (GO:0085020)	1/9	0.00941218	0.0270761	0	0	124.819	582.373	UBE2T
protein-DNA complex assembly (GO:0065004)	2/143	0.00975254	0.0276761	0	0	14.81	68.5737	ORC6;CDC6
regulation of attachment of spindle microtubules to kinetochore (GO:0051988)	1/10	0.0104528	0.0287759	0	0	110.944	506.005	CCNB1
mitotic DNA replication checkpoint signaling (GO:0033314)	1/10	0.0104528	0.0287759	0	0	110.944	506.005	CDC6
regulation of G2/M transition of mitotic cell cycle (GO:0010389)	2/149	0.0105512	0.0287759	0	0	14.2012	64.6371	CENPF;CCNB1
regulation of synapse maturation (GO:0090128)	1/11	0.0114923	0.0294315	0	0	99.845	445.916	CDC20
formation of extrachromosomal circular DNA (GO:0001325)	1/11	0.0114923	0.0294315	0	0	99.845	445.916	EXO1
t-circle formation (GO:0090656)	1/11	0.0114923	0.0294315	0	0	99.845	445.916	EXO1
telomere maintenance via telomere trimming (GO:0090737)	1/11	0.0114923	0.0294315	0	0	99.845	445.916	EXO1
tetrahydrofolate metabolic process (GO:0046653)	1/11	0.0114923	0.0294315	0	0	99.845	445.916	TYMS
exit from mitosis (GO:0010458)	1/12	0.0125308	0.0309584	0	0	90.7636	397.505	UBE2C
negative regulation of cell division (GO:0051782)	1/12	0.0125308	0.0309584	0	0	90.7636	397.505	ORC6
mitotic nuclear membrane disassembly (GO:0007077)	1/12	0.0125308	0.0309584	0	0	90.7636	397.505	CCNB1
cellular protein-containing complex assembly (GO:0034622)	2/168	0.0132644	0.0323897	0	0	12.5637	54.3089	ANLN;CENPF
mitotic DNA integrity checkpoint signaling (GO:0044774)	1/13	0.0135683	0.032751	0	0	83.1958	357.744	CDC6
protein phosphorylation (GO:0006468)	3/496	0.0144643	0.0340776	0	0	6.58756	27.9054	MELK;CCNE1;BIRC5
nuclear membrane disassembly (GO:0051081)	1/14	0.0146047	0.0340776	0	0	76.7923	324.556	CCNB1
regulation of chromatin organization (GO:1902275)	1/14	0.0146047	0.0340776	0	0	76.7923	324.556	MKI67
negative regulation of DNA replication (GO:0008156)	1/16	0.0166744	0.0380612	0	0	66.5467	272.434	CDC6
response to organophosphorus (GO:0046683)	1/16	0.0166744	0.0380612	0	0	66.5467	272.434	TYMS
positive regulation of stem cell proliferation (GO:2000648)	1/17	0.0177077	0.0387357	0	0	62.3844	251.643	CCNE1
midbody abscission (GO:0061952)	1/17	0.0177077	0.0387357	0	0	62.3844	251.643	CEP55
DNA biosynthetic process (GO:0071897)	1/17	0.0177077	0.0387357	0	0	62.3844	251.643	TYMS
DNA replication checkpoint signaling (GO:0000076)	1/17	0.0177077	0.0387357	0	0	62.3844	251.643	CDC6
nucleotide biosynthetic process (GO:0009165)	1/18	0.01874	0.0401572	0	0	58.7118	233.502	RRM2
microtubule depolymerization (GO:0007019)	1/18	0.01874	0.0401572	0	0	58.7118	233.502	KIF2C
nucleobase-containing compound biosynthetic process (GO:0034654)	1/20	0.0208015	0.0428266	0	0	52.5263	203.42	TYMS
positive regulation of G2/M transition of mitotic cell cycle (GO:0010971)	1/20	0.0208015	0.0428266	0	0	52.5263	203.42	CCNB1
mitotic cytokinetic process (GO:1902410)	1/20	0.0208015	0.0428266	0	0	52.5263	203.42	CEP55
regulation of nuclear division (GO:0051783)	1/20	0.0208015	0.0428266	0	0	52.5263	203.42	MKI67
homologous chromosome segregation (GO:0045143)	1/22	0.0228588	0.0466053	0	0	47.519	179.547	PTTG1
positive regulation of cell cycle G2/M phase transition (GO:1902751)	1/23	0.0238859	0.0482312	0	0	45.3568	169.383	CCNB1
establishment of mitotic spindle orientation (GO:0000132)	1/24	0.024912	0.049824	0	0	43.3826	160.186	NDC80

## Sheet: Functional_Analysis_GeneSet2
Functional analysis gene set 2 (core SRIQ genes)
Term	Overlap	P.value	Adjusted.P.value	Old.P.value	Old.Adjusted.P.value	Odds.Ratio	Combined.Score	Genes
steroid hormone mediated signaling pathway (GO:0043401)	2/15	1.88426e-05	0.00499329	0	0	439.077	4776.89	PGR;ESR1
negative regulation of macromolecule metabolic process (GO:0010605)	3/194	7.23074e-05	0.00744743	0	0	51.8325	494.201	PGR;MAPT;ESR1
regulation of intracellular estrogen receptor signaling pathway (GO:0033146)	2/32	8.86577e-05	0.00744743	0	0	190.105	1773.82	FOXA1;ESR1
response to estradiol (GO:0032355)	2/38	0.000125483	0.00744743	0	0	158.373	1422.72	FOXA1;ESR1
regulation of mitochondrial membrane potential (GO:0051881)	2/41	0.000146264	0.00744743	0	0	146.168	1290.68	BCL2;MAPT
intracellular steroid hormone receptor signaling pathway (GO:0030518)	2/44	0.000168621	0.00744743	0	0	135.707	1179.01	PGR;ESR1
response to organic cyclic compound (GO:0014070)	2/60	0.000314321	0.0107054	0	0	98.1921	791.929	FOXA1;ESR1
negative regulation of gene expression (GO:0010629)	3/322	0.000323183	0.0107054	0	0	30.8339	247.821	PGR;MAPT;ESR1
response to metal ion (GO:0010038)	2/71	0.000440162	0.0129603	0	0	82.4928	637.534	BCL2;MAPT
positive regulation of cell growth (GO:0030307)	2/102	0.000905807	0.0222486	0	0	56.8314	398.2	BCL2;MAPT
chromatin remodeling (GO:0006338)	2/103	0.000923528	0.0222486	0	0	56.2659	393.147	FOXA1;ESR1
response to lipid (GO:0033993)	2/114	0.00112949	0.0249428	0	0	50.7117	344.129	FOXA1;ESR1
positive regulation of intracellular signal transduction (GO:1902533)	3/546	0.00150315	0.0272186	0	0	17.9079	116.405	BCL2;CXXC5;ESR1
transcription initiation from RNA polymerase II promoter (GO:0006367)	2/140	0.00169591	0.0272186	0	0	41.1035	262.221	PGR;ESR1
chromatin organization (GO:0006325)	2/142	0.00174407	0.0272186	0	0	40.5122	257.315	FOXA1;ESR1
negative regulation of tubulin deacetylation (GO:1904428)	1/5	0.00224816	0.0272186	0	0	624.594	3808.55	MAPT
positive regulation of protein localization to synapse (GO:1902474)	1/5	0.00224816	0.0272186	0	0	624.594	3808.55	MAPT
cellular response to brain-derived neurotrophic factor stimulus (GO:1990416)	1/5	0.00224816	0.0272186	0	0	624.594	3808.55	MAPT
intracellular distribution of mitochondria (GO:0048312)	1/5	0.00224816	0.0272186	0	0	624.594	3808.55	MAPT
DNA-templated transcription, initiation (GO:0006352)	2/168	0.0024291	0.0272186	0	0	34.1222	205.424	PGR;ESR1
negative regulation of establishment of protein localization to mitochondrion (GO:1903748)	1/6	0.00269726	0.0272186	0	0	499.65	2955.69	MAPT
axo-dendritic transport (GO:0008088)	1/6	0.00269726	0.0272186	0	0	499.65	2955.69	MAPT
inclusion body assembly (GO:0070841)	1/6	0.00269726	0.0272186	0	0	499.65	2955.69	MAPT
plus-end-directed organelle transport along microtubule (GO:0072386)	1/6	0.00269726	0.0272186	0	0	499.65	2955.69	MAPT
intracellular pH elevation (GO:0051454)	1/6	0.00269726	0.0272186	0	0	499.65	2955.69	BCL2
positive regulation of RNA polymerase II transcription preinitiation complex assembly (GO:0045899)	1/7	0.00314617	0.0272186	0	0	416.354	2398.85	ESR1
regulation of tubulin deacetylation (GO:0090043)	1/7	0.00314617	0.0272186	0	0	416.354	2398.85	MAPT
response to lead ion (GO:0010288)	1/7	0.00314617	0.0272186	0	0	416.354	2398.85	MAPT
positive regulation of intracellular estrogen receptor signaling pathway (GO:0033148)	1/7	0.00314617	0.0272186	0	0	416.354	2398.85	FOXA1
zinc ion import across plasma membrane (GO:0071578)	1/7	0.00314617	0.0272186	0	0	416.354	2398.85	SLC39A6
negative regulation of intracellular signal transduction (GO:1902532)	2/198	0.00335357	0.0272186	0	0	28.8557	164.412	BCL2;ESR1
negative regulation of mitochondrial membrane potential (GO:0010917)	1/8	0.00359491	0.0272186	0	0	356.857	2008.48	MAPT
positive regulation of intracellular steroid hormone receptor signaling pathway (GO:0033145)	1/8	0.00359491	0.0272186	0	0	356.857	2008.48	FOXA1
internal protein amino acid acetylation (GO:0006475)	1/8	0.00359491	0.0272186	0	0	356.857	2008.48	MAPT
regulation of establishment of protein localization to mitochondrion (GO:1903747)	1/8	0.00359491	0.0272186	0	0	356.857	2008.48	MAPT
positive regulation of cell-cell adhesion mediated by cadherin (GO:2000049)	1/9	0.00404347	0.0279346	0	0	312.234	1720.62	FOXA1
regulation of transmembrane transporter activity (GO:0022898)	1/9	0.00404347	0.0279346	0	0	312.234	1720.62	BCL2
negative regulation of membrane potential (GO:0045837)	1/9	0.00404347	0.0279346	0	0	312.234	1720.62	MAPT
regulation of I-kappaB kinase/NF-kappaB signaling (GO:0043122)	2/224	0.00426864	0.0279346	0	0	25.4427	138.827	CXXC5;ESR1
regulation of RNA polymerase II transcription preinitiation complex assembly (GO:0045898)	1/10	0.00449184	0.0279346	0	0	277.528	1500.17	ESR1
negative regulation of establishment of protein localization (GO:1904950)	1/10	0.00449184	0.0279346	0	0	277.528	1500.17	MAPT
regulation of long-term synaptic depression (GO:1900452)	1/10	0.00449184	0.0279346	0	0	277.528	1500.17	MAPT
regulation of autophagy (GO:0010506)	2/231	0.00453279	0.0279346	0	0	24.6563	133.056	BCL2;MAPT
axonal transport of mitochondrion (GO:0019896)	1/11	0.00494004	0.0290914	0	0	249.762	1326.33	MAPT
regulation of mitochondrial depolarization (GO:0051900)	1/11	0.00494004	0.0290914	0	0	249.762	1326.33	BCL2
positive regulation of DNA-binding transcription factor activity (GO:0051091)	2/246	0.00512394	0.0291395	0	0	23.123	121.947	FOXA1;ESR1
negative regulation of gene silencing by miRNA (GO:0060965)	1/12	0.00538806	0.0291395	0	0	227.045	1185.99	ESR1
mitochondrion distribution (GO:0048311)	1/12	0.00538806	0.0291395	0	0	227.045	1185.99	MAPT
negative regulation of production of miRNAs involved in gene silencing by miRNA (GO:1903799)	1/12	0.00538806	0.0291395	0	0	227.045	1185.99	ESR1
negative regulation of intrinsic apoptotic signaling pathway in response to DNA damage by p53 class mediator (GO:1902166)	1/13	0.0058359	0.0296813	0	0	208.115	1070.48	BCL2
mitochondrion transport along microtubule (GO:0047497)	1/13	0.0058359	0.0296813	0	0	208.115	1070.48	MAPT
response to iron ion (GO:0010039)	1/13	0.0058359	0.0296813	0	0	208.115	1070.48	BCL2
regulation of intrinsic apoptotic signaling pathway in response to DNA damage by p53 class mediator (GO:1902165)	1/14	0.00628356	0.0296813	0	0	192.096	973.893	BCL2
positive regulation of superoxide anion generation (GO:0032930)	1/14	0.00628356	0.0296813	0	0	192.096	973.893	MAPT
positive regulation of transcription by RNA polymerase II (GO:0045944)	3/908	0.00637705	0.0296813	0	0	10.5448	53.3042	FOXA1;PGR;ESR1
regulation of superoxide anion generation (GO:0032928)	1/15	0.00673105	0.0296813	0	0	178.366	892.013	MAPT
central nervous system neuron development (GO:0021954)	1/15	0.00673105	0.0296813	0	0	178.366	892.013	MAPT
regulation of phospholipase C activity (GO:1900274)	1/15	0.00673105	0.0296813	0	0	178.366	892.013	ESR1
negative regulation of anoikis (GO:2000811)	1/16	0.00717835	0.0296813	0	0	166.467	821.794	BCL2
regulation of metal ion transport (GO:0010959)	1/17	0.00762547	0.0296813	0	0	156.055	760.963	BCL2
negative regulation of intrinsic apoptotic signaling pathway by p53 class mediator (GO:1902254)	1/17	0.00762547	0.0296813	0	0	156.055	760.963	BCL2
melanosome transport (GO:0032402)	1/18	0.00807242	0.0296813	0	0	146.868	707.8	MLPH
release of cytochrome c from mitochondria (GO:0001836)	1/18	0.00807242	0.0296813	0	0	146.868	707.8	BCL2
regulation of production of miRNAs involved in gene silencing by miRNA (GO:1903798)	1/18	0.00807242	0.0296813	0	0	146.868	707.8	ESR1
pigment granule transport (GO:0051904)	1/18	0.00807242	0.0296813	0	0	146.868	707.8	MLPH
intracellular estrogen receptor signaling pathway (GO:0030520)	1/18	0.00807242	0.0296813	0	0	146.868	707.8	ESR1
negative regulation of RNA metabolic process (GO:0051253)	1/19	0.00851919	0.0296813	0	0	138.701	660.972	ESR1
establishment of melanosome localization (GO:0032401)	1/19	0.00851919	0.0296813	0	0	138.701	660.972	MLPH
regulation of mitochondrial membrane permeability (GO:0046902)	1/19	0.00851919	0.0296813	0	0	138.701	660.972	BCL2
regulation of cell-cell adhesion mediated by cadherin (GO:2000047)	1/19	0.00851919	0.0296813	0	0	138.701	660.972	FOXA1
transcription by RNA polymerase II (GO:0006366)	2/320	0.00852958	0.0296813	0	0	17.6757	84.2106	PGR;ESR1
cellular response to oxygen-containing compound (GO:1901701)	2/323	0.00868441	0.0296813	0	0	17.5078	83.0959	MAPT;ESR1
dopaminergic neuron differentiation (GO:0071542)	1/20	0.00896577	0.0296813	0	0	131.395	619.44	FOXA1
endoplasmic reticulum calcium ion homeostasis (GO:0032469)	1/20	0.00896577	0.0296813	0	0	131.395	619.44	BCL2
extrinsic apoptotic signaling pathway in absence of ligand (GO:0097192)	1/21	0.00941218	0.0296813	0	0	124.819	582.373	BCL2
stress granule assembly (GO:0034063)	1/21	0.00941218	0.0296813	0	0	124.819	582.373	MAPT
neuron apoptotic process (GO:0051402)	1/21	0.00941218	0.0296813	0	0	124.819	582.373	BCL2
regulation of anoikis (GO:2000209)	1/21	0.00941218	0.0296813	0	0	124.819	582.373	BCL2
melanosome localization (GO:0032400)	1/21	0.00941218	0.0296813	0	0	124.819	582.373	MLPH
zinc ion transport (GO:0006829)	1/21	0.00941218	0.0296813	0	0	124.819	582.373	SLC39A6
protein localization to chromatin (GO:0071168)	1/21	0.00941218	0.0296813	0	0	124.819	582.373	ESR1
cellular response to estradiol stimulus (GO:0071392)	1/21	0.00941218	0.0296813	0	0	124.819	582.373	ESR1
positive regulation of axon extension (GO:0045773)	1/22	0.00985841	0.0296813	0	0	118.869	549.107	MAPT
cellular response to nerve growth factor stimulus (GO:1990090)	1/22	0.00985841	0.0296813	0	0	118.869	549.107	MAPT
microglial cell activation (GO:0001774)	1/22	0.00985841	0.0296813	0	0	118.869	549.107	MAPT
regulation of chromosome organization (GO:0033044)	1/22	0.00985841	0.0296813	0	0	118.869	549.107	MAPT
zinc ion transmembrane transport (GO:0071577)	1/22	0.00985841	0.0296813	0	0	118.869	549.107	SLC39A6
regulation of gene expression (GO:0010468)	3/1079	0.0102928	0.0296813	0	0	8.7895	40.2235	PGR;MAPT;ESR1
negative regulation of signal transduction in absence of ligand (GO:1901099)	1/23	0.0103045	0.0296813	0	0	113.46	519.101	BCL2
regulation of supramolecular fiber organization (GO:1902903)	1/23	0.0103045	0.0296813	0	0	113.46	519.101	MAPT
negative regulation of extrinsic apoptotic signaling pathway in absence of ligand (GO:2001240)	1/23	0.0103045	0.0296813	0	0	113.46	519.101	BCL2
positive regulation of transcription initiation from RNA polymerase II promoter (GO:0060261)	1/23	0.0103045	0.0296813	0	0	113.46	519.101	ESR1
positive regulation of phospholipase activity (GO:0010518)	1/24	0.0107503	0.0306327	0	0	108.522	491.909	ESR1
regulation of mitochondrial fission (GO:0090140)	1/25	0.011196	0.0311999	0	0	103.995	467.165	MAPT
positive regulation of protein insertion into mitochondrial membrane involved in apoptotic signaling pathway (GO:1900740)	1/26	0.0116415	0.0311999	0	0	99.83	444.56	BCL2
negative regulation of intrinsic apoptotic signaling pathway in response to DNA damage (GO:1902230)	1/26	0.0116415	0.0311999	0	0	99.83	444.56	BCL2
positive regulation of microtubule polymerization or depolymerization (GO:0031112)	1/26	0.0116415	0.0311999	0	0	99.83	444.56	MAPT
regulation of protein insertion into mitochondrial membrane involved in apoptotic signaling pathway (GO:1900739)	1/26	0.0116415	0.0311999	0	0	99.83	444.56	BCL2
regulation of transcription by RNA polymerase II (GO:0006357)	4/2206	0.0117778	0.0311999	0	0	6.46285	28.705	FOXA1;PGR;CXXC5;ESR1
microtubule polymerization or depolymerization (GO:0031109)	1/27	0.0120869	0.0311999	0	0	95.9856	423.837	MAPT
positive regulation of mitotic cell cycle (GO:0045931)	1/27	0.0120869	0.0311999	0	0	95.9856	423.837	FOXA1
regulation of extrinsic apoptotic signaling pathway in absence of ligand (GO:2001239)	1/28	0.012532	0.0311999	0	0	92.4259	404.776	BCL2
cellular zinc ion homeostasis (GO:0006882)	1/28	0.012532	0.0311999	0	0	92.4259	404.776	SLC39A6
regulation of calcium-mediated signaling (GO:0050848)	1/28	0.012532	0.0311999	0	0	92.4259	404.776	MAPT
regulation of microtubule polymerization or depolymerization (GO:0031110)	1/28	0.012532	0.0311999	0	0	92.4259	404.776	MAPT
positive regulation of microtubule polymerization (GO:0031116)	1/28	0.012532	0.0311999	0	0	92.4259	404.776	MAPT
intrinsic apoptotic signaling pathway in response to endoplasmic reticulum stress (GO:0070059)	1/29	0.012977	0.0311999	0	0	89.1205	387.191	BCL2
negative regulation of transferase activity (GO:0051348)	1/29	0.012977	0.0311999	0	0	89.1205	387.191	MAPT
negative regulation of epithelial to mesenchymal transition (GO:0010719)	1/29	0.012977	0.0311999	0	0	89.1205	387.191	FOXA1
positive regulation of transcription, DNA-templated (GO:0045893)	3/1183	0.0132459	0.0311999	0	0	7.97076	34.4661	FOXA1;PGR;ESR1
positive regulation of B cell proliferation (GO:0030890)	1/30	0.0134218	0.0311999	0	0	86.0431	370.921	BCL2
extrinsic apoptotic signaling pathway via death domain receptors (GO:0008625)	1/30	0.0134218	0.0311999	0	0	86.0431	370.921	BCL2
microtubule polymerization (GO:0046785)	1/30	0.0134218	0.0311999	0	0	86.0431	370.921	MAPT
zinc ion homeostasis (GO:0055069)	1/30	0.0134218	0.0311999	0	0	86.0431	370.921	SLC39A6
organelle transport along microtubule (GO:0072384)	1/31	0.0138665	0.0316777	0	0	83.1708	355.828	MAPT
protein acetylation (GO:0006473)	1/31	0.0138665	0.0316777	0	0	83.1708	355.828	MAPT
B cell proliferation (GO:0042100)	1/32	0.0143109	0.0321389	0	0	80.4839	341.794	BCL2
mitochondrial membrane organization (GO:0007006)	1/32	0.0143109	0.0321389	0	0	80.4839	341.794	BCL2
apoptotic mitochondrial changes (GO:0008637)	1/33	0.0147552	0.0322224	0	0	77.9648	328.712	BCL2
central nervous system neuron differentiation (GO:0021953)	1/34	0.0151993	0.0322224	0	0	75.5985	316.494	MAPT
regulation of transmembrane transport (GO:0034762)	1/34	0.0151993	0.0322224	0	0	75.5985	316.494	BCL2
B cell receptor signaling pathway (GO:0050853)	1/34	0.0151993	0.0322224	0	0	75.5985	316.494	BCL2
negative regulation of mitochondrion organization (GO:0010823)	1/34	0.0151993	0.0322224	0	0	75.5985	316.494	MAPT
positive regulation of mitochondrial outer membrane permeabilization involved in apoptotic signaling pathway (GO:1901030)	1/34	0.0151993	0.0322224	0	0	75.5985	316.494	BCL2
protein localization to chromosome (GO:0034502)	1/34	0.0151993	0.0322224	0	0	75.5985	316.494	ESR1
response to estrogen (GO:0043627)	1/35	0.0156432	0.0322957	0	0	73.3713	305.057	ESR1
regulation of protein polymerization (GO:0032271)	1/35	0.0156432	0.0322957	0	0	73.3713	305.057	MAPT
cellular response to heat (GO:0034605)	1/36	0.0160869	0.0322957	0	0	71.2714	294.333	MAPT
negative regulation of cellular protein localization (GO:1903828)	1/36	0.0160869	0.0322957	0	0	71.2714	294.333	MAPT
macrophage activation (GO:0042116)	1/36	0.0160869	0.0322957	0	0	71.2714	294.333	MAPT
axonal transport (GO:0098930)	1/36	0.0160869	0.0322957	0	0	71.2714	294.333	MAPT
regulation of microtubule-based process (GO:0032886)	1/36	0.0160869	0.0322957	0	0	71.2714	294.333	MAPT
regulation of intracellular steroid hormone receptor signaling pathway (GO:0033143)	1/37	0.0165305	0.0324487	0	0	69.2882	284.258	ESR1
regulation of microtubule cytoskeleton organization (GO:0070507)	1/37	0.0165305	0.0324487	0	0	69.2882	284.258	MAPT
ncRNA metabolic process (GO:0034660)	1/37	0.0165305	0.0324487	0	0	69.2882	284.258	MAPT
lymphocyte proliferation (GO:0046651)	1/38	0.0169738	0.0325947	0	0	67.4122	274.777	BCL2
regulation of apoptotic signaling pathway (GO:2001233)	1/38	0.0169738	0.0325947	0	0	67.4122	274.777	BCL2
regulation of axon extension (GO:0030516)	1/38	0.0169738	0.0325947	0	0	67.4122	274.777	MAPT
negative regulation of I-kappaB kinase/NF-kappaB signaling (GO:0043124)	1/40	0.0178601	0.0335668	0	0	63.9487	257.406	ESR1
regulation of microtubule polymerization (GO:0031113)	1/40	0.0178601	0.0335668	0	0	63.9487	257.406	MAPT
positive regulation of intrinsic apoptotic signaling pathway (GO:2001244)	1/40	0.0178601	0.0335668	0	0	63.9487	257.406	BCL2
regulation of response to DNA damage stimulus (GO:2001020)	1/41	0.0183029	0.0341569	0	0	62.3469	249.431	MAPT
positive regulation of axonogenesis (GO:0050772)	1/43	0.0191881	0.0353114	0	0	59.372	234.725	MAPT
positive regulation of phospholipase C activity (GO:0010863)	1/43	0.0191881	0.0353114	0	0	59.372	234.725	ESR1
neurogenesis (GO:0022008)	1/44	0.0196304	0.0358762	0	0	57.9884	227.934	MAPT
regulation of B cell proliferation (GO:0030888)	1/46	0.0205145	0.0369819	0	0	55.4056	215.341	BCL2
regulation of cellular protein localization (GO:1903827)	1/46	0.0205145	0.0369819	0	0	55.4056	215.341	MAPT
positive regulation of neuron death (GO:1901216)	1/47	0.0209563	0.0372712	0	0	54.1984	209.494	MAPT
positive regulation of cell-cell adhesion (GO:0022409)	1/47	0.0209563	0.0372712	0	0	54.1984	209.494	FOXA1
regulation of mitochondrion organization (GO:0010821)	1/48	0.0213979	0.0378029	0	0	53.0426	203.92	MAPT
positive regulation of reactive oxygen species metabolic process (GO:2000379)	1/49	0.0218393	0.0383273	0	0	51.9349	198.601	MAPT
intrinsic apoptotic signaling pathway in response to DNA damage (GO:0008630)	1/51	0.0227216	0.0396134	0	0	49.8525	188.664	BCL2
regulation of intrinsic apoptotic signaling pathway (GO:2001242)	1/52	0.0231625	0.0398576	0	0	48.8725	184.016	BCL2
positive regulation of developmental growth (GO:0048639)	1/52	0.0231625	0.0398576	0	0	48.8725	184.016	MAPT
positive regulation of B cell activation (GO:0050871)	1/53	0.0236033	0.0403539	0	0	47.9303	179.565	BCL2
cytoplasmic microtubule organization (GO:0031122)	1/54	0.0240438	0.0408436	0	0	47.0236	175.298	MAPT
positive regulation of establishment of protein localization to mitochondrion (GO:1903749)	1/56	0.0249244	0.0418035	0	0	45.3091	167.277	BCL2
mitochondrial transport (GO:0006839)	1/56	0.0249244	0.0418035	0	0	45.3091	167.277	BCL2
regulation of calcium ion transport (GO:0051924)	1/58	0.0258042	0.0426664	0	0	43.7149	159.875	BCL2
negative regulation of autophagy (GO:0010507)	1/59	0.0262439	0.0426664	0	0	42.9591	156.385	BCL2
positive regulation of apoptotic signaling pathway (GO:2001235)	1/59	0.0262439	0.0426664	0	0	42.9591	156.385	BCL2
protein polymerization (GO:0051258)	1/59	0.0262439	0.0426664	0	0	42.9591	156.385	MAPT
response to reactive oxygen species (GO:0000302)	1/59	0.0262439	0.0426664	0	0	42.9591	156.385	MAPT
negative regulation of kinase activity (GO:0033673)	1/62	0.0275618	0.0445358	0	0	40.8402	146.67	MAPT
cellular response to reactive oxygen species (GO:0034614)	1/63	0.0280008	0.0447	0	0	40.1794	143.663	MAPT
amyloid fibril formation (GO:1990000)	1/63	0.0280008	0.0447	0	0	40.1794	143.663	MAPT
negative regulation of intrinsic apoptotic signaling pathway (GO:2001243)	1/64	0.0284395	0.0451286	0	0	39.5397	140.76	BCL2
regulation of cellular catabolic process (GO:0031329)	1/65	0.0288781	0.0455518	0	0	38.9199	137.958	MAPT
positive regulation of cell cycle (GO:0045787)	1/66	0.0293166	0.0456994	0	0	38.3192	135.252	FOXA1
positive regulation of cell death (GO:0010942)	1/66	0.0293166	0.0456994	0	0	38.3192	135.252	MAPT
positive regulation of cellular process (GO:0048522)	2/625	0.0303411	0.04692	0	0	8.88237	31.0461	BCL2;MAPT
negative regulation of cellular catabolic process (GO:0031330)	1/69	0.0306308	0.04692	0	0	36.6232	127.659	BCL2
positive regulation of protein polymerization (GO:0032273)	1/69	0.0306308	0.04692	0	0	36.6232	127.659	MAPT
positive regulation of cellular protein localization (GO:1903829)	1/71	0.0315061	0.0477092	0	0	35.5732	122.997	MAPT
negative regulation of neuron apoptotic process (GO:0043524)	1/71	0.0315061	0.0477092	0	0	35.5732	122.997	BCL2
extrinsic apoptotic signaling pathway (GO:0097191)	1/72	0.0319434	0.0478249	0	0	35.0704	120.775	BCL2
cell junction organization (GO:0034330)	1/72	0.0319434	0.0478249	0	0	35.0704	120.775	MAPT
positive regulation of lymphocyte proliferation (GO:0050671)	1/75	0.0332545	0.0495081	0	0	33.6436	114.508	BCL2
positive regulation of growth (GO:0045927)	1/76	0.0336912	0.0496009	0	0	33.1933	112.543	BCL2
regulation of epithelial to mesenchymal transition (GO:0010717)	1/76	0.0336912	0.0496009	0	0	33.1933	112.543	FOXA1
negative regulation of developmental process (GO:0051093)	1/77	0.0341277	0.0496914	0	0	32.7549	110.635	MAPT
inorganic cation import across plasma membrane (GO:0098659)	1/77	0.0341277	0.0496914	0	0	32.7549	110.635	SLC39A6
negative regulation of apoptotic signaling pathway (GO:2001234)	1/78	0.034564	0.0497699	0	0	32.3279	108.782	BCL2
axon development (GO:0061564)	1/79	0.0350001	0.0497699	0	0	31.9119	106.981	MAPT
regulation of cellular response to heat (GO:1900034)	1/79	0.0350001	0.0497699	0	0	31.9119	106.981	MAPT
negative regulation of extrinsic apoptotic signaling pathway (GO:2001237)	1/80	0.0354361	0.0497699	0	0	31.5063	105.232	BCL2
regulation of organelle organization (GO:0033043)	1/80	0.0354361	0.0497699	0	0	31.5063	105.232	MAPT
negative regulation of transcription by RNA polymerase II (GO:0000122)	2/684	0.0358457	0.0497699	0	0	8.08923	26.9253	CXXC5;ESR1
activation of cysteine-type endopeptidase activity involved in apoptotic process (GO:0006919)	1/81	0.0358719	0.0497699	0	0	31.1109	103.531	MAPT
phospholipase C-activating G protein-coupled receptor signaling pathway (GO:0007200)	1/81	0.0358719	0.0497699	0	0	31.1109	103.531	ESR1
negative regulation of protein modification process (GO:0031400)	1/81	0.0358719	0.0497699	0	0	31.1109	103.531	MAPT

## Sheet: Functional_Analysis_GeneSet3
Functional analysis gene set 3 (core SRIQ genes)
Term	Overlap	P.value	Adjusted.P.value	Old.P.value	Old.Adjusted.P.value	Odds.Ratio	Combined.Score	Genes
hemidesmosome assembly (GO:0031581)	2/12	9.2214e-06	0.00150347	0	0	666.067	7722.37	KRT14;KRT5
positive regulation of epithelial cell proliferation (GO:0050679)	3/123	1.24279e-05	0.00150347	0	0	99.36	1122.33	SFRP1;CDH3;EGFR
positive regulation of canonical Wnt signaling pathway (GO:0090263)	3/130	1.4673e-05	0.00150347	0	0	93.8504	1044.51	SFRP1;CDH3;EGFR
positive regulation of Wnt signaling pathway (GO:0030177)	3/153	2.39006e-05	0.00150347	0	0	79.368	844.603	SFRP1;CDH3;EGFR
cellular response to growth factor stimulus (GO:0071363)	3/158	2.6313e-05	0.00150347	0	0	76.7884	809.768	SFRP1;FOXC1;EGFR
cellular response to estradiol stimulus (GO:0071392)	2/21	2.92884e-05	0.00150347	0	0	350.404	3657.62	SFRP1;EGFR
cellular response to epidermal growth factor stimulus (GO:0071364)	2/28	5.26456e-05	0.00231641	0	0	255.974	2521.84	FOXC1;EGFR
cell-substrate junction assembly (GO:0007044)	2/34	7.80393e-05	0.00300451	0	0	207.917	1966.54	KRT14;KRT5
response to estradiol (GO:0032355)	2/38	9.77145e-05	0.00329199	0	0	184.778	1706.14	SFRP1;EGFR
regulation of canonical Wnt signaling pathway (GO:0060828)	3/253	0.000106883	0.00329199	0	0	47.3808	433.239	SFRP1;CDH3;EGFR
canonical Wnt signaling pathway (GO:0060070)	2/68	0.000314741	0.00881276	0	0	100.636	811.507	SFRP1;CDH3
positive regulation of growth (GO:0045927)	2/76	0.000393142	0.008878	0	0	89.7207	703.531	SFRP1;EGFR
regulation of epithelial to mesenchymal transition (GO:0010717)	2/76	0.000393142	0.008878	0	0	89.7207	703.531	SFRP1;FOXC1
negative regulation of developmental process (GO:0051093)	2/77	0.000403546	0.008878	0	0	88.52	691.803	SFRP1;FOXC1
epidermis development (GO:0008544)	2/83	0.000468769	0.00962539	0	0	81.9383	628.09	KRT14;KRT5
regulation of peptidyl-tyrosine phosphorylation (GO:0050730)	2/92	0.000575591	0.0106554	0	0	73.7111	549.893	SFRP1;EGFR
regulation of epithelial cell proliferation (GO:0050678)	2/93	0.000588124	0.0106554	0	0	72.8974	542.253	SFRP1;EGFR
positive regulation of cell growth (GO:0030307)	2/102	0.000706866	0.0120953	0	0	66.3067	481.033	SFRP1;EGFR
positive regulation of nucleic acid-templated transcription (GO:1903508)	3/511	0.000843715	0.0136771	0	0	23.0126	162.876	SFRP1;FOXC1;EGFR
positive regulation of cellular process (GO:0048522)	3/625	0.00151221	0.0201136	0	0	18.6849	121.343	SFRP1;CDH3;EGFR
cellular response to organic cyclic compound (GO:0071407)	2/150	0.00151886	0.0201136	0	0	44.6937	290.053	SFRP1;EGFR
cellular response to heparin (GO:0071504)	1/5	0.00199856	0.0201136	0	0	713.857	4436.86	SFRP1
negative regulation of B cell differentiation (GO:0045578)	1/5	0.00199856	0.0201136	0	0	713.857	4436.86	SFRP1
cellular response to vitamin (GO:0071295)	1/5	0.00199856	0.0201136	0	0	713.857	4436.86	SFRP1
cellular response to vitamin D (GO:0071305)	1/5	0.00199856	0.0201136	0	0	713.857	4436.86	SFRP1
positive regulation of protein kinase C activity (GO:1900020)	1/5	0.00199856	0.0201136	0	0	713.857	4436.86	EGFR
regulation of core promoter binding (GO:1904796)	1/5	0.00199856	0.0201136	0	0	713.857	4436.86	FOXC1
dorsal/ventral axis specification (GO:0009950)	1/5	0.00199856	0.0201136	0	0	713.857	4436.86	SFRP1
regulation of protein kinase C activity (GO:1900019)	1/5	0.00199856	0.0201136	0	0	713.857	4436.86	EGFR
positive regulation of cellular biosynthetic process (GO:0031328)	2/180	0.00217649	0.0201136	0	0	37.1049	227.454	CDH3;EGFR
positive regulation of extrinsic apoptotic signaling pathway via death domain receptors (GO:1902043)	1/6	0.00239786	0.0201136	0	0	571.057	3445.29	SFRP1
response to heparin (GO:0071503)	1/6	0.00239786	0.0201136	0	0	571.057	3445.29	SFRP1
regulation of nitric oxide mediated signal transduction (GO:0010749)	1/6	0.00239786	0.0201136	0	0	571.057	3445.29	EGFR
negative regulation of cell differentiation (GO:0045596)	2/191	0.00244602	0.0201136	0	0	34.9259	210.02	SFRP1;EGFR
regulation of angiogenesis (GO:0045765)	2/203	0.00275725	0.0201136	0	0	32.8209	193.431	SFRP1;FOXC1
negative regulation of cardiocyte differentiation (GO:1905208)	1/7	0.00279702	0.0201136	0	0	475.857	2797.66	EGFR
cellular response to prostaglandin E stimulus (GO:0071380)	1/7	0.00279702	0.0201136	0	0	475.857	2797.66	SFRP1
regulation of transforming growth factor beta2 production (GO:0032909)	1/7	0.00279702	0.0201136	0	0	475.857	2797.66	CDH3
regulation of bone remodeling (GO:0046850)	1/7	0.00279702	0.0201136	0	0	475.857	2797.66	SFRP1
positive regulation of fibroblast apoptotic process (GO:2000271)	1/7	0.00279702	0.0201136	0	0	475.857	2797.66	SFRP1
negative regulation of lymphocyte differentiation (GO:0045620)	1/7	0.00279702	0.0201136	0	0	475.857	2797.66	SFRP1
intermediate filament bundle assembly (GO:0045110)	1/7	0.00279702	0.0201136	0	0	475.857	2797.66	KRT14
negative regulation of multicellular organismal process (GO:0051241)	2/214	0.00305819	0.0201136	0	0	31.1006	180.071	SFRP1;EGFR
regulation of cell growth (GO:0001558)	2/217	0.00314285	0.0201136	0	0	30.662	176.694	SFRP1;EGFR
positive regulation of secondary metabolite biosynthetic process (GO:1900378)	1/8	0.00319603	0.0201136	0	0	407.857	2343.48	CDH3
positive regulation of insulin-like growth factor receptor signaling pathway (GO:0043568)	1/8	0.00319603	0.0201136	0	0	407.857	2343.48	CDH3
negative regulation of osteoblast proliferation (GO:0033689)	1/8	0.00319603	0.0201136	0	0	407.857	2343.48	SFRP1
positive regulation of melanin biosynthetic process (GO:0048023)	1/8	0.00319603	0.0201136	0	0	407.857	2343.48	CDH3
cellular response to lipid (GO:0071396)	2/219	0.0031999	0.0201136	0	0	30.3763	174.501	SFRP1;EGFR
regulation of fibroblast apoptotic process (GO:2000269)	1/9	0.00359491	0.0212208	0	0	356.857	2008.48	SFRP1
response to vitamin D (GO:0033280)	1/9	0.00359491	0.0212208	0	0	356.857	2008.48	SFRP1
endochondral ossification (GO:0001958)	1/9	0.00359491	0.0212208	0	0	356.857	2008.48	FOXC1
regulation of hair cycle (GO:0042634)	1/10	0.00399365	0.0212208	0	0	317.19	1751.86	CDH3
cellular response to prostaglandin stimulus (GO:0071379)	1/10	0.00399365	0.0212208	0	0	317.19	1751.86	SFRP1
negative regulation of transforming growth factor beta production (GO:0071635)	1/10	0.00399365	0.0212208	0	0	317.19	1751.86	CDH3
hematopoietic stem cell differentiation (GO:0060218)	1/10	0.00399365	0.0212208	0	0	317.19	1751.86	SFRP1
positive regulation of signal transduction (GO:0009967)	2/252	0.00421148	0.0212208	0	0	26.3227	143.983	SFRP1;CDH3
negative regulation of bone remodeling (GO:0046851)	1/11	0.00439224	0.0212208	0	0	285.457	1549.44	SFRP1
positive regulation of non-canonical Wnt signaling pathway (GO:2000052)	1/11	0.00439224	0.0212208	0	0	285.457	1549.44	SFRP1
positive regulation of production of miRNAs involved in gene silencing by miRNA (GO:1903800)	1/11	0.00439224	0.0212208	0	0	285.457	1549.44	EGFR
regulation of melanin biosynthetic process (GO:0048021)	1/11	0.00439224	0.0212208	0	0	285.457	1549.44	CDH3
response to prostaglandin E (GO:0034695)	1/11	0.00439224	0.0212208	0	0	285.457	1549.44	SFRP1
positive regulation of keratinocyte proliferation (GO:0010838)	1/11	0.00439224	0.0212208	0	0	285.457	1549.44	CDH3
positive regulation of cell differentiation (GO:0045597)	2/258	0.00440952	0.0212208	0	0	25.6979	139.385	SFRP1;FOXC1
negative regulation of signal transduction (GO:0009968)	2/267	0.00471462	0.0223401	0	0	24.8138	132.93	SFRP1;EGFR
endochondral bone morphogenesis (GO:0060350)	1/13	0.00518902	0.0242154	0	0	237.857	1251.42	FOXC1
response to chemokine (GO:1990868)	1/14	0.0055872	0.0248425	0	0	219.549	1138.86	FOXC1
vascular endothelial growth factor signaling pathway (GO:0038084)	1/14	0.0055872	0.0248425	0	0	219.549	1138.86	FOXC1
response to UV-A (GO:0070141)	1/14	0.0055872	0.0248425	0	0	219.549	1138.86	EGFR
negative regulation of androgen receptor signaling pathway (GO:0060766)	1/15	0.00598524	0.0248425	0	0	203.857	1043.43	SFRP1
regulation of non-canonical Wnt signaling pathway (GO:2000050)	1/15	0.00598524	0.0248425	0	0	203.857	1043.43	SFRP1
peptidyl-tyrosine autophosphorylation (GO:0038083)	1/15	0.00598524	0.0248425	0	0	203.857	1043.43	EGFR
positive regulation of keratinocyte differentiation (GO:0045618)	1/15	0.00598524	0.0248425	0	0	203.857	1043.43	FOXC1
cellular response to estrogen stimulus (GO:0071391)	1/15	0.00598524	0.0248425	0	0	203.857	1043.43	SFRP1
odontogenesis of dentin-containing tooth (GO:0042475)	1/16	0.00638314	0.0248425	0	0	190.257	961.578	FOXC1
regulation of ERBB signaling pathway (GO:1901184)	1/16	0.00638314	0.0248425	0	0	190.257	961.578	EGFR
positive regulation of cyclin-dependent protein serine/threonine kinase activity (GO:0045737)	1/17	0.00678091	0.0248425	0	0	178.357	890.652	EGFR
positive regulation of DNA replication (GO:0045740)	1/17	0.00678091	0.0248425	0	0	178.357	890.652	EGFR
positive regulation of stem cell differentiation (GO:2000738)	1/17	0.00678091	0.0248425	0	0	178.357	890.652	FOXC1
mesonephric tubule development (GO:0072164)	1/17	0.00678091	0.0248425	0	0	178.357	890.652	FOXC1
negative regulation of insulin secretion (GO:0046676)	1/17	0.00678091	0.0248425	0	0	178.357	890.652	SFRP1
regulation of osteoblast proliferation (GO:0033688)	1/17	0.00678091	0.0248425	0	0	178.357	890.652	SFRP1
cellular response to oxygen-containing compound (GO:1901701)	2/323	0.00682701	0.0248425	0	0	20.4268	101.866	SFRP1;EGFR
regulation of gene expression (GO:0010468)	3/1079	0.00714617	0.0248425	0	0	10.548	52.1193	SFRP1;FOXC1;CDH3
negative regulation of fibroblast proliferation (GO:0048147)	1/18	0.00717853	0.0248425	0	0	167.857	828.654	SFRP1
regulation of B cell differentiation (GO:0045577)	1/18	0.00717853	0.0248425	0	0	167.857	828.654	SFRP1
negative regulation of peptide hormone secretion (GO:0090278)	1/18	0.00717853	0.0248425	0	0	167.857	828.654	SFRP1
regulation of production of miRNAs involved in gene silencing by miRNA (GO:1903798)	1/18	0.00717853	0.0248425	0	0	167.857	828.654	EGFR
intermediate filament organization (GO:0045109)	1/18	0.00717853	0.0248425	0	0	167.857	828.654	KRT14
regulation of insulin-like growth factor receptor signaling pathway (GO:0043567)	1/19	0.00757601	0.0250904	0	0	158.524	774.035	CDH3
mesenchymal cell development (GO:0014031)	1/19	0.00757601	0.0250904	0	0	158.524	774.035	FOXC1
positive regulation of focal adhesion assembly (GO:0051894)	1/19	0.00757601	0.0250904	0	0	158.524	774.035	SFRP1
ureteric bud development (GO:0001657)	1/19	0.00757601	0.0250904	0	0	158.524	774.035	FOXC1
positive regulation of cyclin-dependent protein kinase activity (GO:1904031)	1/20	0.00797336	0.0258505	0	0	150.173	725.583	EGFR
positive regulation of epidermal cell differentiation (GO:0045606)	1/20	0.00797336	0.0258505	0	0	150.173	725.583	FOXC1
positive regulation of smoothened signaling pathway (GO:0045880)	1/21	0.00837056	0.0265787	0	0	142.657	682.334	SFRP1
positive regulation of transcription regulatory region DNA binding (GO:2000679)	1/21	0.00837056	0.0265787	0	0	142.657	682.334	FOXC1
negative regulation of B cell activation (GO:0050869)	1/22	0.00876763	0.0275554	0	0	135.857	643.513	SFRP1
positive regulation of transcription, DNA-templated (GO:0045893)	3/1183	0.00923285	0.0280466	0	0	9.56542	44.8139	SFRP1;FOXC1;EGFR
negative regulation of programmed cell death (GO:0043069)	2/381	0.00939337	0.0280466	0	0	17.2498	80.5177	SFRP1;EGFR
positive regulation of cell-substrate junction organization (GO:0150117)	1/24	0.00956134	0.0280466	0	0	124.031	576.748	SFRP1
regulation of keratinocyte proliferation (GO:0010837)	1/24	0.00956134	0.0280466	0	0	124.031	576.748	CDH3
regulation of monooxygenase activity (GO:0032768)	1/24	0.00956134	0.0280466	0	0	124.031	576.748	EGFR
dorsal/ventral pattern formation (GO:0009953)	1/24	0.00956134	0.0280466	0	0	124.031	576.748	SFRP1
negative regulation of ossification (GO:0030279)	1/24	0.00956134	0.0280466	0	0	124.031	576.748	SFRP1
positive regulation of G1/S transition of mitotic cell cycle (GO:1900087)	1/26	0.0103545	0.0298313	0	0	114.097	521.462	EGFR
transmembrane receptor protein tyrosine kinase signaling pathway (GO:0007169)	2/404	0.0105146	0.0298313	0	0	16.2438	73.9903	FOXC1;EGFR
regulation of cell migration (GO:0030334)	2/408	0.0107155	0.0298313	0	0	16.0805	72.942	SFRP1;EGFR
regulation of vasculature development (GO:1901342)	1/27	0.0107509	0.0298313	0	0	109.703	497.26	SFRP1
positive regulation of gene silencing by miRNA (GO:2000637)	1/27	0.0107509	0.0298313	0	0	109.703	497.26	EGFR
cellular response to cadmium ion (GO:0071276)	1/27	0.0107509	0.0298313	0	0	109.703	497.26	EGFR
positive regulation of monooxygenase activity (GO:0032770)	1/28	0.0111471	0.0306545	0	0	105.635	474.995	CDH3
negative regulation of epithelial to mesenchymal transition (GO:0010719)	1/29	0.0115432	0.0309157	0	0	101.857	454.452	SFRP1
positive regulation of extrinsic apoptotic signaling pathway (GO:2001238)	1/29	0.0115432	0.0309157	0	0	101.857	454.452	SFRP1
response to cadmium ion (GO:0046686)	1/29	0.0115432	0.0309157	0	0	101.857	454.452	EGFR
positive regulation of phosphate metabolic process (GO:0045937)	1/30	0.0119392	0.0314296	0	0	98.3399	435.442	EGFR
negative regulation of Notch signaling pathway (GO:0045746)	1/30	0.0119392	0.0314296	0	0	98.3399	435.442	EGFR
negative regulation of peptidyl-tyrosine phosphorylation (GO:0050732)	1/31	0.012335	0.0321397	0	0	95.0571	417.806	SFRP1
ERBB2 signaling pathway (GO:0038128)	1/32	0.0127306	0.0321397	0	0	91.9862	401.404	EGFR
activation of phospholipase C activity (GO:0007202)	1/32	0.0127306	0.0321397	0	0	91.9862	401.404	EGFR
negative regulation of intracellular steroid hormone receptor signaling pathway (GO:0033144)	1/32	0.0127306	0.0321397	0	0	91.9862	401.404	SFRP1
hematopoietic progenitor cell differentiation (GO:0002244)	1/32	0.0127306	0.0321397	0	0	91.9862	401.404	SFRP1
cellular response to vascular endothelial growth factor stimulus (GO:0035924)	1/34	0.0135216	0.0330528	0	0	86.4026	371.831	FOXC1
regulation of keratinocyte differentiation (GO:0045616)	1/34	0.0135216	0.0330528	0	0	86.4026	371.831	FOXC1
positive regulation of DNA binding (GO:0043388)	1/34	0.0135216	0.0330528	0	0	86.4026	371.831	FOXC1
protein insertion into membrane (GO:0051205)	1/34	0.0135216	0.0330528	0	0	86.4026	371.831	EGFR
positive regulation of cell cycle G1/S phase transition (GO:1902808)	1/35	0.0139168	0.0333946	0	0	83.8571	358.46	EGFR
response to estrogen (GO:0043627)	1/35	0.0139168	0.0333946	0	0	83.8571	358.46	SFRP1
positive regulation of cell population proliferation (GO:0008284)	2/474	0.0142769	0.0333946	0	0	13.7853	58.5754	SFRP1;EGFR
regulation of androgen receptor signaling pathway (GO:0060765)	1/36	0.014312	0.0333946	0	0	81.4571	345.921	SFRP1
regulation of ossification (GO:0030278)	1/36	0.014312	0.0333946	0	0	81.4571	345.921	SFRP1
retina homeostasis (GO:0001895)	1/36	0.014312	0.0333946	0	0	81.4571	345.921	CDH3
positive regulation of gene expression (GO:0010628)	2/482	0.0147396	0.0338791	0	0	13.55	57.1433	CDH3;EGFR
cellular response to cytokine stimulus (GO:0071345)	2/482	0.0147396	0.0338791	0	0	13.55	57.1433	SFRP1;FOXC1
negative regulation of apoptotic process (GO:0043066)	2/485	0.0149149	0.034028	0	0	13.4638	56.6205	SFRP1;EGFR
cellular response to ketone (GO:1901655)	1/39	0.0154965	0.0343376	0	0	75.015	312.598	SFRP1
odontogenesis (GO:0042476)	1/39	0.0154965	0.0343376	0	0	75.015	312.598	FOXC1
regulation of nitric-oxide synthase activity (GO:0050999)	1/39	0.0154965	0.0343376	0	0	75.015	312.598	EGFR
negative regulation of protein secretion (GO:0050709)	1/39	0.0154965	0.0343376	0	0	75.015	312.598	SFRP1
stem cell differentiation (GO:0048863)	1/40	0.0158911	0.0347124	0	0	73.0879	302.73	SFRP1
negative regulation of ERBB signaling pathway (GO:1901185)	1/40	0.0158911	0.0347124	0	0	73.0879	302.73	EGFR
response to growth factor (GO:0070848)	1/41	0.0162855	0.0350765	0	0	71.2571	293.4	SFRP1
visual system development (GO:0150063)	1/41	0.0162855	0.0350765	0	0	71.2571	293.4	FOXC1
regulation of extrinsic apoptotic signaling pathway via death domain receptors (GO:1902041)	1/42	0.0166798	0.0351875	0	0	69.5157	284.566	SFRP1
positive regulation of epithelial to mesenchymal transition (GO:0010718)	1/42	0.0166798	0.0351875	0	0	69.5157	284.566	FOXC1
negative regulation of protein catabolic process (GO:0042177)	1/42	0.0166798	0.0351875	0	0	69.5157	284.566	EGFR
positive regulation of phospholipase C activity (GO:0010863)	1/43	0.017074	0.035774	0	0	67.8571	276.192	EGFR
positive regulation of cell-matrix adhesion (GO:0001954)	1/44	0.017468	0.0358676	0	0	66.2757	268.244	SFRP1
negative regulation of epidermal growth factor receptor signaling pathway (GO:0042059)	1/44	0.017468	0.0358676	0	0	66.2757	268.244	EGFR
positive regulation of stress fiber assembly (GO:0051496)	1/44	0.017468	0.0358676	0	0	66.2757	268.244	SFRP1
positive regulation of RNA metabolic process (GO:0051254)	1/45	0.0178618	0.0361937	0	0	64.7662	260.69	EGFR
regulation of DNA repair (GO:0006282)	1/45	0.0178618	0.0361937	0	0	64.7662	260.69	EGFR
regulation of fibroblast proliferation (GO:0048145)	1/46	0.0182556	0.0367498	0	0	63.3238	253.503	SFRP1
epidermal growth factor receptor signaling pathway (GO:0007173)	1/47	0.0186492	0.0370577	0	0	61.9441	246.658	EGFR
regulation of DNA binding (GO:0051101)	1/47	0.0186492	0.0370577	0	0	61.9441	246.658	FOXC1
positive regulation of DNA repair (GO:0045739)	1/48	0.0190426	0.0371211	0	0	60.6231	240.133	EGFR
negative regulation of mitotic cell cycle (GO:0045930)	1/48	0.0190426	0.0371211	0	0	60.6231	240.133	FOXC1
cellular response to alcohol (GO:0097306)	1/48	0.0190426	0.0371211	0	0	60.6231	240.133	SFRP1
negative regulation of catabolic process (GO:0009895)	1/49	0.019436	0.0371819	0	0	59.3571	233.905	EGFR
adherens junction organization (GO:0034332)	1/49	0.019436	0.0371819	0	0	59.3571	233.905	CDH3
regulation of stress-activated MAPK cascade (GO:0032872)	1/49	0.019436	0.0371819	0	0	59.3571	233.905	EGFR
regulation of cellular component movement (GO:0051270)	1/50	0.0198292	0.0375207	0	0	58.1429	227.955	EGFR
regulation of smoothened signaling pathway (GO:0008589)	1/51	0.0202222	0.0375207	0	0	56.9771	222.266	SFRP1
mesenchymal cell differentiation (GO:0048762)	1/51	0.0202222	0.0375207	0	0	56.9771	222.266	FOXC1
positive regulation of fat cell differentiation (GO:0045600)	1/51	0.0202222	0.0375207	0	0	56.9771	222.266	SFRP1
positive regulation of actin filament bundle assembly (GO:0032233)	1/51	0.0202222	0.0375207	0	0	56.9771	222.266	SFRP1
positive regulation of protein localization to cell periphery (GO:1904377)	1/52	0.0206151	0.0375708	0	0	55.8571	216.822	EGFR
positive regulation of protein localization to plasma membrane (GO:1903078)	1/52	0.0206151	0.0375708	0	0	55.8571	216.822	EGFR
negative regulation of protein metabolic process (GO:0051248)	1/52	0.0206151	0.0375708	0	0	55.8571	216.822	EGFR
positive regulation of NIK/NF-kappaB signaling (GO:1901224)	1/53	0.0210079	0.0378388	0	0	54.7802	211.608	EGFR
regulation of DNA replication (GO:0006275)	1/53	0.0210079	0.0378388	0	0	54.7802	211.608	EGFR
regulation of focal adhesion assembly (GO:0051893)	1/54	0.0214005	0.0383219	0	0	53.7439	206.61	SFRP1
positive regulation of response to DNA damage stimulus (GO:2001022)	1/55	0.021793	0.0387992	0	0	52.746	201.815	EGFR
chemokine-mediated signaling pathway (GO:0070098)	1/56	0.0221854	0.0388244	0	0	51.7844	197.212	FOXC1
peptidyl-tyrosine modification (GO:0018212)	1/56	0.0221854	0.0388244	0	0	51.7844	197.212	EGFR
sensory organ development (GO:0007423)	1/56	0.0221854	0.0388244	0	0	51.7844	197.212	FOXC1
positive regulation of cell junction assembly (GO:1901890)	1/57	0.0225776	0.0390669	0	0	50.8571	192.789	SFRP1
renal system development (GO:0072001)	1/57	0.0225776	0.0390669	0	0	50.8571	192.789	FOXC1
eye development (GO:0001654)	1/58	0.0229697	0.0393037	0	0	49.9624	188.537	FOXC1
positive regulation of mitotic cell cycle phase transition (GO:1901992)	1/58	0.0229697	0.0393037	0	0	49.9624	188.537	EGFR
response to reactive oxygen species (GO:0000302)	1/59	0.0233616	0.0397535	0	0	49.0985	184.446	EGFR
response to organic cyclic compound (GO:0014070)	1/60	0.0237535	0.0399785	0	0	48.2639	180.508	SFRP1
cellular response to chemokine (GO:1990869)	1/60	0.0237535	0.0399785	0	0	48.2639	180.508	FOXC1
cellular response to reactive oxygen species (GO:0034614)	1/63	0.0249281	0.0415018	0	0	45.9217	169.532	EGFR
positive regulation of DNA metabolic process (GO:0051054)	1/63	0.0249281	0.0415018	0	0	45.9217	169.532	EGFR
regulation of cell-matrix adhesion (GO:0001952)	1/65	0.0257104	0.0425357	0	0	44.4821	162.843	SFRP1
ERBB signaling pathway (GO:0038127)	1/66	0.0261014	0.0425357	0	0	43.7956	159.668	EGFR
cellular response to nutrient levels (GO:0031669)	1/66	0.0261014	0.0425357	0	0	43.7956	159.668	SFRP1
positive regulation of cell cycle (GO:0045787)	1/66	0.0261014	0.0425357	0	0	43.7956	159.668	EGFR
regulation of epidermal growth factor receptor signaling pathway (GO:0042058)	1/67	0.0264923	0.0429454	0	0	43.1299	156.6	EGFR
peptidyl-tyrosine phosphorylation (GO:0018108)	1/69	0.0272736	0.0434207	0	0	41.8571	150.763	EGFR
positive regulation of MAP kinase activity (GO:0043406)	1/69	0.0272736	0.0434207	0	0	41.8571	150.763	EGFR
cellular response to decreased oxygen levels (GO:0036294)	1/69	0.0272736	0.0434207	0	0	41.8571	150.763	SFRP1
kidney development (GO:0001822)	1/70	0.027664	0.0434207	0	0	41.2484	147.984	FOXC1
establishment of protein localization to membrane (GO:0090150)	1/70	0.027664	0.0434207	0	0	41.2484	147.984	EGFR
positive regulation of cell-substrate adhesion (GO:0010811)	1/70	0.027664	0.0434207	0	0	41.2484	147.984	SFRP1
regulation of G1/S transition of mitotic cell cycle (GO:2000045)	1/71	0.0280543	0.0434207	0	0	40.6571	145.293	EGFR
regulation of hematopoietic stem cell differentiation (GO:1902036)	1/71	0.0280543	0.0434207	0	0	40.6571	145.293	FOXC1
cellular response to BMP stimulus (GO:0071773)	1/71	0.0280543	0.0434207	0	0	40.6571	145.293	SFRP1
negative regulation of epithelial cell proliferation (GO:0050680)	1/72	0.0284445	0.0438045	0	0	40.0825	142.686	SFRP1
regulation of stress fiber assembly (GO:0051492)	1/74	0.0292244	0.0447816	0	0	38.9804	137.708	SFRP1
regulation of hematopoietic progenitor cell differentiation (GO:1901532)	1/75	0.0296141	0.0451542	0	0	38.4517	135.331	FOXC1
cellular response to hormone stimulus (GO:0032870)	1/76	0.0300037	0.0455229	0	0	37.9371	133.024	SFRP1
negative regulation of blood vessel morphogenesis (GO:2000181)	1/78	0.0307826	0.0464756	0	0	36.9481	128.609	FOXC1
regulation of fat cell differentiation (GO:0045598)	1/80	0.0315608	0.0467343	0	0	36.009	124.441	SFRP1
negative regulation of cell cycle (GO:0045786)	1/80	0.0315608	0.0467343	0	0	36.009	124.441	FOXC1
regulation of NIK/NF-kappaB signaling (GO:1901222)	1/80	0.0315608	0.0467343	0	0	36.009	124.441	EGFR
regulation of protein localization to plasma membrane (GO:1903076)	1/80	0.0315608	0.0467343	0	0	36.009	124.441	EGFR
regulation of cyclin-dependent protein serine/threonine kinase activity (GO:0000079)	1/82	0.0323385	0.0474299	0	0	35.1164	120.502	EGFR
cell-cell junction organization (GO:0045216)	1/82	0.0323385	0.0474299	0	0	35.1164	120.502	CDH3
regulation of Notch signaling pathway (GO:0008593)	1/83	0.0327272	0.0477724	0	0	34.6864	118.612	EGFR
regulation of apoptotic process (GO:0042981)	2/742	0.0331718	0.048193	0	0	8.67207	29.5376	SFRP1;EGFR
response to interleukin-1 (GO:0070555)	1/86	0.0338924	0.0490087	0	0	33.4571	113.238	SFRP1
negative regulation of angiogenesis (GO:0016525)	1/87	0.0342805	0.0493382	0	0	33.0664	111.539	FOXC1
